# Supplementary material for: The phenuivirus Toscana virus makes an atypical use of vacuolar acidity to enter host cells
Source: PLoS Pathog. 2023 Aug 14;19(8):e1011562. doi: 10.1371/journal.ppat.1011562 (PMC10449198; doi:10.1371/journal.ppat.1011562)
Supplement: S1 File — (PDB) [file ppat.1011562.s008.pdb]

MODEL     1                                                                     
ATOM      1  N   GLN A   1     -31.078 -13.539  25.579  1.00 37.48           N  
ATOM      2  CA  GLN A   1     -30.838 -12.701  24.409  1.00 37.48           C  
ATOM      3  C   GLN A   1     -30.987 -11.222  24.752  1.00 37.48           C  
ATOM      4  CB  GLN A   1     -31.794 -13.075  23.275  1.00 37.48           C  
ATOM      5  O   GLN A   1     -32.006 -10.808  25.310  1.00 37.48           O  
ATOM      6  CG  GLN A   1     -31.292 -14.215  22.398  1.00 37.48           C  
ATOM      7  CD  GLN A   1     -32.286 -14.610  21.323  1.00 37.48           C  
ATOM      8  NE2 GLN A   1     -31.956 -15.649  20.563  1.00 37.48           N  
ATOM      9  OE1 GLN A   1     -33.342 -13.988  21.176  1.00 37.48           O  
ATOM     10  N   SER A   2     -30.044 -10.577  25.344  1.00 36.49           N  
ATOM     11  CA  SER A   2     -29.795  -9.227  25.839  1.00 36.49           C  
ATOM     12  C   SER A   2     -29.798  -8.211  24.702  1.00 36.49           C  
ATOM     13  CB  SER A   2     -28.460  -9.167  26.583  1.00 36.49           C  
ATOM     14  O   SER A   2     -29.376  -8.520  23.585  1.00 36.49           O  
ATOM     15  OG  SER A   2     -28.173  -7.841  26.995  1.00 36.49           O  
ATOM     16  N   CYS A   3     -30.678  -7.126  24.978  1.00 50.90           N  
ATOM     17  CA  CYS A   3     -30.813  -5.970  24.099  1.00 50.90           C  
ATOM     18  C   CYS A   3     -29.820  -4.877  24.479  1.00 50.90           C  
ATOM     19  CB  CYS A   3     -32.237  -5.418  24.153  1.00 50.90           C  
ATOM     20  O   CYS A   3     -29.723  -4.500  25.648  1.00 50.90           O  
ATOM     21  SG  CYS A   3     -33.479  -6.541  23.475  1.00 50.90           S  
ATOM     22  N   SER A   4     -28.847  -4.697  23.783  1.00 54.05           N  
ATOM     23  CA  SER A   4     -27.798  -3.696  23.949  1.00 54.05           C  
ATOM     24  C   SER A   4     -28.353  -2.284  23.802  1.00 54.05           C  
ATOM     25  CB  SER A   4     -26.677  -3.921  22.933  1.00 54.05           C  
ATOM     26  O   SER A   4     -27.886  -1.355  24.466  1.00 54.05           O  
ATOM     27  OG  SER A   4     -27.151  -3.731  21.611  1.00 54.05           O  
ATOM     28  N   GLU A   5     -29.502  -2.061  23.149  1.00 59.29           N  
ATOM     29  CA  GLU A   5     -30.229  -0.820  22.902  1.00 59.29           C  
ATOM     30  C   GLU A   5     -31.736  -1.056  22.890  1.00 59.29           C  
ATOM     31  CB  GLU A   5     -29.784  -0.190  21.580  1.00 59.29           C  
ATOM     32  O   GLU A   5     -32.213  -2.028  22.301  1.00 59.29           O  
ATOM     33  CG  GLU A   5     -28.321   0.228  21.559  1.00 59.29           C  
ATOM     34  CD  GLU A   5     -28.059   1.531  22.299  1.00 59.29           C  
ATOM     35  OE1 GLU A   5     -26.891   1.798  22.661  1.00 59.29           O  
ATOM     36  OE2 GLU A   5     -29.030   2.289  22.518  1.00 59.29           O  
ATOM     37  N   SER A   6     -32.508  -0.309  23.783  1.00 59.90           N  
ATOM     38  CA  SER A   6     -33.943  -0.563  23.863  1.00 59.90           C  
ATOM     39  C   SER A   6     -34.742   0.730  23.735  1.00 59.90           C  
ATOM     40  CB  SER A   6     -34.292  -1.259  25.179  1.00 59.90           C  
ATOM     41  O   SER A   6     -34.279   1.795  24.148  1.00 59.90           O  
ATOM     42  OG  SER A   6     -33.936  -0.449  26.286  1.00 59.90           O  
ATOM     43  N   VAL A   7     -35.662   0.717  22.917  1.00 69.59           N  
ATOM     44  CA  VAL A   7     -36.624   1.808  22.799  1.00 69.59           C  
ATOM     45  C   VAL A   7     -38.015   1.316  23.192  1.00 69.59           C  
ATOM     46  CB  VAL A   7     -36.649   2.391  21.368  1.00 69.59           C  
ATOM     47  O   VAL A   7     -38.453   0.253  22.746  1.00 69.59           O  
ATOM     48  CG1 VAL A   7     -37.704   3.489  21.250  1.00 69.59           C  
ATOM     49  CG2 VAL A   7     -35.270   2.927  20.986  1.00 69.59           C  
ATOM     50  N   ILE A   8     -38.605   2.084  24.175  1.00 65.98           N  
ATOM     51  CA  ILE A   8     -39.920   1.702  24.678  1.00 65.98           C  
ATOM     52  C   ILE A   8     -41.006   2.433  23.893  1.00 65.98           C  
ATOM     53  CB  ILE A   8     -40.057   2.000  26.188  1.00 65.98           C  
ATOM     54  O   ILE A   8     -40.962   3.658  23.753  1.00 65.98           O  
ATOM     55  CG1 ILE A   8     -38.975   1.256  26.980  1.00 65.98           C  
ATOM     56  CG2 ILE A   8     -41.456   1.628  26.688  1.00 65.98           C  
ATOM     57  CD1 ILE A   8     -38.901   1.652  28.448  1.00 65.98           C  
ATOM     58  N   ALA A   9     -41.854   1.601  23.199  1.00 59.95           N  
ATOM     59  CA  ALA A   9     -42.996   2.160  22.481  1.00 59.95           C  
ATOM     60  C   ALA A   9     -44.002   2.779  23.447  1.00 59.95           C  
ATOM     61  CB  ALA A   9     -43.670   1.083  21.633  1.00 59.95           C  
ATOM     62  O   ALA A   9     -44.452   2.123  24.389  1.00 59.95           O  
ATOM     63  N   ASP A  10     -44.082   4.183  23.504  1.00 60.66           N  
ATOM     64  CA  ASP A  10     -44.900   4.989  24.405  1.00 60.66           C  
ATOM     65  C   ASP A  10     -46.380   4.884  24.045  1.00 60.66           C  
ATOM     66  CB  ASP A  10     -44.453   6.452  24.372  1.00 60.66           C  
ATOM     67  O   ASP A  10     -46.738   4.263  23.042  1.00 60.66           O  
ATOM     68  CG  ASP A  10     -44.828   7.215  25.630  1.00 60.66           C  
ATOM     69  OD1 ASP A  10     -45.669   6.725  26.413  1.00 60.66           O  
ATOM     70  OD2 ASP A  10     -44.278   8.318  25.839  1.00 60.66           O  
ATOM     71  N   SER A  11     -47.306   5.214  24.867  1.00 55.95           N  
ATOM     72  CA  SER A  11     -48.763   5.163  24.821  1.00 55.95           C  
ATOM     73  C   SER A  11     -49.299   5.795  23.540  1.00 55.95           C  
ATOM     74  CB  SER A  11     -49.364   5.869  26.037  1.00 55.95           C  
ATOM     75  O   SER A  11     -50.440   5.543  23.148  1.00 55.95           O  
ATOM     76  OG  SER A  11     -48.914   7.211  26.113  1.00 55.95           O  
ATOM     77  N   LYS A  12     -48.440   6.520  22.726  1.00 61.18           N  
ATOM     78  CA  LYS A  12     -48.790   7.174  21.468  1.00 61.18           C  
ATOM     79  C   LYS A  12     -48.692   6.201  20.297  1.00 61.18           C  
ATOM     80  CB  LYS A  12     -47.885   8.383  21.222  1.00 61.18           C  
ATOM     81  O   LYS A  12     -49.391   6.358  19.293  1.00 61.18           O  
ATOM     82  CG  LYS A  12     -48.219   9.591  22.085  1.00 61.18           C  
ATOM     83  CD  LYS A  12     -47.360  10.795  21.718  1.00 61.18           C  
ATOM     84  CE  LYS A  12     -47.616  11.971  22.650  1.00 61.18           C  
ATOM     85  NZ  LYS A  12     -46.763  13.148  22.304  1.00 61.18           N  
ATOM     86  N   ILE A  13     -48.115   5.024  20.466  1.00 67.37           N  
ATOM     87  CA  ILE A  13     -47.808   4.022  19.451  1.00 67.37           C  
ATOM     88  C   ILE A  13     -48.521   2.714  19.784  1.00 67.37           C  
ATOM     89  CB  ILE A  13     -46.285   3.788  19.332  1.00 67.37           C  
ATOM     90  O   ILE A  13     -48.895   1.957  18.884  1.00 67.37           O  
ATOM     91  CG1 ILE A  13     -45.576   5.082  18.919  1.00 67.37           C  
ATOM     92  CG2 ILE A  13     -45.989   2.660  18.339  1.00 67.37           C  
ATOM     93  CD1 ILE A  13     -44.056   4.991  18.944  1.00 67.37           C  
ATOM     94  N   MET A  14     -49.086   2.603  21.125  1.00 71.51           N  
ATOM     95  CA  MET A  14     -49.677   1.349  21.582  1.00 71.51           C  
ATOM     96  C   MET A  14     -51.122   1.558  22.025  1.00 71.51           C  
ATOM     97  CB  MET A  14     -48.860   0.755  22.730  1.00 71.51           C  
ATOM     98  O   MET A  14     -51.413   2.476  22.794  1.00 71.51           O  
ATOM     99  CG  MET A  14     -47.482   0.267  22.313  1.00 71.51           C  
ATOM    100  SD  MET A  14     -47.559  -1.169  21.174  1.00 71.51           S  
ATOM    101  CE  MET A  14     -48.352  -2.392  22.255  1.00 71.51           C  
ATOM    102  N   GLN A  15     -52.032   0.792  21.439  1.00 78.15           N  
ATOM    103  CA  GLN A  15     -53.432   0.748  21.846  1.00 78.15           C  
ATOM    104  C   GLN A  15     -53.810  -0.635  22.368  1.00 78.15           C  
ATOM    105  CB  GLN A  15     -54.343   1.136  20.679  1.00 78.15           C  
ATOM    106  O   GLN A  15     -53.747  -1.621  21.631  1.00 78.15           O  
ATOM    107  CG  GLN A  15     -54.190   2.584  20.235  1.00 78.15           C  
ATOM    108  CD  GLN A  15     -55.074   2.931  19.051  1.00 78.15           C  
ATOM    109  NE2 GLN A  15     -55.164   4.219  18.736  1.00 78.15           N  
ATOM    110  OE1 GLN A  15     -55.670   2.049  18.425  1.00 78.15           O  
ATOM    111  N   CYS A  16     -54.097  -0.804  23.772  1.00 76.24           N  
ATOM    112  CA  CYS A  16     -54.297  -2.112  24.385  1.00 76.24           C  
ATOM    113  C   CYS A  16     -55.737  -2.279  24.855  1.00 76.24           C  
ATOM    114  CB  CYS A  16     -53.342  -2.304  25.563  1.00 76.24           C  
ATOM    115  O   CYS A  16     -56.355  -1.325  25.329  1.00 76.24           O  
ATOM    116  SG  CYS A  16     -51.596  -2.213  25.107  1.00 76.24           S  
ATOM    117  N   THR A  17     -56.307  -3.391  24.589  1.00 77.67           N  
ATOM    118  CA  THR A  17     -57.616  -3.772  25.108  1.00 77.67           C  
ATOM    119  C   THR A  17     -57.525  -5.071  25.903  1.00 77.67           C  
ATOM    120  CB  THR A  17     -58.642  -3.933  23.971  1.00 77.67           C  
ATOM    121  O   THR A  17     -56.721  -5.948  25.579  1.00 77.67           O  
ATOM    122  CG2 THR A  17     -58.905  -2.602  23.275  1.00 77.67           C  
ATOM    123  OG1 THR A  17     -58.139  -4.871  23.011  1.00 77.67           O  
ATOM    124  N   THR A  18     -58.037  -5.089  27.110  1.00 70.00           N  
ATOM    125  CA  THR A  18     -58.051  -6.298  27.926  1.00 70.00           C  
ATOM    126  C   THR A  18     -59.242  -7.181  27.565  1.00 70.00           C  
ATOM    127  CB  THR A  18     -58.097  -5.958  29.428  1.00 70.00           C  
ATOM    128  O   THR A  18     -60.379  -6.708  27.516  1.00 70.00           O  
ATOM    129  CG2 THR A  18     -57.798  -7.188  30.279  1.00 70.00           C  
ATOM    130  OG1 THR A  18     -57.123  -4.946  29.712  1.00 70.00           O  
ATOM    131  N   SER A  19     -59.024  -8.292  26.990  1.00 60.63           N  
ATOM    132  CA  SER A  19     -60.086  -9.273  26.793  1.00 60.63           C  
ATOM    133  C   SER A  19     -59.827 -10.538  27.605  1.00 60.63           C  
ATOM    134  CB  SER A  19     -60.221  -9.627  25.311  1.00 60.63           C  
ATOM    135  O   SER A  19     -58.921 -11.311  27.288  1.00 60.63           O  
ATOM    136  OG  SER A  19     -61.305 -10.517  25.104  1.00 60.63           O  
ATOM    137  N   GLY A  20     -60.368 -10.637  28.880  1.00 64.21           N  
ATOM    138  CA  GLY A  20     -60.239 -11.779  29.771  1.00 64.21           C  
ATOM    139  C   GLY A  20     -58.906 -11.822  30.496  1.00 64.21           C  
ATOM    140  O   GLY A  20     -58.532 -10.865  31.176  1.00 64.21           O  
ATOM    141  N   SER A  21     -57.985 -12.989  30.480  1.00 61.75           N  
ATOM    142  CA  SER A  21     -56.717 -13.237  31.158  1.00 61.75           C  
ATOM    143  C   SER A  21     -55.534 -12.839  30.282  1.00 61.75           C  
ATOM    144  CB  SER A  21     -56.598 -14.710  31.551  1.00 61.75           C  
ATOM    145  O   SER A  21     -54.378 -13.000  30.680  1.00 61.75           O  
ATOM    146  OG  SER A  21     -56.672 -15.544  30.407  1.00 61.75           O  
ATOM    147  N   SER A  22     -55.890 -12.180  29.097  1.00 56.91           N  
ATOM    148  CA  SER A  22     -54.850 -11.798  28.148  1.00 56.91           C  
ATOM    149  C   SER A  22     -55.001 -10.343  27.718  1.00 56.91           C  
ATOM    150  CB  SER A  22     -54.885 -12.708  26.919  1.00 56.91           C  
ATOM    151  O   SER A  22     -56.095  -9.779  27.790  1.00 56.91           O  
ATOM    152  OG  SER A  22     -56.117 -12.575  26.231  1.00 56.91           O  
ATOM    153  N   THR A  23     -54.003  -9.599  27.717  1.00 72.05           N  
ATOM    154  CA  THR A  23     -53.922  -8.210  27.277  1.00 72.05           C  
ATOM    155  C   THR A  23     -53.495  -8.130  25.814  1.00 72.05           C  
ATOM    156  CB  THR A  23     -52.939  -7.405  28.147  1.00 72.05           C  
ATOM    157  O   THR A  23     -52.449  -8.664  25.438  1.00 72.05           O  
ATOM    158  CG2 THR A  23     -53.012  -5.916  27.823  1.00 72.05           C  
ATOM    159  OG1 THR A  23     -53.264  -7.598  29.529  1.00 72.05           O  
ATOM    160  N   LEU A  24     -54.603  -7.572  24.856  1.00 77.31           N  
ATOM    161  CA  LEU A  24     -54.314  -7.367  23.441  1.00 77.31           C  
ATOM    162  C   LEU A  24     -53.897  -5.924  23.175  1.00 77.31           C  
ATOM    163  CB  LEU A  24     -55.533  -7.724  22.587  1.00 77.31           C  
ATOM    164  O   LEU A  24     -54.640  -4.991  23.490  1.00 77.31           O  
ATOM    165  CG  LEU A  24     -55.349  -7.633  21.072  1.00 77.31           C  
ATOM    166  CD1 LEU A  24     -54.479  -8.782  20.573  1.00 77.31           C  
ATOM    167  CD2 LEU A  24     -56.702  -7.635  20.368  1.00 77.31           C  
ATOM    168  N   CYS A  25     -52.715  -5.728  22.628  1.00 77.71           N  
ATOM    169  CA  CYS A  25     -52.169  -4.402  22.362  1.00 77.71           C  
ATOM    170  C   CYS A  25     -51.848  -4.231  20.881  1.00 77.71           C  
ATOM    171  CB  CYS A  25     -50.911  -4.162  23.196  1.00 77.71           C  
ATOM    172  O   CYS A  25     -51.352  -5.159  20.239  1.00 77.71           O  
ATOM    173  SG  CYS A  25     -51.208  -4.170  24.978  1.00 77.71           S  
ATOM    174  N   LYS A  26     -52.407  -3.019  20.216  1.00 82.19           N  
ATOM    175  CA  LYS A  26     -52.098  -2.665  18.834  1.00 82.19           C  
ATOM    176  C   LYS A  26     -51.106  -1.507  18.771  1.00 82.19           C  
ATOM    177  CB  LYS A  26     -53.374  -2.303  18.073  1.00 82.19           C  
ATOM    178  O   LYS A  26     -51.351  -0.441  19.340  1.00 82.19           O  
ATOM    179  CG  LYS A  26     -54.308  -3.480  17.835  1.00 82.19           C  
ATOM    180  CD  LYS A  26     -55.495  -3.086  16.965  1.00 82.19           C  
ATOM    181  CE  LYS A  26     -56.432  -4.263  16.729  1.00 82.19           C  
ATOM    182  NZ  LYS A  26     -57.583  -3.887  15.855  1.00 82.19           N  
ATOM    183  N   ALA A  27     -49.990  -1.759  17.987  1.00 81.83           N  
ATOM    184  CA  ALA A  27     -48.949  -0.740  17.876  1.00 81.83           C  
ATOM    185  C   ALA A  27     -49.004  -0.045  16.518  1.00 81.83           C  
ATOM    186  CB  ALA A  27     -47.571  -1.360  18.097  1.00 81.83           C  
ATOM    187  O   ALA A  27     -48.963  -0.702  15.475  1.00 81.83           O  
ATOM    188  N   SER A  28     -49.251   1.361  16.454  1.00 83.66           N  
ATOM    189  CA  SER A  28     -49.238   2.153  15.228  1.00 83.66           C  
ATOM    190  C   SER A  28     -48.407   3.420  15.397  1.00 83.66           C  
ATOM    191  CB  SER A  28     -50.664   2.519  14.812  1.00 83.66           C  
ATOM    192  O   SER A  28     -48.607   4.177  16.349  1.00 83.66           O  
ATOM    193  OG  SER A  28     -51.433   1.354  14.573  1.00 83.66           O  
ATOM    194  N   GLY A  29     -47.251   3.588  14.488  1.00 84.88           N  
ATOM    195  CA  GLY A  29     -46.368   4.740  14.567  1.00 84.88           C  
ATOM    196  C   GLY A  29     -44.960   4.447  14.085  1.00 84.88           C  
ATOM    197  O   GLY A  29     -44.699   3.379  13.527  1.00 84.88           O  
ATOM    198  N   THR A  30     -44.135   5.528  14.074  1.00 84.54           N  
ATOM    199  CA  THR A  30     -42.744   5.435  13.643  1.00 84.54           C  
ATOM    200  C   THR A  30     -41.801   5.507  14.840  1.00 84.54           C  
ATOM    201  CB  THR A  30     -42.394   6.551  12.641  1.00 84.54           C  
ATOM    202  O   THR A  30     -41.963   6.361  15.714  1.00 84.54           O  
ATOM    203  CG2 THR A  30     -40.979   6.380  12.100  1.00 84.54           C  
ATOM    204  OG1 THR A  30     -43.320   6.512  11.548  1.00 84.54           O  
ATOM    205  N   VAL A  31     -40.874   4.524  14.899  1.00 85.86           N  
ATOM    206  CA  VAL A  31     -39.894   4.468  15.979  1.00 85.86           C  
ATOM    207  C   VAL A  31     -38.482   4.477  15.397  1.00 85.86           C  
ATOM    208  CB  VAL A  31     -40.097   3.219  16.866  1.00 85.86           C  
ATOM    209  O   VAL A  31     -38.187   3.738  14.455  1.00 85.86           O  
ATOM    210  CG1 VAL A  31     -39.054   3.173  17.980  1.00 85.86           C  
ATOM    211  CG2 VAL A  31     -41.509   3.204  17.450  1.00 85.86           C  
ATOM    212  N   ILE A  32     -37.679   5.403  15.921  1.00 84.45           N  
ATOM    213  CA  ILE A  32     -36.273   5.441  15.537  1.00 84.45           C  
ATOM    214  C   ILE A  32     -35.423   4.785  16.623  1.00 84.45           C  
ATOM    215  CB  ILE A  32     -35.795   6.889  15.284  1.00 84.45           C  
ATOM    216  O   ILE A  32     -35.503   5.160  17.795  1.00 84.45           O  
ATOM    217  CG1 ILE A  32     -36.606   7.529  14.152  1.00 84.45           C  
ATOM    218  CG2 ILE A  32     -34.297   6.916  14.968  1.00 84.45           C  
ATOM    219  CD1 ILE A  32     -36.311   9.007  13.938  1.00 84.45           C  
ATOM    220  N   MET A  33     -34.685   3.791  16.191  1.00 82.39           N  
ATOM    221  CA  MET A  33     -33.896   3.044  17.167  1.00 82.39           C  
ATOM    222  C   MET A  33     -32.442   2.934  16.722  1.00 82.39           C  
ATOM    223  CB  MET A  33     -34.485   1.648  17.380  1.00 82.39           C  
ATOM    224  O   MET A  33     -32.165   2.714  15.541  1.00 82.39           O  
ATOM    225  CG  MET A  33     -33.767   0.836  18.445  1.00 82.39           C  
ATOM    226  SD  MET A  33     -34.602  -0.761  18.793  1.00 82.39           S  
ATOM    227  CE  MET A  33     -34.513  -1.533  17.154  1.00 82.39           C  
ATOM    228  N   ARG A  34     -31.552   3.062  17.724  1.00 82.08           N  
ATOM    229  CA  ARG A  34     -30.128   2.888  17.455  1.00 82.08           C  
ATOM    230  C   ARG A  34     -29.750   1.411  17.439  1.00 82.08           C  
ATOM    231  CB  ARG A  34     -29.290   3.632  18.496  1.00 82.08           C  
ATOM    232  O   ARG A  34     -30.188   0.643  18.298  1.00 82.08           O  
ATOM    233  CG  ARG A  34     -29.404   5.146  18.411  1.00 82.08           C  
ATOM    234  CD  ARG A  34     -28.471   5.838  19.395  1.00 82.08           C  
ATOM    235  NE  ARG A  34     -28.524   7.291  19.258  1.00 82.08           N  
ATOM    236  NH1 ARG A  34     -27.568   7.728  21.315  1.00 82.08           N  
ATOM    237  NH2 ARG A  34     -28.190   9.457  19.945  1.00 82.08           N  
ATOM    238  CZ  ARG A  34     -28.094   8.155  20.173  1.00 82.08           C  
ATOM    239  N   LEU A  35     -28.936   1.038  16.401  1.00 77.72           N  
ATOM    240  CA  LEU A  35     -28.498  -0.350  16.310  1.00 77.72           C  
ATOM    241  C   LEU A  35     -27.376  -0.632  17.303  1.00 77.72           C  
ATOM    242  CB  LEU A  35     -28.029  -0.673  14.888  1.00 77.72           C  
ATOM    243  O   LEU A  35     -26.529   0.229  17.551  1.00 77.72           O  
ATOM    244  CG  LEU A  35     -29.122  -0.789  13.825  1.00 77.72           C  
ATOM    245  CD1 LEU A  35     -28.501  -0.899  12.436  1.00 77.72           C  
ATOM    246  CD2 LEU A  35     -30.021  -1.988  14.110  1.00 77.72           C  
ATOM    247  N   GLY A  36     -27.497  -1.709  18.004  1.00 69.91           N  
ATOM    248  CA  GLY A  36     -26.494  -2.162  18.954  1.00 69.91           C  
ATOM    249  C   GLY A  36     -25.269  -2.762  18.288  1.00 69.91           C  
ATOM    250  O   GLY A  36     -25.242  -2.938  17.069  1.00 69.91           O  
ATOM    251  N   PRO A  37     -24.166  -2.826  18.897  1.00 70.38           N  
ATOM    252  CA  PRO A  37     -22.950  -3.413  18.329  1.00 70.38           C  
ATOM    253  C   PRO A  37     -23.195  -4.783  17.701  1.00 70.38           C  
ATOM    254  CB  PRO A  37     -22.015  -3.524  19.535  1.00 70.38           C  
ATOM    255  O   PRO A  37     -24.228  -5.408  17.956  1.00 70.38           O  
ATOM    256  CG  PRO A  37     -22.827  -3.044  20.694  1.00 70.38           C  
ATOM    257  CD  PRO A  37     -24.201  -2.692  20.200  1.00 70.38           C  
ATOM    258  N   ILE A  38     -22.304  -5.157  16.732  1.00 72.28           N  
ATOM    259  CA  ILE A  38     -22.394  -6.437  16.038  1.00 72.28           C  
ATOM    260  C   ILE A  38     -22.533  -7.568  17.055  1.00 72.28           C  
ATOM    261  CB  ILE A  38     -21.165  -6.678  15.133  1.00 72.28           C  
ATOM    262  O   ILE A  38     -21.744  -7.663  17.998  1.00 72.28           O  
ATOM    263  CG1 ILE A  38     -21.075  -5.593  14.054  1.00 72.28           C  
ATOM    264  CG2 ILE A  38     -21.222  -8.073  14.504  1.00 72.28           C  
ATOM    265  CD1 ILE A  38     -19.780  -5.621  13.254  1.00 72.28           C  
ATOM    266  N   GLY A  39     -23.603  -8.360  16.810  1.00 68.90           N  
ATOM    267  CA  GLY A  39     -23.828  -9.468  17.724  1.00 68.90           C  
ATOM    268  C   GLY A  39     -24.776  -9.123  18.858  1.00 68.90           C  
ATOM    269  O   GLY A  39     -25.211 -10.006  19.600  1.00 68.90           O  
ATOM    270  N   SER A  40     -24.991  -7.767  18.977  1.00 71.08           N  
ATOM    271  CA  SER A  40     -25.916  -7.273  19.991  1.00 71.08           C  
ATOM    272  C   SER A  40     -27.308  -7.049  19.408  1.00 71.08           C  
ATOM    273  CB  SER A  40     -25.396  -5.971  20.604  1.00 71.08           C  
ATOM    274  O   SER A  40     -27.459  -6.885  18.195  1.00 71.08           O  
ATOM    275  OG  SER A  40     -25.334  -4.946  19.628  1.00 71.08           O  
ATOM    276  N   GLU A  41     -28.222  -7.228  20.255  1.00 80.54           N  
ATOM    277  CA  GLU A  41     -29.620  -7.091  19.856  1.00 80.54           C  
ATOM    278  C   GLU A  41     -30.191  -5.748  20.300  1.00 80.54           C  
ATOM    279  CB  GLU A  41     -30.458  -8.236  20.431  1.00 80.54           C  
ATOM    280  O   GLU A  41     -29.864  -5.255  21.382  1.00 80.54           O  
ATOM    281  CG  GLU A  41     -30.161  -9.590  19.805  1.00 80.54           C  
ATOM    282  CD  GLU A  41     -31.061 -10.701  20.323  1.00 80.54           C  
ATOM    283  OE1 GLU A  41     -31.061 -11.806  19.735  1.00 80.54           O  
ATOM    284  OE2 GLU A  41     -31.773 -10.464  21.324  1.00 80.54           O  
ATOM    285  N   SER A  42     -30.803  -5.035  19.435  1.00 82.96           N  
ATOM    286  CA  SER A  42     -31.636  -3.878  19.744  1.00 82.96           C  
ATOM    287  C   SER A  42     -33.110  -4.261  19.816  1.00 82.96           C  
ATOM    288  CB  SER A  42     -31.437  -2.779  18.699  1.00 82.96           C  
ATOM    289  O   SER A  42     -33.615  -4.972  18.944  1.00 82.96           O  
ATOM    290  OG  SER A  42     -30.073  -2.401  18.620  1.00 82.96           O  
ATOM    291  N   CYS A  43     -33.722  -3.854  20.930  1.00 81.95           N  
ATOM    292  CA  CYS A  43     -35.069  -4.371  21.147  1.00 81.95           C  
ATOM    293  C   CYS A  43     -36.085  -3.236  21.210  1.00 81.95           C  
ATOM    294  CB  CYS A  43     -35.128  -5.192  22.434  1.00 81.95           C  
ATOM    295  O   CYS A  43     -35.802  -2.174  21.765  1.00 81.95           O  
ATOM    296  SG  CYS A  43     -34.048  -6.640  22.424  1.00 81.95           S  
ATOM    297  N   LEU A  44     -37.074  -3.327  20.512  1.00 83.43           N  
ATOM    298  CA  LEU A  44     -38.273  -2.510  20.671  1.00 83.43           C  
ATOM    299  C   LEU A  44     -39.263  -3.177  21.620  1.00 83.43           C  
ATOM    300  CB  LEU A  44     -38.937  -2.264  19.313  1.00 83.43           C  
ATOM    301  O   LEU A  44     -39.813  -4.236  21.308  1.00 83.43           O  
ATOM    302  CG  LEU A  44     -40.232  -1.449  19.330  1.00 83.43           C  
ATOM    303  CD1 LEU A  44     -39.951  -0.017  19.773  1.00 83.43           C  
ATOM    304  CD2 LEU A  44     -40.894  -1.470  17.957  1.00 83.43           C  
ATOM    305  N   ILE A  45     -39.395  -2.514  22.819  1.00 79.21           N  
ATOM    306  CA  ILE A  45     -40.234  -3.096  23.861  1.00 79.21           C  
ATOM    307  C   ILE A  45     -41.671  -2.604  23.701  1.00 79.21           C  
ATOM    308  CB  ILE A  45     -39.704  -2.752  25.271  1.00 79.21           C  
ATOM    309  O   ILE A  45     -41.920  -1.397  23.665  1.00 79.21           O  
ATOM    310  CG1 ILE A  45     -38.264  -3.253  25.437  1.00 79.21           C  
ATOM    311  CG2 ILE A  45     -40.617  -3.342  26.350  1.00 79.21           C  
ATOM    312  CD1 ILE A  45     -37.587  -2.777  26.715  1.00 79.21           C  
ATOM    313  N   LEU A  46     -42.514  -3.528  23.449  1.00 76.14           N  
ATOM    314  CA  LEU A  46     -43.947  -3.263  23.384  1.00 76.14           C  
ATOM    315  C   LEU A  46     -44.610  -3.523  24.732  1.00 76.14           C  
ATOM    316  CB  LEU A  46     -44.604  -4.127  22.304  1.00 76.14           C  
ATOM    317  O   LEU A  46     -44.710  -4.672  25.168  1.00 76.14           O  
ATOM    318  CG  LEU A  46     -44.005  -4.029  20.900  1.00 76.14           C  
ATOM    319  CD1 LEU A  46     -44.532  -5.156  20.019  1.00 76.14           C  
ATOM    320  CD2 LEU A  46     -44.315  -2.670  20.280  1.00 76.14           C  
ATOM    321  N   LYS A  47     -44.896  -2.387  25.459  1.00 72.38           N  
ATOM    322  CA  LYS A  47     -45.451  -2.509  26.804  1.00 72.38           C  
ATOM    323  C   LYS A  47     -46.969  -2.659  26.761  1.00 72.38           C  
ATOM    324  CB  LYS A  47     -45.068  -1.297  27.655  1.00 72.38           C  
ATOM    325  O   LYS A  47     -47.645  -1.961  26.003  1.00 72.38           O  
ATOM    326  CG  LYS A  47     -43.615  -1.293  28.108  1.00 72.38           C  
ATOM    327  CD  LYS A  47     -43.331  -0.144  29.066  1.00 72.38           C  
ATOM    328  CE  LYS A  47     -41.891  -0.169  29.561  1.00 72.38           C  
ATOM    329  NZ  LYS A  47     -41.584   1.005  30.431  1.00 72.38           N  
ATOM    330  N   GLY A  48     -47.444  -3.614  27.452  1.00 68.27           N  
ATOM    331  CA  GLY A  48     -48.872  -3.775  27.676  1.00 68.27           C  
ATOM    332  C   GLY A  48     -49.409  -2.871  28.770  1.00 68.27           C  
ATOM    333  O   GLY A  48     -48.867  -1.791  29.013  1.00 68.27           O  
ATOM    334  N   LEU A  49     -50.475  -3.107  29.420  1.00 65.72           N  
ATOM    335  CA  LEU A  49     -51.202  -2.331  30.418  1.00 65.72           C  
ATOM    336  C   LEU A  49     -50.534  -2.441  31.784  1.00 65.72           C  
ATOM    337  CB  LEU A  49     -52.656  -2.802  30.508  1.00 65.72           C  
ATOM    338  O   LEU A  49     -50.543  -1.484  32.563  1.00 65.72           O  
ATOM    339  CG  LEU A  49     -53.551  -2.472  29.312  1.00 65.72           C  
ATOM    340  CD1 LEU A  49     -54.855  -3.259  29.394  1.00 65.72           C  
ATOM    341  CD2 LEU A  49     -53.828  -0.974  29.248  1.00 65.72           C  
ATOM    342  N   LYS A  50     -49.778  -3.621  32.092  1.00 64.44           N  
ATOM    343  CA  LYS A  50     -49.055  -3.854  33.339  1.00 64.44           C  
ATOM    344  C   LYS A  50     -47.547  -3.850  33.109  1.00 64.44           C  
ATOM    345  CB  LYS A  50     -49.486  -5.179  33.970  1.00 64.44           C  
ATOM    346  O   LYS A  50     -47.081  -4.145  32.007  1.00 64.44           O  
ATOM    347  CG  LYS A  50     -50.946  -5.216  34.396  1.00 64.44           C  
ATOM    348  CD  LYS A  50     -51.305  -6.545  35.048  1.00 64.44           C  
ATOM    349  CE  LYS A  50     -52.782  -6.611  35.410  1.00 64.44           C  
ATOM    350  NZ  LYS A  50     -53.142  -7.920  36.033  1.00 64.44           N  
ATOM    351  N   ASP A  51     -46.675  -3.314  34.111  1.00 62.47           N  
ATOM    352  CA  ASP A  51     -45.222  -3.195  34.056  1.00 62.47           C  
ATOM    353  C   ASP A  51     -44.566  -4.558  33.847  1.00 62.47           C  
ATOM    354  CB  ASP A  51     -44.688  -2.546  35.335  1.00 62.47           C  
ATOM    355  O   ASP A  51     -43.448  -4.643  33.334  1.00 62.47           O  
ATOM    356  CG  ASP A  51     -44.802  -1.032  35.324  1.00 62.47           C  
ATOM    357  OD1 ASP A  51     -44.965  -0.440  34.235  1.00 62.47           O  
ATOM    358  OD2 ASP A  51     -44.726  -0.424  36.414  1.00 62.47           O  
ATOM    359  N   SER A  52     -45.394  -5.647  34.041  1.00 57.22           N  
ATOM    360  CA  SER A  52     -44.919  -7.025  33.965  1.00 57.22           C  
ATOM    361  C   SER A  52     -45.191  -7.628  32.591  1.00 57.22           C  
ATOM    362  CB  SER A  52     -45.579  -7.881  35.047  1.00 57.22           C  
ATOM    363  O   SER A  52     -44.627  -8.667  32.240  1.00 57.22           O  
ATOM    364  OG  SER A  52     -46.988  -7.881  34.898  1.00 57.22           O  
ATOM    365  N   GLU A  53     -45.996  -6.922  31.601  1.00 65.14           N  
ATOM    366  CA  GLU A  53     -46.337  -7.366  30.253  1.00 65.14           C  
ATOM    367  C   GLU A  53     -45.478  -6.662  29.206  1.00 65.14           C  
ATOM    368  CB  GLU A  53     -47.821  -7.124  29.966  1.00 65.14           C  
ATOM    369  O   GLU A  53     -45.753  -5.517  28.838  1.00 65.14           O  
ATOM    370  CG  GLU A  53     -48.758  -7.941  30.844  1.00 65.14           C  
ATOM    371  CD  GLU A  53     -50.227  -7.629  30.605  1.00 65.14           C  
ATOM    372  OE1 GLU A  53     -51.095  -8.387  31.094  1.00 65.14           O  
ATOM    373  OE2 GLU A  53     -50.512  -6.619  29.923  1.00 65.14           O  
ATOM    374  N   LYS A  54     -44.416  -7.432  28.844  1.00 69.11           N  
ATOM    375  CA  LYS A  54     -43.485  -6.850  27.882  1.00 69.11           C  
ATOM    376  C   LYS A  54     -43.205  -7.816  26.735  1.00 69.11           C  
ATOM    377  CB  LYS A  54     -42.176  -6.459  28.571  1.00 69.11           C  
ATOM    378  O   LYS A  54     -43.055  -9.020  26.953  1.00 69.11           O  
ATOM    379  CG  LYS A  54     -42.330  -5.368  29.620  1.00 69.11           C  
ATOM    380  CD  LYS A  54     -40.994  -5.019  30.263  1.00 69.11           C  
ATOM    381  CE  LYS A  54     -41.154  -3.961  31.347  1.00 69.11           C  
ATOM    382  NZ  LYS A  54     -39.844  -3.602  31.968  1.00 69.11           N  
ATOM    383  N   GLN A  55     -43.460  -7.427  25.532  1.00 73.61           N  
ATOM    384  CA  GLN A  55     -43.004  -8.123  24.333  1.00 73.61           C  
ATOM    385  C   GLN A  55     -42.024  -7.266  23.538  1.00 73.61           C  
ATOM    386  CB  GLN A  55     -44.193  -8.514  23.454  1.00 73.61           C  
ATOM    387  O   GLN A  55     -42.009  -6.041  23.675  1.00 73.61           O  
ATOM    388  CG  GLN A  55     -45.037  -9.645  24.027  1.00 73.61           C  
ATOM    389  CD  GLN A  55     -45.996 -10.235  23.010  1.00 73.61           C  
ATOM    390  NE2 GLN A  55     -46.631 -11.345  23.369  1.00 73.61           N  
ATOM    391  OE1 GLN A  55     -46.165  -9.696  21.911  1.00 73.61           O  
ATOM    392  N   PHE A  56     -41.129  -7.944  22.820  1.00 76.64           N  
ATOM    393  CA  PHE A  56     -40.136  -7.100  22.165  1.00 76.64           C  
ATOM    394  C   PHE A  56     -39.844  -7.601  20.756  1.00 76.64           C  
ATOM    395  CB  PHE A  56     -38.842  -7.055  22.985  1.00 76.64           C  
ATOM    396  O   PHE A  56     -40.083  -8.770  20.445  1.00 76.64           O  
ATOM    397  CG  PHE A  56     -38.198  -8.402  23.177  1.00 76.64           C  
ATOM    398  CD1 PHE A  56     -38.548  -9.209  24.252  1.00 76.64           C  
ATOM    399  CD2 PHE A  56     -37.242  -8.861  22.280  1.00 76.64           C  
ATOM    400  CE1 PHE A  56     -37.954 -10.456  24.432  1.00 76.64           C  
ATOM    401  CE2 PHE A  56     -36.643 -10.105  22.453  1.00 76.64           C  
ATOM    402  CZ  PHE A  56     -37.000 -10.901  23.530  1.00 76.64           C  
ATOM    403  N   ILE A  57     -39.689  -6.814  19.776  1.00 82.28           N  
ATOM    404  CA  ILE A  57     -39.035  -7.056  18.494  1.00 82.28           C  
ATOM    405  C   ILE A  57     -37.526  -6.883  18.644  1.00 82.28           C  
ATOM    406  CB  ILE A  57     -39.576  -6.112  17.397  1.00 82.28           C  
ATOM    407  O   ILE A  57     -37.055  -5.827  19.075  1.00 82.28           O  
ATOM    408  CG1 ILE A  57     -41.091  -6.287  17.242  1.00 82.28           C  
ATOM    409  CG2 ILE A  57     -38.857  -6.362  16.068  1.00 82.28           C  
ATOM    410  CD1 ILE A  57     -41.743  -5.259  16.327  1.00 82.28           C  
ATOM    411  N   SER A  58     -36.896  -8.054  18.368  1.00 84.16           N  
ATOM    412  CA  SER A  58     -35.448  -8.018  18.541  1.00 84.16           C  
ATOM    413  C   SER A  58     -34.733  -7.910  17.198  1.00 84.16           C  
ATOM    414  CB  SER A  58     -34.966  -9.264  19.285  1.00 84.16           C  
ATOM    415  O   SER A  58     -35.070  -8.623  16.250  1.00 84.16           O  
ATOM    416  OG  SER A  58     -33.551  -9.287  19.363  1.00 84.16           O  
ATOM    417  N   ILE A  59     -33.900  -6.987  17.140  1.00 87.01           N  
ATOM    418  CA  ILE A  59     -33.072  -6.766  15.959  1.00 87.01           C  
ATOM    419  C   ILE A  59     -31.609  -7.041  16.295  1.00 87.01           C  
ATOM    420  CB  ILE A  59     -33.237  -5.329  15.415  1.00 87.01           C  
ATOM    421  O   ILE A  59     -30.985  -6.287  17.046  1.00 87.01           O  
ATOM    422  CG1 ILE A  59     -34.715  -5.024  15.150  1.00 87.01           C  
ATOM    423  CG2 ILE A  59     -32.401  -5.133  14.147  1.00 87.01           C  
ATOM    424  CD1 ILE A  59     -35.031  -3.539  15.039  1.00 87.01           C  
ATOM    425  N   LYS A  60     -31.188  -8.174  15.753  1.00 85.16           N  
ATOM    426  CA  LYS A  60     -29.793  -8.552  15.958  1.00 85.16           C  
ATOM    427  C   LYS A  60     -28.919  -8.078  14.800  1.00 85.16           C  
ATOM    428  CB  LYS A  60     -29.666 -10.067  16.125  1.00 85.16           C  
ATOM    429  O   LYS A  60     -29.223  -8.346  13.636  1.00 85.16           O  
ATOM    430  CG  LYS A  60     -28.257 -10.537  16.456  1.00 85.16           C  
ATOM    431  CD  LYS A  60     -28.205 -12.045  16.663  1.00 85.16           C  
ATOM    432  CE  LYS A  60     -26.798 -12.516  17.004  1.00 85.16           C  
ATOM    433  NZ  LYS A  60     -26.751 -13.987  17.254  1.00 85.16           N  
ATOM    434  N   THR A  61     -27.979  -7.294  15.214  1.00 82.14           N  
ATOM    435  CA  THR A  61     -27.010  -6.855  14.216  1.00 82.14           C  
ATOM    436  C   THR A  61     -26.001  -7.961  13.919  1.00 82.14           C  
ATOM    437  CB  THR A  61     -26.266  -5.589  14.679  1.00 82.14           C  
ATOM    438  O   THR A  61     -25.216  -8.343  14.790  1.00 82.14           O  
ATOM    439  CG2 THR A  61     -25.359  -5.050  13.578  1.00 82.14           C  
ATOM    440  OG1 THR A  61     -27.223  -4.582  15.031  1.00 82.14           O  
ATOM    441  N   ILE A  62     -26.140  -8.534  12.778  1.00 81.43           N  
ATOM    442  CA  ILE A  62     -25.310  -9.665  12.376  1.00 81.43           C  
ATOM    443  C   ILE A  62     -23.967  -9.159  11.854  1.00 81.43           C  
ATOM    444  CB  ILE A  62     -26.011 -10.528  11.304  1.00 81.43           C  
ATOM    445  O   ILE A  62     -22.912  -9.668  12.241  1.00 81.43           O  
ATOM    446  CG1 ILE A  62     -27.332 -11.085  11.846  1.00 81.43           C  
ATOM    447  CG2 ILE A  62     -25.091 -11.658  10.834  1.00 81.43           C  
ATOM    448  CD1 ILE A  62     -28.060 -12.007  10.878  1.00 81.43           C  
ATOM    449  N   SER A  63     -24.091  -8.063  11.037  1.00 75.91           N  
ATOM    450  CA  SER A  63     -22.864  -7.504  10.479  1.00 75.91           C  
ATOM    451  C   SER A  63     -23.086  -6.084   9.969  1.00 75.91           C  
ATOM    452  CB  SER A  63     -22.339  -8.386   9.345  1.00 75.91           C  
ATOM    453  O   SER A  63     -24.211  -5.708   9.635  1.00 75.91           O  
ATOM    454  OG  SER A  63     -23.181  -8.297   8.208  1.00 75.91           O  
ATOM    455  N   SER A  64     -22.137  -5.271  10.168  1.00 76.75           N  
ATOM    456  CA  SER A  64     -22.074  -3.926   9.606  1.00 76.75           C  
ATOM    457  C   SER A  64     -20.808  -3.732   8.778  1.00 76.75           C  
ATOM    458  CB  SER A  64     -22.133  -2.876  10.717  1.00 76.75           C  
ATOM    459  O   SER A  64     -19.697  -3.894   9.286  1.00 76.75           O  
ATOM    460  OG  SER A  64     -21.993  -1.571  10.183  1.00 76.75           O  
ATOM    461  N   GLU A  65     -21.149  -3.603   7.499  1.00 77.64           N  
ATOM    462  CA  GLU A  65     -19.954  -3.503   6.666  1.00 77.64           C  
ATOM    463  C   GLU A  65     -19.984  -2.241   5.809  1.00 77.64           C  
ATOM    464  CB  GLU A  65     -19.814  -4.740   5.776  1.00 77.64           C  
ATOM    465  O   GLU A  65     -21.057  -1.762   5.436  1.00 77.64           O  
ATOM    466  CG  GLU A  65     -20.943  -4.905   4.770  1.00 77.64           C  
ATOM    467  CD  GLU A  65     -20.831  -6.178   3.945  1.00 77.64           C  
ATOM    468  OE1 GLU A  65     -21.616  -6.351   2.985  1.00 77.64           O  
ATOM    469  OE2 GLU A  65     -19.951  -7.009   4.262  1.00 77.64           O  
ATOM    470  N   LEU A  66     -18.851  -1.686   5.645  1.00 80.67           N  
ATOM    471  CA  LEU A  66     -18.607  -0.611   4.690  1.00 80.67           C  
ATOM    472  C   LEU A  66     -17.835  -1.124   3.479  1.00 80.67           C  
ATOM    473  CB  LEU A  66     -17.835   0.532   5.355  1.00 80.67           C  
ATOM    474  O   LEU A  66     -16.739  -1.670   3.622  1.00 80.67           O  
ATOM    475  CG  LEU A  66     -18.558   1.275   6.479  1.00 80.67           C  
ATOM    476  CD1 LEU A  66     -17.561   2.074   7.313  1.00 80.67           C  
ATOM    477  CD2 LEU A  66     -19.639   2.187   5.909  1.00 80.67           C  
ATOM    478  N   THR A  67     -18.527  -1.093   2.413  1.00 85.27           N  
ATOM    479  CA  THR A  67     -17.883  -1.583   1.200  1.00 85.27           C  
ATOM    480  C   THR A  67     -17.265  -0.430   0.413  1.00 85.27           C  
ATOM    481  CB  THR A  67     -18.880  -2.343   0.306  1.00 85.27           C  
ATOM    482  O   THR A  67     -17.859   0.645   0.308  1.00 85.27           O  
ATOM    483  CG2 THR A  67     -19.386  -3.605   0.996  1.00 85.27           C  
ATOM    484  OG1 THR A  67     -19.995  -1.492   0.013  1.00 85.27           O  
ATOM    485  N   CYS A  68     -16.088  -0.686  -0.094  1.00 87.29           N  
ATOM    486  CA  CYS A  68     -15.295   0.310  -0.805  1.00 87.29           C  
ATOM    487  C   CYS A  68     -15.772   0.460  -2.245  1.00 87.29           C  
ATOM    488  CB  CYS A  68     -13.815  -0.070  -0.785  1.00 87.29           C  
ATOM    489  O   CYS A  68     -15.952  -0.534  -2.950  1.00 87.29           O  
ATOM    490  SG  CYS A  68     -12.760   1.062  -1.718  1.00 87.29           S  
ATOM    491  N   ARG A  69     -16.091   1.710  -2.515  1.00 86.18           N  
ATOM    492  CA  ARG A  69     -16.258   2.064  -3.921  1.00 86.18           C  
ATOM    493  C   ARG A  69     -14.930   2.486  -4.540  1.00 86.18           C  
ATOM    494  CB  ARG A  69     -17.288   3.185  -4.075  1.00 86.18           C  
ATOM    495  O   ARG A  69     -14.373   3.525  -4.179  1.00 86.18           O  
ATOM    496  CG  ARG A  69     -17.632   3.511  -5.519  1.00 86.18           C  
ATOM    497  CD  ARG A  69     -18.657   4.632  -5.616  1.00 86.18           C  
ATOM    498  NE  ARG A  69     -18.807   5.109  -6.988  1.00 86.18           N  
ATOM    499  NH1 ARG A  69     -20.655   6.424  -6.548  1.00 86.18           N  
ATOM    500  NH2 ARG A  69     -19.797   6.317  -8.671  1.00 86.18           N  
ATOM    501  CZ  ARG A  69     -19.753   5.949  -7.399  1.00 86.18           C  
ATOM    502  N   GLU A  70     -14.547   1.636  -5.528  1.00 89.36           N  
ATOM    503  CA  GLU A  70     -13.221   1.810  -6.115  1.00 89.36           C  
ATOM    504  C   GLU A  70     -13.141   3.102  -6.922  1.00 89.36           C  
ATOM    505  CB  GLU A  70     -12.864   0.613  -7.000  1.00 89.36           C  
ATOM    506  O   GLU A  70     -14.039   3.405  -7.710  1.00 89.36           O  
ATOM    507  CG  GLU A  70     -11.453   0.667  -7.567  1.00 89.36           C  
ATOM    508  CD  GLU A  70     -11.096  -0.550  -8.405  1.00 89.36           C  
ATOM    509  OE1 GLU A  70     -10.226  -0.438  -9.299  1.00 89.36           O  
ATOM    510  OE2 GLU A  70     -11.691  -1.624  -8.167  1.00 89.36           O  
ATOM    511  N   GLY A  71     -12.151   3.907  -6.721  1.00 88.43           N  
ATOM    512  CA  GLY A  71     -11.806   5.084  -7.503  1.00 88.43           C  
ATOM    513  C   GLY A  71     -10.748   4.811  -8.556  1.00 88.43           C  
ATOM    514  O   GLY A  71     -10.804   3.794  -9.250  1.00 88.43           O  
ATOM    515  N   GLU A  72      -9.803   5.771  -8.646  1.00 91.18           N  
ATOM    516  CA  GLU A  72      -8.703   5.629  -9.595  1.00 91.18           C  
ATOM    517  C   GLU A  72      -7.855   4.401  -9.276  1.00 91.18           C  
ATOM    518  CB  GLU A  72      -7.829   6.885  -9.598  1.00 91.18           C  
ATOM    519  O   GLU A  72      -7.653   4.066  -8.107  1.00 91.18           O  
ATOM    520  CG  GLU A  72      -8.539   8.127 -10.118  1.00 91.18           C  
ATOM    521  CD  GLU A  72      -7.673   9.376 -10.076  1.00 91.18           C  
ATOM    522  OE1 GLU A  72      -8.077  10.415 -10.645  1.00 91.18           O  
ATOM    523  OE2 GLU A  72      -6.580   9.314  -9.470  1.00 91.18           O  
ATOM    524  N   SER A  73      -7.387   3.762 -10.406  1.00 94.42           N  
ATOM    525  CA  SER A  73      -6.590   2.552 -10.234  1.00 94.42           C  
ATOM    526  C   SER A  73      -5.527   2.430 -11.321  1.00 94.42           C  
ATOM    527  CB  SER A  73      -7.487   1.314 -10.244  1.00 94.42           C  
ATOM    528  O   SER A  73      -5.617   3.087 -12.360  1.00 94.42           O  
ATOM    529  OG  SER A  73      -8.062   1.120 -11.525  1.00 94.42           O  
ATOM    530  N   PHE A  74      -4.514   1.637 -10.962  1.00 95.73           N  
ATOM    531  CA  PHE A  74      -3.488   1.285 -11.935  1.00 95.73           C  
ATOM    532  C   PHE A  74      -2.971  -0.128 -11.690  1.00 95.73           C  
ATOM    533  CB  PHE A  74      -2.328   2.284 -11.882  1.00 95.73           C  
ATOM    534  O   PHE A  74      -3.114  -0.665 -10.590  1.00 95.73           O  
ATOM    535  CG  PHE A  74      -1.634   2.338 -10.548  1.00 95.73           C  
ATOM    536  CD1 PHE A  74      -1.967   3.312  -9.614  1.00 95.73           C  
ATOM    537  CD2 PHE A  74      -0.648   1.414 -10.227  1.00 95.73           C  
ATOM    538  CE1 PHE A  74      -1.326   3.364  -8.378  1.00 95.73           C  
ATOM    539  CE2 PHE A  74      -0.004   1.459  -8.994  1.00 95.73           C  
ATOM    540  CZ  PHE A  74      -0.343   2.436  -8.072  1.00 95.73           C  
ATOM    541  N   TRP A  75      -2.421  -0.718 -12.813  1.00 96.59           N  
ATOM    542  CA  TRP A  75      -1.795  -2.031 -12.705  1.00 96.59           C  
ATOM    543  C   TRP A  75      -0.275  -1.908 -12.658  1.00 96.59           C  
ATOM    544  CB  TRP A  75      -2.211  -2.924 -13.877  1.00 96.59           C  
ATOM    545  O   TRP A  75       0.310  -1.094 -13.376  1.00 96.59           O  
ATOM    546  CG  TRP A  75      -3.650  -3.340 -13.845  1.00 96.59           C  
ATOM    547  CD1 TRP A  75      -4.719  -2.652 -14.350  1.00 96.59           C  
ATOM    548  CD2 TRP A  75      -4.180  -4.540 -13.272  1.00 96.59           C  
ATOM    549  CE2 TRP A  75      -5.579  -4.514 -13.466  1.00 96.59           C  
ATOM    550  CE3 TRP A  75      -3.607  -5.635 -12.613  1.00 96.59           C  
ATOM    551  NE1 TRP A  75      -5.881  -3.353 -14.126  1.00 96.59           N  
ATOM    552  CH2 TRP A  75      -5.827  -6.603 -12.383  1.00 96.59           C  
ATOM    553  CZ2 TRP A  75      -6.413  -5.543 -13.025  1.00 96.59           C  
ATOM    554  CZ3 TRP A  75      -4.439  -6.659 -12.174  1.00 96.59           C  
ATOM    555  N   THR A  76       0.349  -2.693 -11.780  1.00 95.87           N  
ATOM    556  CA  THR A  76       1.803  -2.659 -11.664  1.00 95.87           C  
ATOM    557  C   THR A  76       2.359  -4.058 -11.414  1.00 95.87           C  
ATOM    558  CB  THR A  76       2.251  -1.716 -10.533  1.00 95.87           C  
ATOM    559  O   THR A  76       1.615  -4.971 -11.048  1.00 95.87           O  
ATOM    560  CG2 THR A  76       1.871  -2.276  -9.166  1.00 95.87           C  
ATOM    561  OG1 THR A  76       3.674  -1.552 -10.590  1.00 95.87           O  
ATOM    562  N   THR A  77       3.673  -4.259 -11.673  1.00 95.55           N  
ATOM    563  CA  THR A  77       4.435  -5.463 -11.361  1.00 95.55           C  
ATOM    564  C   THR A  77       5.907  -5.128 -11.136  1.00 95.55           C  
ATOM    565  CB  THR A  77       4.310  -6.510 -12.483  1.00 95.55           C  
ATOM    566  O   THR A  77       6.295  -3.959 -11.165  1.00 95.55           O  
ATOM    567  CG2 THR A  77       4.999  -6.035 -13.758  1.00 95.55           C  
ATOM    568  OG1 THR A  77       4.916  -7.736 -12.055  1.00 95.55           O  
ATOM    569  N   LEU A  78       6.619  -6.185 -10.828  1.00 95.58           N  
ATOM    570  CA  LEU A  78       8.060  -6.016 -10.678  1.00 95.58           C  
ATOM    571  C   LEU A  78       8.777  -6.262 -12.001  1.00 95.58           C  
ATOM    572  CB  LEU A  78       8.602  -6.966  -9.606  1.00 95.58           C  
ATOM    573  O   LEU A  78       8.510  -7.255 -12.682  1.00 95.58           O  
ATOM    574  CG  LEU A  78      10.096  -6.855  -9.295  1.00 95.58           C  
ATOM    575  CD1 LEU A  78      10.403  -5.512  -8.641  1.00 95.58           C  
ATOM    576  CD2 LEU A  78      10.542  -8.006  -8.400  1.00 95.58           C  
ATOM    577  N   TYR A  79       9.711  -5.319 -12.376  1.00 95.60           N  
ATOM    578  CA  TYR A  79      10.375  -5.432 -13.669  1.00 95.60           C  
ATOM    579  C   TYR A  79      11.874  -5.647 -13.496  1.00 95.60           C  
ATOM    580  CB  TYR A  79      10.122  -4.181 -14.516  1.00 95.60           C  
ATOM    581  O   TYR A  79      12.473  -5.145 -12.542  1.00 95.60           O  
ATOM    582  CG  TYR A  79       8.681  -4.012 -14.935  1.00 95.60           C  
ATOM    583  CD1 TYR A  79       8.187  -4.651 -16.070  1.00 95.60           C  
ATOM    584  CD2 TYR A  79       7.813  -3.215 -14.198  1.00 95.60           C  
ATOM    585  CE1 TYR A  79       6.861  -4.497 -16.461  1.00 95.60           C  
ATOM    586  CE2 TYR A  79       6.485  -3.054 -14.579  1.00 95.60           C  
ATOM    587  OH  TYR A  79       4.705  -3.543 -16.093  1.00 95.60           O  
ATOM    588  CZ  TYR A  79       6.019  -3.699 -15.710  1.00 95.60           C  
ATOM    589  N   THR A  80      12.381  -6.370 -14.367  1.00 94.84           N  
ATOM    590  CA  THR A  80      13.825  -6.544 -14.478  1.00 94.84           C  
ATOM    591  C   THR A  80      14.328  -6.041 -15.828  1.00 94.84           C  
ATOM    592  CB  THR A  80      14.226  -8.020 -14.295  1.00 94.84           C  
ATOM    593  O   THR A  80      13.720  -6.316 -16.864  1.00 94.84           O  
ATOM    594  CG2 THR A  80      13.590  -8.899 -15.367  1.00 94.84           C  
ATOM    595  OG1 THR A  80      15.651  -8.136 -14.381  1.00 94.84           O  
ATOM    596  N   PRO A  81      15.372  -5.202 -15.777  1.00 95.10           N  
ATOM    597  CA  PRO A  81      15.905  -4.702 -17.046  1.00 95.10           C  
ATOM    598  C   PRO A  81      16.765  -5.734 -17.773  1.00 95.10           C  
ATOM    599  CB  PRO A  81      16.744  -3.493 -16.625  1.00 95.10           C  
ATOM    600  O   PRO A  81      17.543  -6.452 -17.138  1.00 95.10           O  
ATOM    601  CG  PRO A  81      17.218  -3.819 -15.246  1.00 95.10           C  
ATOM    602  CD  PRO A  81      16.150  -4.612 -14.549  1.00 95.10           C  
ATOM    603  N   ILE A  82      16.579  -5.882 -19.095  1.00 93.70           N  
ATOM    604  CA  ILE A  82      17.464  -6.638 -19.975  1.00 93.70           C  
ATOM    605  C   ILE A  82      18.257  -5.677 -20.858  1.00 93.70           C  
ATOM    606  CB  ILE A  82      16.674  -7.640 -20.846  1.00 93.70           C  
ATOM    607  O   ILE A  82      17.676  -4.831 -21.542  1.00 93.70           O  
ATOM    608  CG1 ILE A  82      15.878  -8.605 -19.961  1.00 93.70           C  
ATOM    609  CG2 ILE A  82      17.617  -8.404 -21.780  1.00 93.70           C  
ATOM    610  CD1 ILE A  82      14.984  -9.563 -20.737  1.00 93.70           C  
ATOM    611  N   CYS A  83      19.607  -5.867 -20.831  1.00 93.60           N  
ATOM    612  CA  CYS A  83      20.465  -4.862 -21.449  1.00 93.60           C  
ATOM    613  C   CYS A  83      21.298  -5.471 -22.571  1.00 93.60           C  
ATOM    614  CB  CYS A  83      21.384  -4.227 -20.406  1.00 93.60           C  
ATOM    615  O   CYS A  83      21.798  -6.590 -22.441  1.00 93.60           O  
ATOM    616  SG  CYS A  83      20.520  -3.180 -19.215  1.00 93.60           S  
ATOM    617  N   LEU A  84      21.436  -4.694 -23.713  1.00 94.09           N  
ATOM    618  CA  LEU A  84      22.355  -4.964 -24.813  1.00 94.09           C  
ATOM    619  C   LEU A  84      23.373  -3.838 -24.960  1.00 94.09           C  
ATOM    620  CB  LEU A  84      21.584  -5.145 -26.123  1.00 94.09           C  
ATOM    621  O   LEU A  84      23.033  -2.663 -24.801  1.00 94.09           O  
ATOM    622  CG  LEU A  84      20.437  -6.156 -26.102  1.00 94.09           C  
ATOM    623  CD1 LEU A  84      19.651  -6.095 -27.407  1.00 94.09           C  
ATOM    624  CD2 LEU A  84      20.970  -7.564 -25.858  1.00 94.09           C  
ATOM    625  N   SER A  85      24.620  -4.222 -25.223  1.00 94.65           N  
ATOM    626  CA  SER A  85      25.638  -3.187 -25.372  1.00 94.65           C  
ATOM    627  C   SER A  85      26.497  -3.431 -26.608  1.00 94.65           C  
ATOM    628  CB  SER A  85      26.525  -3.123 -24.128  1.00 94.65           C  
ATOM    629  O   SER A  85      26.696  -4.577 -27.016  1.00 94.65           O  
ATOM    630  OG  SER A  85      27.251  -4.330 -23.966  1.00 94.65           O  
ATOM    631  N   SER A  86      26.875  -2.380 -27.221  1.00 93.46           N  
ATOM    632  CA  SER A  86      27.792  -2.402 -28.356  1.00 93.46           C  
ATOM    633  C   SER A  86      28.737  -1.206 -28.326  1.00 93.46           C  
ATOM    634  CB  SER A  86      27.014  -2.414 -29.673  1.00 93.46           C  
ATOM    635  O   SER A  86      28.293  -0.059 -28.232  1.00 93.46           O  
ATOM    636  OG  SER A  86      27.899  -2.433 -30.779  1.00 93.46           O  
ATOM    637  N   ARG A  87      29.932  -1.553 -28.427  1.00 91.34           N  
ATOM    638  CA  ARG A  87      30.944  -0.505 -28.343  1.00 91.34           C  
ATOM    639  C   ARG A  87      31.510  -0.178 -29.721  1.00 91.34           C  
ATOM    640  CB  ARG A  87      32.073  -0.921 -27.398  1.00 91.34           C  
ATOM    641  O   ARG A  87      31.822  -1.082 -30.499  1.00 91.34           O  
ATOM    642  CG  ARG A  87      33.136   0.147 -27.200  1.00 91.34           C  
ATOM    643  CD  ARG A  87      34.200  -0.294 -26.204  1.00 91.34           C  
ATOM    644  NE  ARG A  87      35.340   0.619 -26.194  1.00 91.34           N  
ATOM    645  NH1 ARG A  87      36.250  -0.210 -24.239  1.00 91.34           N  
ATOM    646  NH2 ARG A  87      37.280   1.511 -25.348  1.00 91.34           N  
ATOM    647  CZ  ARG A  87      36.287   0.638 -25.260  1.00 91.34           C  
ATOM    648  N   ARG A  88      31.760   1.183 -30.037  1.00 90.11           N  
ATOM    649  CA  ARG A  88      32.374   1.653 -31.275  1.00 90.11           C  
ATOM    650  C   ARG A  88      33.480   2.662 -30.988  1.00 90.11           C  
ATOM    651  CB  ARG A  88      31.321   2.276 -32.194  1.00 90.11           C  
ATOM    652  O   ARG A  88      33.322   3.541 -30.138  1.00 90.11           O  
ATOM    653  CG  ARG A  88      30.290   1.286 -32.711  1.00 90.11           C  
ATOM    654  CD  ARG A  88      30.904   0.291 -33.687  1.00 90.11           C  
ATOM    655  NE  ARG A  88      29.886  -0.551 -34.309  1.00 90.11           N  
ATOM    656  NH1 ARG A  88      31.368  -1.706 -35.654  1.00 90.11           N  
ATOM    657  NH2 ARG A  88      29.129  -2.189 -35.729  1.00 90.11           N  
ATOM    658  CZ  ARG A  88      30.130  -1.480 -35.229  1.00 90.11           C  
ATOM    659  N   CYS A  89      34.588   2.484 -31.764  1.00 89.57           N  
ATOM    660  CA  CYS A  89      35.647   3.485 -31.692  1.00 89.57           C  
ATOM    661  C   CYS A  89      35.224   4.777 -32.381  1.00 89.57           C  
ATOM    662  CB  CYS A  89      36.931   2.954 -32.328  1.00 89.57           C  
ATOM    663  O   CYS A  89      34.300   4.777 -33.195  1.00 89.57           O  
ATOM    664  SG  CYS A  89      37.675   1.577 -31.427  1.00 89.57           S  
ATOM    665  N   HIS A  90      35.849   5.846 -31.998  1.00 88.83           N  
ATOM    666  CA  HIS A  90      35.544   7.155 -32.565  1.00 88.83           C  
ATOM    667  C   HIS A  90      35.660   7.137 -34.085  1.00 88.83           C  
ATOM    668  CB  HIS A  90      36.473   8.220 -31.980  1.00 88.83           C  
ATOM    669  O   HIS A  90      36.615   6.583 -34.633  1.00 88.83           O  
ATOM    670  CG  HIS A  90      36.112   9.616 -32.381  1.00 88.83           C  
ATOM    671  CD2 HIS A  90      36.760  10.512 -33.162  1.00 88.83           C  
ATOM    672  ND1 HIS A  90      34.955  10.235 -31.960  1.00 88.83           N  
ATOM    673  CE1 HIS A  90      34.906  11.455 -32.468  1.00 88.83           C  
ATOM    674  NE2 HIS A  90      35.990  11.648 -33.201  1.00 88.83           N  
ATOM    675  N   LEU A  91      34.569   7.584 -34.815  1.00 84.88           N  
ATOM    676  CA  LEU A  91      34.496   7.726 -36.265  1.00 84.88           C  
ATOM    677  C   LEU A  91      34.032   6.427 -36.916  1.00 84.88           C  
ATOM    678  CB  LEU A  91      35.857   8.138 -36.833  1.00 84.88           C  
ATOM    679  O   LEU A  91      34.158   6.257 -38.131  1.00 84.88           O  
ATOM    680  CG  LEU A  91      36.359   9.530 -36.448  1.00 84.88           C  
ATOM    681  CD1 LEU A  91      37.737   9.782 -37.051  1.00 84.88           C  
ATOM    682  CD2 LEU A  91      35.369  10.599 -36.899  1.00 84.88           C  
ATOM    683  N   MET A  92      33.733   5.482 -36.060  1.00 85.63           N  
ATOM    684  CA  MET A  92      33.124   4.239 -36.524  1.00 85.63           C  
ATOM    685  C   MET A  92      31.615   4.255 -36.299  1.00 85.63           C  
ATOM    686  CB  MET A  92      33.746   3.036 -35.813  1.00 85.63           C  
ATOM    687  O   MET A  92      31.149   4.607 -35.214  1.00 85.63           O  
ATOM    688  CG  MET A  92      35.224   2.844 -36.112  1.00 85.63           C  
ATOM    689  SD  MET A  92      35.527   2.299 -37.838  1.00 85.63           S  
ATOM    690  CE  MET A  92      37.310   2.614 -37.964  1.00 85.63           C  
ATOM    691  N   GLY A  93      30.818   3.853 -37.408  1.00 84.40           N  
ATOM    692  CA  GLY A  93      29.372   3.804 -37.267  1.00 84.40           C  
ATOM    693  C   GLY A  93      28.768   5.133 -36.853  1.00 84.40           C  
ATOM    694  O   GLY A  93      29.025   6.161 -37.482  1.00 84.40           O  
ATOM    695  N   GLU A  94      28.005   5.131 -35.730  1.00 88.41           N  
ATOM    696  CA  GLU A  94      27.273   6.292 -35.231  1.00 88.41           C  
ATOM    697  C   GLU A  94      28.087   7.050 -34.186  1.00 88.41           C  
ATOM    698  CB  GLU A  94      25.927   5.865 -34.641  1.00 88.41           C  
ATOM    699  O   GLU A  94      27.635   8.068 -33.659  1.00 88.41           O  
ATOM    700  CG  GLU A  94      24.956   5.300 -35.668  1.00 88.41           C  
ATOM    701  CD  GLU A  94      23.629   4.869 -35.065  1.00 88.41           C  
ATOM    702  OE1 GLU A  94      22.591   5.500 -35.368  1.00 88.41           O  
ATOM    703  OE2 GLU A  94      23.627   3.892 -34.283  1.00 88.41           O  
ATOM    704  N   CYS A  95      29.277   6.548 -33.930  1.00 89.36           N  
ATOM    705  CA  CYS A  95      30.166   7.175 -32.959  1.00 89.36           C  
ATOM    706  C   CYS A  95      31.026   8.246 -33.619  1.00 89.36           C  
ATOM    707  CB  CYS A  95      31.059   6.128 -32.295  1.00 89.36           C  
ATOM    708  O   CYS A  95      32.189   8.001 -33.945  1.00 89.36           O  
ATOM    709  SG  CYS A  95      31.988   6.756 -30.879  1.00 89.36           S  
ATOM    710  N   VAL A  96      30.384   9.367 -33.868  1.00 89.27           N  
ATOM    711  CA  VAL A  96      31.056  10.475 -34.540  1.00 89.27           C  
ATOM    712  C   VAL A  96      30.725  11.787 -33.831  1.00 89.27           C  
ATOM    713  CB  VAL A  96      30.659  10.559 -36.030  1.00 89.27           C  
ATOM    714  O   VAL A  96      29.613  11.965 -33.329  1.00 89.27           O  
ATOM    715  CG1 VAL A  96      31.186   9.349 -36.799  1.00 89.27           C  
ATOM    716  CG2 VAL A  96      29.142  10.668 -36.172  1.00 89.27           C  
ATOM    717  N   SER A  97      31.721  12.687 -33.643  1.00 84.99           N  
ATOM    718  CA  SER A  97      31.545  14.018 -33.070  1.00 84.99           C  
ATOM    719  C   SER A  97      30.902  13.944 -31.689  1.00 84.99           C  
ATOM    720  CB  SER A  97      30.694  14.891 -33.992  1.00 84.99           C  
ATOM    721  O   SER A  97      31.351  13.184 -30.829  1.00 84.99           O  
ATOM    722  OG  SER A  97      30.665  16.231 -33.530  1.00 84.99           O  
ATOM    723  N   ASP A  98      29.799  14.767 -31.491  1.00 87.84           N  
ATOM    724  CA  ASP A  98      29.148  14.834 -30.187  1.00 87.84           C  
ATOM    725  C   ASP A  98      27.827  14.068 -30.193  1.00 87.84           C  
ATOM    726  CB  ASP A  98      28.910  16.290 -29.780  1.00 87.84           C  
ATOM    727  O   ASP A  98      26.942  14.339 -29.379  1.00 87.84           O  
ATOM    728  CG  ASP A  98      28.101  17.067 -30.803  1.00 87.84           C  
ATOM    729  OD1 ASP A  98      27.966  16.601 -31.955  1.00 87.84           O  
ATOM    730  OD2 ASP A  98      27.598  18.158 -30.456  1.00 87.84           O  
ATOM    731  N   ARG A  99      27.651  13.163 -31.126  1.00 90.23           N  
ATOM    732  CA  ARG A  99      26.408  12.422 -31.313  1.00 90.23           C  
ATOM    733  C   ARG A  99      26.048  11.633 -30.058  1.00 90.23           C  
ATOM    734  CB  ARG A  99      26.519  11.478 -32.512  1.00 90.23           C  
ATOM    735  O   ARG A  99      24.881  11.582 -29.664  1.00 90.23           O  
ATOM    736  CG  ARG A  99      25.199  10.844 -32.921  1.00 90.23           C  
ATOM    737  CD  ARG A  99      25.325  10.071 -34.226  1.00 90.23           C  
ATOM    738  NE  ARG A  99      24.066   9.431 -34.597  1.00 90.23           N  
ATOM    739  NH1 ARG A  99      24.825   8.647 -36.633  1.00 90.23           N  
ATOM    740  NH2 ARG A  99      22.672   8.226 -35.968  1.00 90.23           N  
ATOM    741  CZ  ARG A  99      23.857   8.769 -35.732  1.00 90.23           C  
ATOM    742  N   CYS A 100      26.957  11.014 -29.412  1.00 91.47           N  
ATOM    743  CA  CYS A 100      26.730  10.231 -28.203  1.00 91.47           C  
ATOM    744  C   CYS A 100      26.213  11.111 -27.072  1.00 91.47           C  
ATOM    745  CB  CYS A 100      28.016   9.529 -27.769  1.00 91.47           C  
ATOM    746  O   CYS A 100      25.308  10.716 -26.335  1.00 91.47           O  
ATOM    747  SG  CYS A 100      27.788   8.369 -26.404  1.00 91.47           S  
ATOM    748  N   LEU A 101      26.694  12.351 -26.946  1.00 89.72           N  
ATOM    749  CA  LEU A 101      26.279  13.313 -25.932  1.00 89.72           C  
ATOM    750  C   LEU A 101      24.855  13.795 -26.190  1.00 89.72           C  
ATOM    751  CB  LEU A 101      27.236  14.507 -25.901  1.00 89.72           C  
ATOM    752  O   LEU A 101      24.143  14.170 -25.255  1.00 89.72           O  
ATOM    753  CG  LEU A 101      28.651  14.229 -25.390  1.00 89.72           C  
ATOM    754  CD1 LEU A 101      29.544  15.444 -25.616  1.00 89.72           C  
ATOM    755  CD2 LEU A 101      28.621  13.848 -23.914  1.00 89.72           C  
ATOM    756  N   LYS A 102      24.388  13.746 -27.433  1.00 91.85           N  
ATOM    757  CA  LYS A 102      23.072  14.235 -27.835  1.00 91.85           C  
ATOM    758  C   LYS A 102      22.095  13.080 -28.038  1.00 91.85           C  
ATOM    759  CB  LYS A 102      23.176  15.065 -29.115  1.00 91.85           C  
ATOM    760  O   LYS A 102      21.023  13.263 -28.618  1.00 91.85           O  
ATOM    761  CG  LYS A 102      23.950  16.365 -28.949  1.00 91.85           C  
ATOM    762  CD  LYS A 102      24.029  17.139 -30.259  1.00 91.85           C  
ATOM    763  CE  LYS A 102      24.856  18.409 -30.109  1.00 91.85           C  
ATOM    764  NZ  LYS A 102      24.991  19.138 -31.406  1.00 91.85           N  
ATOM    765  N   TRP A 103      22.527  11.900 -27.528  1.00 91.81           N  
ATOM    766  CA  TRP A 103      21.739  10.694 -27.762  1.00 91.81           C  
ATOM    767  C   TRP A 103      20.413  10.757 -27.012  1.00 91.81           C  
ATOM    768  CB  TRP A 103      22.522   9.449 -27.336  1.00 91.81           C  
ATOM    769  O   TRP A 103      20.383  11.053 -25.815  1.00 91.81           O  
ATOM    770  CG  TRP A 103      22.050   8.182 -27.983  1.00 91.81           C  
ATOM    771  CD1 TRP A 103      21.207   7.248 -27.449  1.00 91.81           C  
ATOM    772  CD2 TRP A 103      22.399   7.707 -29.287  1.00 91.81           C  
ATOM    773  CE2 TRP A 103      21.729   6.478 -29.478  1.00 91.81           C  
ATOM    774  CE3 TRP A 103      23.213   8.203 -30.315  1.00 91.81           C  
ATOM    775  NE1 TRP A 103      21.010   6.221 -28.342  1.00 91.81           N  
ATOM    776  CH2 TRP A 103      22.652   6.245 -31.645  1.00 91.81           C  
ATOM    777  CZ2 TRP A 103      21.850   5.737 -30.656  1.00 91.81           C  
ATOM    778  CZ3 TRP A 103      23.332   7.464 -31.486  1.00 91.81           C  
ATOM    779  N   LYS A 104      19.312  10.542 -27.713  1.00 91.00           N  
ATOM    780  CA  LYS A 104      17.983  10.528 -27.110  1.00 91.00           C  
ATOM    781  C   LYS A 104      17.588   9.117 -26.682  1.00 91.00           C  
ATOM    782  CB  LYS A 104      16.946  11.090 -28.084  1.00 91.00           C  
ATOM    783  O   LYS A 104      18.007   8.136 -27.299  1.00 91.00           O  
ATOM    784  CG  LYS A 104      17.140  12.562 -28.414  1.00 91.00           C  
ATOM    785  CD  LYS A 104      16.033  13.083 -29.322  1.00 91.00           C  
ATOM    786  CE  LYS A 104      16.253  14.543 -29.693  1.00 91.00           C  
ATOM    787  NZ  LYS A 104      15.197  15.043 -30.623  1.00 91.00           N  
ATOM    788  N   THR A 105      16.773   8.996 -25.593  1.00 86.92           N  
ATOM    789  CA  THR A 105      16.360   7.719 -25.021  1.00 86.92           C  
ATOM    790  C   THR A 105      15.480   6.948 -26.001  1.00 86.92           C  
ATOM    791  CB  THR A 105      15.602   7.919 -23.696  1.00 86.92           C  
ATOM    792  O   THR A 105      15.384   5.721 -25.924  1.00 86.92           O  
ATOM    793  CG2 THR A 105      16.529   8.449 -22.607  1.00 86.92           C  
ATOM    794  OG1 THR A 105      14.537   8.856 -23.898  1.00 86.92           O  
ATOM    795  N   ASN A 106      14.857   7.662 -26.963  1.00 85.38           N  
ATOM    796  CA  ASN A 106      13.949   7.045 -27.924  1.00 85.38           C  
ATOM    797  C   ASN A 106      14.656   6.724 -29.238  1.00 85.38           C  
ATOM    798  CB  ASN A 106      12.741   7.950 -28.179  1.00 85.38           C  
ATOM    799  O   ASN A 106      14.046   6.181 -30.160  1.00 85.38           O  
ATOM    800  CG  ASN A 106      13.127   9.280 -28.796  1.00 85.38           C  
ATOM    801  ND2 ASN A 106      12.131  10.045 -29.227  1.00 85.38           N  
ATOM    802  OD1 ASN A 106      14.311   9.616 -28.886  1.00 85.38           O  
ATOM    803  N   GLN A 107      15.961   7.001 -29.290  1.00 89.25           N  
ATOM    804  CA  GLN A 107      16.783   6.720 -30.462  1.00 89.25           C  
ATOM    805  C   GLN A 107      17.554   5.414 -30.293  1.00 89.25           C  
ATOM    806  CB  GLN A 107      17.754   7.872 -30.726  1.00 89.25           C  
ATOM    807  O   GLN A 107      18.356   5.276 -29.367  1.00 89.25           O  
ATOM    808  CG  GLN A 107      18.533   7.734 -32.027  1.00 89.25           C  
ATOM    809  CD  GLN A 107      19.421   8.931 -32.309  1.00 89.25           C  
ATOM    810  NE2 GLN A 107      19.932   9.016 -33.533  1.00 89.25           N  
ATOM    811  OE1 GLN A 107      19.647   9.774 -31.435  1.00 89.25           O  
ATOM    812  N   THR A 108      17.231   4.395 -31.224  1.00 90.03           N  
ATOM    813  CA  THR A 108      17.890   3.094 -31.181  1.00 90.03           C  
ATOM    814  C   THR A 108      19.099   3.069 -32.111  1.00 90.03           C  
ATOM    815  CB  THR A 108      16.919   1.963 -31.566  1.00 90.03           C  
ATOM    816  O   THR A 108      19.021   3.529 -33.252  1.00 90.03           O  
ATOM    817  CG2 THR A 108      17.580   0.597 -31.416  1.00 90.03           C  
ATOM    818  OG1 THR A 108      15.767   2.020 -30.716  1.00 90.03           O  
ATOM    819  N   SER A 109      20.166   2.620 -31.577  1.00 90.33           N  
ATOM    820  CA  SER A 109      21.386   2.515 -32.370  1.00 90.33           C  
ATOM    821  C   SER A 109      21.232   1.492 -33.490  1.00 90.33           C  
ATOM    822  CB  SER A 109      22.572   2.137 -31.482  1.00 90.33           C  
ATOM    823  O   SER A 109      20.531   0.490 -33.330  1.00 90.33           O  
ATOM    824  OG  SER A 109      23.720   1.860 -32.266  1.00 90.33           O  
ATOM    825  N   ALA A 110      21.851   1.737 -34.562  1.00 88.86           N  
ATOM    826  CA  ALA A 110      21.862   0.811 -35.691  1.00 88.86           C  
ATOM    827  C   ALA A 110      22.460  -0.535 -35.291  1.00 88.86           C  
ATOM    828  CB  ALA A 110      22.640   1.408 -36.862  1.00 88.86           C  
ATOM    829  O   ALA A 110      22.240  -1.544 -35.964  1.00 88.86           O  
ATOM    830  N   GLU A 111      23.093  -0.516 -34.148  1.00 86.15           N  
ATOM    831  CA  GLU A 111      23.747  -1.718 -33.640  1.00 86.15           C  
ATOM    832  C   GLU A 111      22.722  -2.755 -33.191  1.00 86.15           C  
ATOM    833  CB  GLU A 111      24.686  -1.370 -32.482  1.00 86.15           C  
ATOM    834  O   GLU A 111      23.024  -3.949 -33.132  1.00 86.15           O  
ATOM    835  CG  GLU A 111      25.817  -0.429 -32.869  1.00 86.15           C  
ATOM    836  CD  GLU A 111      26.767  -1.023 -33.896  1.00 86.15           C  
ATOM    837  OE1 GLU A 111      27.466  -0.253 -34.593  1.00 86.15           O  
ATOM    838  OE2 GLU A 111      26.812  -2.269 -34.006  1.00 86.15           O  
ATOM    839  N   PHE A 112      21.562  -2.316 -32.990  1.00 88.41           N  
ATOM    840  CA  PHE A 112      20.547  -3.185 -32.407  1.00 88.41           C  
ATOM    841  C   PHE A 112      19.402  -3.413 -33.387  1.00 88.41           C  
ATOM    842  CB  PHE A 112      20.011  -2.588 -31.102  1.00 88.41           C  
ATOM    843  O   PHE A 112      18.307  -3.813 -32.987  1.00 88.41           O  
ATOM    844  CG  PHE A 112      21.080  -2.289 -30.087  1.00 88.41           C  
ATOM    845  CD1 PHE A 112      21.903  -3.299 -29.605  1.00 88.41           C  
ATOM    846  CD2 PHE A 112      21.263  -0.996 -29.614  1.00 88.41           C  
ATOM    847  CE1 PHE A 112      22.893  -3.025 -28.665  1.00 88.41           C  
ATOM    848  CE2 PHE A 112      22.251  -0.714 -28.675  1.00 88.41           C  
ATOM    849  CZ  PHE A 112      23.064  -1.730 -28.200  1.00 88.41           C  
ATOM    850  N   THR A 113      19.635  -3.166 -34.680  1.00 81.19           N  
ATOM    851  CA  THR A 113      18.623  -3.401 -35.704  1.00 81.19           C  
ATOM    852  C   THR A 113      18.227  -4.874 -35.746  1.00 81.19           C  
ATOM    853  CB  THR A 113      19.121  -2.961 -37.093  1.00 81.19           C  
ATOM    854  O   THR A 113      19.091  -5.753 -35.783  1.00 81.19           O  
ATOM    855  CG2 THR A 113      18.000  -3.026 -38.125  1.00 81.19           C  
ATOM    856  OG1 THR A 113      19.606  -1.615 -37.015  1.00 81.19           O  
ATOM    857  N   GLY A 114      16.923  -5.156 -35.581  1.00 78.56           N  
ATOM    858  CA  GLY A 114      16.447  -6.530 -35.601  1.00 78.56           C  
ATOM    859  C   GLY A 114      16.406  -7.168 -34.226  1.00 78.56           C  
ATOM    860  O   GLY A 114      15.910  -8.285 -34.068  1.00 78.56           O  
ATOM    861  N   LYS A 115      17.004  -6.464 -33.261  1.00 78.46           N  
ATOM    862  CA  LYS A 115      17.047  -6.926 -31.877  1.00 78.46           C  
ATOM    863  C   LYS A 115      16.421  -5.901 -30.935  1.00 78.46           C  
ATOM    864  CB  LYS A 115      18.488  -7.216 -31.452  1.00 78.46           C  
ATOM    865  O   LYS A 115      16.521  -6.030 -29.713  1.00 78.46           O  
ATOM    866  CG  LYS A 115      19.139  -8.360 -32.216  1.00 78.46           C  
ATOM    867  CD  LYS A 115      20.558  -8.622 -31.726  1.00 78.46           C  
ATOM    868  CE  LYS A 115      21.233  -9.724 -32.531  1.00 78.46           C  
ATOM    869  NZ  LYS A 115      22.590 -10.048 -31.997  1.00 78.46           N  
ATOM    870  N   ALA A 116      15.769  -4.878 -31.601  1.00 75.70           N  
ATOM    871  CA  ALA A 116      15.110  -3.809 -30.855  1.00 75.70           C  
ATOM    872  C   ALA A 116      13.675  -4.190 -30.502  1.00 75.70           C  
ATOM    873  CB  ALA A 116      15.131  -2.510 -31.657  1.00 75.70           C  
ATOM    874  O   ALA A 116      13.037  -4.963 -31.221  1.00 75.70           O  
ATOM    875  N   HIS A 117      13.385  -3.878 -29.215  1.00 81.51           N  
ATOM    876  CA  HIS A 117      12.088  -4.263 -28.668  1.00 81.51           C  
ATOM    877  C   HIS A 117      11.151  -3.064 -28.577  1.00 81.51           C  
ATOM    878  CB  HIS A 117      12.257  -4.904 -27.289  1.00 81.51           C  
ATOM    879  O   HIS A 117      10.912  -2.538 -27.487  1.00 81.51           O  
ATOM    880  CG  HIS A 117      13.051  -6.171 -27.310  1.00 81.51           C  
ATOM    881  CD2 HIS A 117      12.657  -7.466 -27.341  1.00 81.51           C  
ATOM    882  ND1 HIS A 117      14.429  -6.186 -27.295  1.00 81.51           N  
ATOM    883  CE1 HIS A 117      14.849  -7.440 -27.317  1.00 81.51           C  
ATOM    884  NE2 HIS A 117      13.794  -8.236 -27.345  1.00 81.51           N  
ATOM    885  N   GLY A 118      10.521  -2.676 -29.766  1.00 78.55           N  
ATOM    886  CA  GLY A 118       9.660  -1.507 -29.841  1.00 78.55           C  
ATOM    887  C   GLY A 118       8.294  -1.731 -29.219  1.00 78.55           C  
ATOM    888  O   GLY A 118       7.584  -0.774 -28.905  1.00 78.55           O  
ATOM    889  N   ASP A 119       7.980  -2.888 -28.954  1.00 86.19           N  
ATOM    890  CA  ASP A 119       6.673  -3.261 -28.421  1.00 86.19           C  
ATOM    891  C   ASP A 119       6.697  -3.318 -26.896  1.00 86.19           C  
ATOM    892  CB  ASP A 119       6.225  -4.609 -28.991  1.00 86.19           C  
ATOM    893  O   ASP A 119       5.658  -3.507 -26.260  1.00 86.19           O  
ATOM    894  CG  ASP A 119       7.248  -5.711 -28.778  1.00 86.19           C  
ATOM    895  OD1 ASP A 119       8.459  -5.412 -28.696  1.00 86.19           O  
ATOM    896  OD2 ASP A 119       6.839  -6.890 -28.695  1.00 86.19           O  
ATOM    897  N   VAL A 120       7.884  -3.067 -26.271  1.00 90.90           N  
ATOM    898  CA  VAL A 120       8.048  -3.090 -24.822  1.00 90.90           C  
ATOM    899  C   VAL A 120       8.714  -1.797 -24.356  1.00 90.90           C  
ATOM    900  CB  VAL A 120       8.876  -4.311 -24.363  1.00 90.90           C  
ATOM    901  O   VAL A 120       9.404  -1.133 -25.133  1.00 90.90           O  
ATOM    902  CG1 VAL A 120       8.939  -4.380 -22.838  1.00 90.90           C  
ATOM    903  CG2 VAL A 120       8.288  -5.600 -24.936  1.00 90.90           C  
ATOM    904  N   MET A 121       8.485  -1.419 -23.134  1.00 92.06           N  
ATOM    905  CA  MET A 121       9.171  -0.262 -22.567  1.00 92.06           C  
ATOM    906  C   MET A 121      10.684  -0.423 -22.667  1.00 92.06           C  
ATOM    907  CB  MET A 121       8.762  -0.056 -21.108  1.00 92.06           C  
ATOM    908  O   MET A 121      11.239  -1.419 -22.199  1.00 92.06           O  
ATOM    909  CG  MET A 121       7.294   0.295 -20.926  1.00 92.06           C  
ATOM    910  SD  MET A 121       6.851   0.578 -19.168  1.00 92.06           S  
ATOM    911  CE  MET A 121       7.115  -1.088 -18.499  1.00 92.06           C  
ATOM    912  N   HIS A 122      11.298   0.511 -23.289  1.00 92.40           N  
ATOM    913  CA  HIS A 122      12.733   0.424 -23.535  1.00 92.40           C  
ATOM    914  C   HIS A 122      13.397   1.792 -23.414  1.00 92.40           C  
ATOM    915  CB  HIS A 122      13.004  -0.171 -24.918  1.00 92.40           C  
ATOM    916  O   HIS A 122      12.722   2.822 -23.479  1.00 92.40           O  
ATOM    917  CG  HIS A 122      12.532   0.692 -26.045  1.00 92.40           C  
ATOM    918  CD2 HIS A 122      13.197   1.571 -26.830  1.00 92.40           C  
ATOM    919  ND1 HIS A 122      11.222   0.706 -26.472  1.00 92.40           N  
ATOM    920  CE1 HIS A 122      11.102   1.559 -27.475  1.00 92.40           C  
ATOM    921  NE2 HIS A 122      12.286   2.098 -27.712  1.00 92.40           N  
ATOM    922  N   GLU A 123      14.650   1.776 -23.099  1.00 92.60           N  
ATOM    923  CA  GLU A 123      15.467   2.983 -23.021  1.00 92.60           C  
ATOM    924  C   GLU A 123      16.822   2.777 -23.692  1.00 92.60           C  
ATOM    925  CB  GLU A 123      15.662   3.409 -21.563  1.00 92.60           C  
ATOM    926  O   GLU A 123      17.412   1.699 -23.592  1.00 92.60           O  
ATOM    927  CG  GLU A 123      16.439   4.707 -21.400  1.00 92.60           C  
ATOM    928  CD  GLU A 123      16.598   5.132 -19.949  1.00 92.60           C  
ATOM    929  OE1 GLU A 123      17.221   6.187 -19.690  1.00 92.60           O  
ATOM    930  OE2 GLU A 123      16.096   4.404 -19.063  1.00 92.60           O  
ATOM    931  N   ASN A 124      17.190   3.775 -24.479  1.00 93.28           N  
ATOM    932  CA  ASN A 124      18.482   3.744 -25.156  1.00 93.28           C  
ATOM    933  C   ASN A 124      19.424   4.815 -24.616  1.00 93.28           C  
ATOM    934  CB  ASN A 124      18.300   3.909 -26.667  1.00 93.28           C  
ATOM    935  O   ASN A 124      19.011   5.954 -24.389  1.00 93.28           O  
ATOM    936  CG  ASN A 124      17.394   2.851 -27.265  1.00 93.28           C  
ATOM    937  ND2 ASN A 124      16.255   3.278 -27.798  1.00 93.28           N  
ATOM    938  OD1 ASN A 124      17.714   1.659 -27.248  1.00 93.28           O  
ATOM    939  N   ARG A 125      20.699   4.390 -24.390  1.00 94.48           N  
ATOM    940  CA  ARG A 125      21.711   5.309 -23.879  1.00 94.48           C  
ATOM    941  C   ARG A 125      23.021   5.161 -24.645  1.00 94.48           C  
ATOM    942  CB  ARG A 125      21.947   5.073 -22.386  1.00 94.48           C  
ATOM    943  O   ARG A 125      23.275   4.121 -25.256  1.00 94.48           O  
ATOM    944  CG  ARG A 125      20.752   5.418 -21.511  1.00 94.48           C  
ATOM    945  CD  ARG A 125      20.630   6.919 -21.289  1.00 94.48           C  
ATOM    946  NE  ARG A 125      19.648   7.233 -20.255  1.00 94.48           N  
ATOM    947  NH1 ARG A 125      20.694   9.173 -19.560  1.00 94.48           N  
ATOM    948  NH2 ARG A 125      18.755   8.485 -18.550  1.00 94.48           N  
ATOM    949  CZ  ARG A 125      19.701   8.296 -19.457  1.00 94.48           C  
ATOM    950  N   CYS A 126      23.729   6.305 -24.594  1.00 95.08           N  
ATOM    951  CA  CYS A 126      25.086   6.295 -25.129  1.00 95.08           C  
ATOM    952  C   CYS A 126      26.074   6.865 -24.119  1.00 95.08           C  
ATOM    953  CB  CYS A 126      25.155   7.093 -26.431  1.00 95.08           C  
ATOM    954  O   CYS A 126      25.859   7.951 -23.578  1.00 95.08           O  
ATOM    955  SG  CYS A 126      26.793   7.102 -27.193  1.00 95.08           S  
ATOM    956  N   PHE A 127      27.158   6.048 -23.805  1.00 94.48           N  
ATOM    957  CA  PHE A 127      28.200   6.482 -22.882  1.00 94.48           C  
ATOM    958  C   PHE A 127      29.526   6.667 -23.610  1.00 94.48           C  
ATOM    959  CB  PHE A 127      28.364   5.473 -21.741  1.00 94.48           C  
ATOM    960  O   PHE A 127      29.944   5.799 -24.379  1.00 94.48           O  
ATOM    961  CG  PHE A 127      27.110   5.258 -20.936  1.00 94.48           C  
ATOM    962  CD1 PHE A 127      26.728   6.171 -19.961  1.00 94.48           C  
ATOM    963  CD2 PHE A 127      26.314   4.141 -21.155  1.00 94.48           C  
ATOM    964  CE1 PHE A 127      25.568   5.975 -19.215  1.00 94.48           C  
ATOM    965  CE2 PHE A 127      25.154   3.938 -20.413  1.00 94.48           C  
ATOM    966  CZ  PHE A 127      24.783   4.855 -19.443  1.00 94.48           C  
ATOM    967  N   GLU A 128      30.149   7.910 -23.387  1.00 92.78           N  
ATOM    968  CA  GLU A 128      31.496   8.096 -23.918  1.00 92.78           C  
ATOM    969  C   GLU A 128      32.533   7.383 -23.055  1.00 92.78           C  
ATOM    970  CB  GLU A 128      31.833   9.586 -24.021  1.00 92.78           C  
ATOM    971  O   GLU A 128      32.505   7.488 -21.827  1.00 92.78           O  
ATOM    972  CG  GLU A 128      31.058  10.318 -25.108  1.00 92.78           C  
ATOM    973  CD  GLU A 128      31.501  11.760 -25.293  1.00 92.78           C  
ATOM    974  OE1 GLU A 128      31.417  12.280 -26.429  1.00 92.78           O  
ATOM    975  OE2 GLU A 128      31.937  12.375 -24.294  1.00 92.78           O  
ATOM    976  N   GLN A 129      33.350   6.524 -23.738  1.00 89.64           N  
ATOM    977  CA  GLN A 129      34.414   5.806 -23.044  1.00 89.64           C  
ATOM    978  C   GLN A 129      35.782   6.150 -23.628  1.00 89.64           C  
ATOM    979  CB  GLN A 129      34.178   4.296 -23.113  1.00 89.64           C  
ATOM    980  O   GLN A 129      35.872   6.731 -24.711  1.00 89.64           O  
ATOM    981  CG  GLN A 129      32.888   3.844 -22.442  1.00 89.64           C  
ATOM    982  CD  GLN A 129      32.700   2.339 -22.486  1.00 89.64           C  
ATOM    983  NE2 GLN A 129      32.517   1.730 -21.319  1.00 89.64           N  
ATOM    984  OE1 GLN A 129      32.718   1.729 -23.560  1.00 89.64           O  
ATOM    985  N   SER A 130      36.772   5.810 -22.783  1.00 88.53           N  
ATOM    986  CA  SER A 130      38.125   6.113 -23.238  1.00 88.53           C  
ATOM    987  C   SER A 130      38.467   5.339 -24.507  1.00 88.53           C  
ATOM    988  CB  SER A 130      39.143   5.789 -22.144  1.00 88.53           C  
ATOM    989  O   SER A 130      38.057   4.188 -24.669  1.00 88.53           O  
ATOM    990  OG  SER A 130      38.873   6.534 -20.969  1.00 88.53           O  
ATOM    991  N   GLY A 131      39.116   6.060 -25.479  1.00 86.91           N  
ATOM    992  CA  GLY A 131      39.662   5.454 -26.683  1.00 86.91           C  
ATOM    993  C   GLY A 131      41.155   5.197 -26.598  1.00 86.91           C  
ATOM    994  O   GLY A 131      41.740   5.262 -25.515  1.00 86.91           O  
ATOM    995  N   GLY A 132      41.802   4.626 -27.651  1.00 84.86           N  
ATOM    996  CA  GLY A 132      43.230   4.358 -27.692  1.00 84.86           C  
ATOM    997  C   GLY A 132      43.557   2.881 -27.814  1.00 84.86           C  
ATOM    998  O   GLY A 132      42.676   2.031 -27.673  1.00 84.86           O  
ATOM    999  N   ILE A 133      44.743   2.631 -28.074  1.00 79.30           N  
ATOM   1000  CA  ILE A 133      45.235   1.289 -28.364  1.00 79.30           C  
ATOM   1001  C   ILE A 133      45.072   0.402 -27.131  1.00 79.30           C  
ATOM   1002  CB  ILE A 133      46.712   1.313 -28.815  1.00 79.30           C  
ATOM   1003  O   ILE A 133      44.803  -0.795 -27.251  1.00 79.30           O  
ATOM   1004  CG1 ILE A 133      46.802   1.422 -30.342  1.00 79.30           C  
ATOM   1005  CG2 ILE A 133      47.452   0.072 -28.309  1.00 79.30           C  
ATOM   1006  CD1 ILE A 133      48.178   1.825 -30.854  1.00 79.30           C  
ATOM   1007  N   GLY A 134      45.071   1.020 -25.897  1.00 79.31           N  
ATOM   1008  CA  GLY A 134      44.860   0.333 -24.633  1.00 79.31           C  
ATOM   1009  C   GLY A 134      43.414  -0.066 -24.404  1.00 79.31           C  
ATOM   1010  O   GLY A 134      43.132  -0.973 -23.618  1.00 79.31           O  
ATOM   1011  N   TYR A 135      42.544   0.437 -25.242  1.00 81.65           N  
ATOM   1012  CA  TYR A 135      41.106   0.235 -25.106  1.00 81.65           C  
ATOM   1013  C   TYR A 135      40.517  -0.360 -26.379  1.00 81.65           C  
ATOM   1014  CB  TYR A 135      40.406   1.556 -24.774  1.00 81.65           C  
ATOM   1015  O   TYR A 135      39.295  -0.416 -26.538  1.00 81.65           O  
ATOM   1016  CG  TYR A 135      40.788   2.124 -23.429  1.00 81.65           C  
ATOM   1017  CD1 TYR A 135      40.201   1.647 -22.258  1.00 81.65           C  
ATOM   1018  CD2 TYR A 135      41.733   3.138 -23.325  1.00 81.65           C  
ATOM   1019  CE1 TYR A 135      40.548   2.169 -21.016  1.00 81.65           C  
ATOM   1020  CE2 TYR A 135      42.088   3.667 -22.088  1.00 81.65           C  
ATOM   1021  OH  TYR A 135      41.838   3.696 -19.714  1.00 81.65           O  
ATOM   1022  CZ  TYR A 135      41.491   3.176 -20.941  1.00 81.65           C  
ATOM   1023  N   GLY A 136      41.500  -0.856 -27.369  1.00 80.17           N  
ATOM   1024  CA  GLY A 136      41.086  -1.579 -28.561  1.00 80.17           C  
ATOM   1025  C   GLY A 136      40.625  -0.666 -29.682  1.00 80.17           C  
ATOM   1026  O   GLY A 136      39.916  -1.102 -30.592  1.00 80.17           O  
ATOM   1027  N   CYS A 137      40.954   0.677 -29.601  1.00 84.78           N  
ATOM   1028  CA  CYS A 137      40.659   1.685 -30.613  1.00 84.78           C  
ATOM   1029  C   CYS A 137      41.941   2.311 -31.149  1.00 84.78           C  
ATOM   1030  CB  CYS A 137      39.752   2.772 -30.038  1.00 84.78           C  
ATOM   1031  O   CYS A 137      42.907   2.492 -30.406  1.00 84.78           O  
ATOM   1032  SG  CYS A 137      38.120   2.175 -29.548  1.00 84.78           S  
ATOM   1033  N   PHE A 138      42.015   2.546 -32.375  1.00 76.34           N  
ATOM   1034  CA  PHE A 138      43.193   3.060 -33.064  1.00 76.34           C  
ATOM   1035  C   PHE A 138      43.334   4.562 -32.848  1.00 76.34           C  
ATOM   1036  CB  PHE A 138      43.119   2.750 -34.562  1.00 76.34           C  
ATOM   1037  O   PHE A 138      44.444   5.097 -32.881  1.00 76.34           O  
ATOM   1038  CG  PHE A 138      43.406   1.311 -34.900  1.00 76.34           C  
ATOM   1039  CD1 PHE A 138      44.710   0.832 -34.909  1.00 76.34           C  
ATOM   1040  CD2 PHE A 138      42.371   0.438 -35.208  1.00 76.34           C  
ATOM   1041  CE1 PHE A 138      44.979  -0.498 -35.221  1.00 76.34           C  
ATOM   1042  CE2 PHE A 138      42.632  -0.893 -35.520  1.00 76.34           C  
ATOM   1043  CZ  PHE A 138      43.937  -1.359 -35.527  1.00 76.34           C  
ATOM   1044  N   ASN A 139      42.259   5.153 -32.375  1.00 77.26           N  
ATOM   1045  CA  ASN A 139      42.215   6.590 -32.124  1.00 77.26           C  
ATOM   1046  C   ASN A 139      42.024   6.894 -30.641  1.00 77.26           C  
ATOM   1047  CB  ASN A 139      41.104   7.245 -32.948  1.00 77.26           C  
ATOM   1048  O   ASN A 139      41.339   6.153 -29.934  1.00 77.26           O  
ATOM   1049  CG  ASN A 139      41.079   8.754 -32.800  1.00 77.26           C  
ATOM   1050  ND2 ASN A 139      40.376   9.427 -33.703  1.00 77.26           N  
ATOM   1051  OD1 ASN A 139      41.688   9.309 -31.881  1.00 77.26           O  
ATOM   1052  N   VAL A 140      42.746   8.045 -30.025  1.00 83.15           N  
ATOM   1053  CA  VAL A 140      42.740   8.419 -28.615  1.00 83.15           C  
ATOM   1054  C   VAL A 140      41.434   9.134 -28.275  1.00 83.15           C  
ATOM   1055  CB  VAL A 140      43.947   9.316 -28.261  1.00 83.15           C  
ATOM   1056  O   VAL A 140      41.151   9.397 -27.104  1.00 83.15           O  
ATOM   1057  CG1 VAL A 140      45.188   8.469 -27.987  1.00 83.15           C  
ATOM   1058  CG2 VAL A 140      44.216  10.316 -29.385  1.00 83.15           C  
ATOM   1059  N   ASN A 141      40.641   9.379 -29.316  1.00 85.01           N  
ATOM   1060  CA  ASN A 141      39.333   9.994 -29.117  1.00 85.01           C  
ATOM   1061  C   ASN A 141      38.348   9.021 -28.474  1.00 85.01           C  
ATOM   1062  CB  ASN A 141      38.776  10.514 -30.444  1.00 85.01           C  
ATOM   1063  O   ASN A 141      38.500   7.805 -28.598  1.00 85.01           O  
ATOM   1064  CG  ASN A 141      39.555  11.700 -30.979  1.00 85.01           C  
ATOM   1065  ND2 ASN A 141      39.864  11.673 -32.270  1.00 85.01           N  
ATOM   1066  OD1 ASN A 141      39.876  12.632 -30.238  1.00 85.01           O  
ATOM   1067  N   PRO A 142      37.385   9.622 -27.580  1.00 89.02           N  
ATOM   1068  CA  PRO A 142      36.470   8.774 -26.812  1.00 89.02           C  
ATOM   1069  C   PRO A 142      35.646   7.841 -27.697  1.00 89.02           C  
ATOM   1070  CB  PRO A 142      35.570   9.785 -26.097  1.00 89.02           C  
ATOM   1071  O   PRO A 142      35.172   8.252 -28.759  1.00 89.02           O  
ATOM   1072  CG  PRO A 142      36.347  11.061 -26.105  1.00 89.02           C  
ATOM   1073  CD  PRO A 142      37.284  11.042 -27.278  1.00 89.02           C  
ATOM   1074  N   SER A 143      35.620   6.552 -27.299  1.00 91.44           N  
ATOM   1075  CA  SER A 143      34.734   5.574 -27.921  1.00 91.44           C  
ATOM   1076  C   SER A 143      33.310   5.702 -27.391  1.00 91.44           C  
ATOM   1077  CB  SER A 143      35.250   4.155 -27.684  1.00 91.44           C  
ATOM   1078  O   SER A 143      33.064   6.432 -26.428  1.00 91.44           O  
ATOM   1079  OG  SER A 143      35.159   3.809 -26.312  1.00 91.44           O  
ATOM   1080  N   CYS A 144      32.344   5.142 -28.163  1.00 93.77           N  
ATOM   1081  CA  CYS A 144      30.935   5.211 -27.791  1.00 93.77           C  
ATOM   1082  C   CYS A 144      30.395   3.830 -27.439  1.00 93.77           C  
ATOM   1083  CB  CYS A 144      30.110   5.817 -28.926  1.00 93.77           C  
ATOM   1084  O   CYS A 144      30.587   2.874 -28.192  1.00 93.77           O  
ATOM   1085  SG  CYS A 144      30.603   7.498 -29.367  1.00 93.77           S  
ATOM   1086  N   LEU A 145      29.787   3.761 -26.225  1.00 94.46           N  
ATOM   1087  CA  LEU A 145      29.083   2.558 -25.794  1.00 94.46           C  
ATOM   1088  C   LEU A 145      27.574   2.743 -25.905  1.00 94.46           C  
ATOM   1089  CB  LEU A 145      29.462   2.202 -24.354  1.00 94.46           C  
ATOM   1090  O   LEU A 145      26.984   3.527 -25.158  1.00 94.46           O  
ATOM   1091  CG  LEU A 145      28.801   0.953 -23.769  1.00 94.46           C  
ATOM   1092  CD1 LEU A 145      29.337  -0.300 -24.452  1.00 94.46           C  
ATOM   1093  CD2 LEU A 145      29.027   0.885 -22.262  1.00 94.46           C  
ATOM   1094  N   TYR A 146      27.072   2.017 -26.881  1.00 94.90           N  
ATOM   1095  CA  TYR A 146      25.630   2.072 -27.090  1.00 94.90           C  
ATOM   1096  C   TYR A 146      24.919   1.000 -26.272  1.00 94.90           C  
ATOM   1097  CB  TYR A 146      25.294   1.905 -28.575  1.00 94.90           C  
ATOM   1098  O   TYR A 146      25.333  -0.162 -26.268  1.00 94.90           O  
ATOM   1099  CG  TYR A 146      25.869   2.990 -29.453  1.00 94.90           C  
ATOM   1100  CD1 TYR A 146      25.282   4.252 -29.508  1.00 94.90           C  
ATOM   1101  CD2 TYR A 146      26.998   2.755 -30.230  1.00 94.90           C  
ATOM   1102  CE1 TYR A 146      25.806   5.254 -30.318  1.00 94.90           C  
ATOM   1103  CE2 TYR A 146      27.531   3.749 -31.043  1.00 94.90           C  
ATOM   1104  OH  TYR A 146      27.453   5.982 -31.883  1.00 94.90           O  
ATOM   1105  CZ  TYR A 146      26.930   4.994 -31.080  1.00 94.90           C  
ATOM   1106  N   VAL A 147      23.859   1.422 -25.565  1.00 94.72           N  
ATOM   1107  CA  VAL A 147      23.143   0.510 -24.680  1.00 94.72           C  
ATOM   1108  C   VAL A 147      21.654   0.522 -25.020  1.00 94.72           C  
ATOM   1109  CB  VAL A 147      23.353   0.878 -23.195  1.00 94.72           C  
ATOM   1110  O   VAL A 147      21.055   1.590 -25.175  1.00 94.72           O  
ATOM   1111  CG1 VAL A 147      22.583  -0.080 -22.287  1.00 94.72           C  
ATOM   1112  CG2 VAL A 147      24.841   0.867 -22.848  1.00 94.72           C  
ATOM   1113  N   HIS A 148      21.114  -0.626 -25.244  1.00 94.79           N  
ATOM   1114  CA  HIS A 148      19.678  -0.834 -25.391  1.00 94.79           C  
ATOM   1115  C   HIS A 148      19.119  -1.658 -24.236  1.00 94.79           C  
ATOM   1116  CB  HIS A 148      19.370  -1.520 -26.723  1.00 94.79           C  
ATOM   1117  O   HIS A 148      19.578  -2.776 -23.987  1.00 94.79           O  
ATOM   1118  CG  HIS A 148      17.922  -1.845 -26.910  1.00 94.79           C  
ATOM   1119  CD2 HIS A 148      17.265  -3.028 -26.877  1.00 94.79           C  
ATOM   1120  ND1 HIS A 148      16.971  -0.882 -27.170  1.00 94.79           N  
ATOM   1121  CE1 HIS A 148      15.788  -1.461 -27.288  1.00 94.79           C  
ATOM   1122  NE2 HIS A 148      15.939  -2.763 -27.115  1.00 94.79           N  
ATOM   1123  N   SER A 149      18.211  -1.060 -23.468  1.00 94.27           N  
ATOM   1124  CA  SER A 149      17.614  -1.744 -22.326  1.00 94.27           C  
ATOM   1125  C   SER A 149      16.096  -1.813 -22.454  1.00 94.27           C  
ATOM   1126  CB  SER A 149      17.992  -1.039 -21.022  1.00 94.27           C  
ATOM   1127  O   SER A 149      15.465  -0.867 -22.930  1.00 94.27           O  
ATOM   1128  OG  SER A 149      17.544   0.305 -21.028  1.00 94.27           O  
ATOM   1129  N   TYR A 150      15.546  -2.984 -22.157  1.00 93.92           N  
ATOM   1130  CA  TYR A 150      14.095  -3.120 -22.128  1.00 93.92           C  
ATOM   1131  C   TYR A 150      13.640  -3.852 -20.871  1.00 93.92           C  
ATOM   1132  CB  TYR A 150      13.599  -3.863 -23.373  1.00 93.92           C  
ATOM   1133  O   TYR A 150      14.406  -4.618 -20.281  1.00 93.92           O  
ATOM   1134  CG  TYR A 150      14.106  -5.281 -23.475  1.00 93.92           C  
ATOM   1135  CD1 TYR A 150      15.349  -5.558 -24.039  1.00 93.92           C  
ATOM   1136  CD2 TYR A 150      13.343  -6.346 -23.009  1.00 93.92           C  
ATOM   1137  CE1 TYR A 150      15.819  -6.863 -24.137  1.00 93.92           C  
ATOM   1138  CE2 TYR A 150      13.803  -7.655 -23.102  1.00 93.92           C  
ATOM   1139  OH  TYR A 150      15.501  -9.198 -23.761  1.00 93.92           O  
ATOM   1140  CZ  TYR A 150      15.041  -7.904 -23.667  1.00 93.92           C  
ATOM   1141  N   LEU A 151      12.477  -3.580 -20.385  1.00 94.34           N  
ATOM   1142  CA  LEU A 151      11.966  -4.121 -19.131  1.00 94.34           C  
ATOM   1143  C   LEU A 151      11.157  -5.391 -19.376  1.00 94.34           C  
ATOM   1144  CB  LEU A 151      11.102  -3.082 -18.411  1.00 94.34           C  
ATOM   1145  O   LEU A 151      10.413  -5.478 -20.355  1.00 94.34           O  
ATOM   1146  CG  LEU A 151      11.827  -1.841 -17.890  1.00 94.34           C  
ATOM   1147  CD1 LEU A 151      10.828  -0.853 -17.297  1.00 94.34           C  
ATOM   1148  CD2 LEU A 151      12.878  -2.230 -16.856  1.00 94.34           C  
ATOM   1149  N   LYS A 152      11.362  -6.256 -18.557  1.00 94.01           N  
ATOM   1150  CA  LYS A 152      10.607  -7.506 -18.525  1.00 94.01           C  
ATOM   1151  C   LYS A 152       9.988  -7.740 -17.150  1.00 94.01           C  
ATOM   1152  CB  LYS A 152      11.506  -8.685 -18.902  1.00 94.01           C  
ATOM   1153  O   LYS A 152      10.632  -7.506 -16.125  1.00 94.01           O  
ATOM   1154  CG  LYS A 152      10.772 -10.014 -19.007  1.00 94.01           C  
ATOM   1155  CD  LYS A 152      11.719 -11.148 -19.375  1.00 94.01           C  
ATOM   1156  CE  LYS A 152      10.995 -12.487 -19.431  1.00 94.01           C  
ATOM   1157  NZ  LYS A 152      11.920 -13.602 -19.793  1.00 94.01           N  
ATOM   1158  N   SER A 153       8.740  -8.183 -17.198  1.00 94.87           N  
ATOM   1159  CA  SER A 153       8.066  -8.444 -15.930  1.00 94.87           C  
ATOM   1160  C   SER A 153       8.632  -9.686 -15.249  1.00 94.87           C  
ATOM   1161  CB  SER A 153       6.562  -8.611 -16.146  1.00 94.87           C  
ATOM   1162  O   SER A 153       8.888 -10.698 -15.905  1.00 94.87           O  
ATOM   1163  OG  SER A 153       6.281  -9.835 -16.804  1.00 94.87           O  
ATOM   1164  N   VAL A 154       8.886  -9.633 -13.963  1.00 93.91           N  
ATOM   1165  CA  VAL A 154       9.390 -10.740 -13.157  1.00 93.91           C  
ATOM   1166  C   VAL A 154       8.255 -11.714 -12.849  1.00 93.91           C  
ATOM   1167  CB  VAL A 154      10.033 -10.239 -11.844  1.00 93.91           C  
ATOM   1168  O   VAL A 154       8.431 -12.931 -12.944  1.00 93.91           O  
ATOM   1169  CG1 VAL A 154      10.398 -11.415 -10.939  1.00 93.91           C  
ATOM   1170  CG2 VAL A 154      11.266  -9.389 -12.145  1.00 93.91           C  
ATOM   1171  N   TYR A 155       7.066 -11.161 -12.595  1.00 92.76           N  
ATOM   1172  CA  TYR A 155       5.911 -11.979 -12.239  1.00 92.76           C  
ATOM   1173  C   TYR A 155       5.028 -12.235 -13.455  1.00 92.76           C  
ATOM   1174  CB  TYR A 155       5.095 -11.304 -11.133  1.00 92.76           C  
ATOM   1175  O   TYR A 155       5.002 -11.431 -14.390  1.00 92.76           O  
ATOM   1176  CG  TYR A 155       5.853 -11.127  -9.840  1.00 92.76           C  
ATOM   1177  CD1 TYR A 155       6.403 -12.221  -9.177  1.00 92.76           C  
ATOM   1178  CD2 TYR A 155       6.021  -9.865  -9.279  1.00 92.76           C  
ATOM   1179  CE1 TYR A 155       7.101 -12.063  -7.984  1.00 92.76           C  
ATOM   1180  CE2 TYR A 155       6.718  -9.695  -8.087  1.00 92.76           C  
ATOM   1181  OH  TYR A 155       7.944 -10.636  -6.268  1.00 92.76           O  
ATOM   1182  CZ  TYR A 155       7.253 -10.798  -7.448  1.00 92.76           C  
ATOM   1183  N   ARG A 156       4.260 -13.260 -13.410  1.00 89.33           N  
ATOM   1184  CA  ARG A 156       3.362 -13.689 -14.478  1.00 89.33           C  
ATOM   1185  C   ARG A 156       1.987 -13.048 -14.328  1.00 89.33           C  
ATOM   1186  CB  ARG A 156       3.232 -15.214 -14.491  1.00 89.33           C  
ATOM   1187  O   ARG A 156       1.182 -13.067 -15.261  1.00 89.33           O  
ATOM   1188  CG  ARG A 156       4.508 -15.938 -14.890  1.00 89.33           C  
ATOM   1189  CD  ARG A 156       4.280 -17.435 -15.051  1.00 89.33           C  
ATOM   1190  NE  ARG A 156       5.499 -18.124 -15.466  1.00 89.33           N  
ATOM   1191  NH1 ARG A 156       4.513 -20.207 -15.627  1.00 89.33           N  
ATOM   1192  NH2 ARG A 156       6.741 -19.949 -16.099  1.00 89.33           N  
ATOM   1193  CZ  ARG A 156       5.581 -19.425 -15.729  1.00 89.33           C  
ATOM   1194  N   ASN A 157       1.786 -12.340 -13.170  1.00 91.56           N  
ATOM   1195  CA  ASN A 157       0.546 -11.622 -12.894  1.00 91.56           C  
ATOM   1196  C   ASN A 157       0.817 -10.194 -12.429  1.00 91.56           C  
ATOM   1197  CB  ASN A 157      -0.286 -12.371 -11.850  1.00 91.56           C  
ATOM   1198  O   ASN A 157       1.879  -9.908 -11.874  1.00 91.56           O  
ATOM   1199  CG  ASN A 157      -0.605 -13.793 -12.269  1.00 91.56           C  
ATOM   1200  ND2 ASN A 157      -0.604 -14.708 -11.307  1.00 91.56           N  
ATOM   1201  OD1 ASN A 157      -0.849 -14.067 -13.447  1.00 91.56           O  
ATOM   1202  N   GLY A 158      -0.162  -9.296 -12.705  1.00 93.26           N  
ATOM   1203  CA  GLY A 158      -0.064  -7.918 -12.251  1.00 93.26           C  
ATOM   1204  C   GLY A 158      -0.867  -7.646 -10.993  1.00 93.26           C  
ATOM   1205  O   GLY A 158      -1.691  -8.469 -10.586  1.00 93.26           O  
ATOM   1206  N   PHE A 159      -0.564  -6.608 -10.343  1.00 95.68           N  
ATOM   1207  CA  PHE A 159      -1.239  -6.153  -9.134  1.00 95.68           C  
ATOM   1208  C   PHE A 159      -2.029  -4.878  -9.402  1.00 95.68           C  
ATOM   1209  CB  PHE A 159      -0.227  -5.917  -8.008  1.00 95.68           C  
ATOM   1210  O   PHE A 159      -1.498  -3.920  -9.967  1.00 95.68           O  
ATOM   1211  CG  PHE A 159       0.573  -7.138  -7.645  1.00 95.68           C  
ATOM   1212  CD1 PHE A 159       0.205  -7.932  -6.565  1.00 95.68           C  
ATOM   1213  CD2 PHE A 159       1.694  -7.493  -8.383  1.00 95.68           C  
ATOM   1214  CE1 PHE A 159       0.943  -9.063  -6.226  1.00 95.68           C  
ATOM   1215  CE2 PHE A 159       2.438  -8.622  -8.051  1.00 95.68           C  
ATOM   1216  CZ  PHE A 159       2.061  -9.405  -6.971  1.00 95.68           C  
ATOM   1217  N   LYS A 160      -3.260  -4.974  -8.993  1.00 95.85           N  
ATOM   1218  CA  LYS A 160      -4.076  -3.772  -9.136  1.00 95.85           C  
ATOM   1219  C   LYS A 160      -4.046  -2.933  -7.862  1.00 95.85           C  
ATOM   1220  CB  LYS A 160      -5.518  -4.141  -9.487  1.00 95.85           C  
ATOM   1221  O   LYS A 160      -4.369  -3.427  -6.779  1.00 95.85           O  
ATOM   1222  CG  LYS A 160      -6.387  -2.951  -9.866  1.00 95.85           C  
ATOM   1223  CD  LYS A 160      -7.797  -3.386 -10.243  1.00 95.85           C  
ATOM   1224  CE  LYS A 160      -8.616  -2.222 -10.785  1.00 95.85           C  
ATOM   1225  NZ  LYS A 160      -9.977  -2.657 -11.219  1.00 95.85           N  
ATOM   1226  N   VAL A 161      -3.642  -1.713  -8.020  1.00 95.02           N  
ATOM   1227  CA  VAL A 161      -3.625  -0.767  -6.910  1.00 95.02           C  
ATOM   1228  C   VAL A 161      -4.760   0.241  -7.072  1.00 95.02           C  
ATOM   1229  CB  VAL A 161      -2.269  -0.033  -6.810  1.00 95.02           C  
ATOM   1230  O   VAL A 161      -4.926   0.831  -8.142  1.00 95.02           O  
ATOM   1231  CG1 VAL A 161      -2.260   0.927  -5.622  1.00 95.02           C  
ATOM   1232  CG2 VAL A 161      -1.125  -1.039  -6.697  1.00 95.02           C  
ATOM   1233  N   PHE A 162      -5.509   0.474  -6.033  1.00 93.54           N  
ATOM   1234  CA  PHE A 162      -6.662   1.355  -6.175  1.00 93.54           C  
ATOM   1235  C   PHE A 162      -6.949   2.086  -4.869  1.00 93.54           C  
ATOM   1236  CB  PHE A 162      -7.896   0.561  -6.614  1.00 93.54           C  
ATOM   1237  O   PHE A 162      -6.498   1.664  -3.803  1.00 93.54           O  
ATOM   1238  CG  PHE A 162      -8.344  -0.469  -5.612  1.00 93.54           C  
ATOM   1239  CD1 PHE A 162      -7.783  -1.741  -5.604  1.00 93.54           C  
ATOM   1240  CD2 PHE A 162      -9.326  -0.165  -4.678  1.00 93.54           C  
ATOM   1241  CE1 PHE A 162      -8.196  -2.696  -4.677  1.00 93.54           C  
ATOM   1242  CE2 PHE A 162      -9.743  -1.115  -3.749  1.00 93.54           C  
ATOM   1243  CZ  PHE A 162      -9.177  -2.379  -3.751  1.00 93.54           C  
ATOM   1244  N   ARG A 163      -7.616   3.229  -4.996  1.00 90.93           N  
ATOM   1245  CA  ARG A 163      -8.090   3.972  -3.833  1.00 90.93           C  
ATOM   1246  C   ARG A 163      -9.607   3.882  -3.707  1.00 90.93           C  
ATOM   1247  CB  ARG A 163      -7.657   5.437  -3.917  1.00 90.93           C  
ATOM   1248  O   ARG A 163     -10.309   3.709  -4.706  1.00 90.93           O  
ATOM   1249  CG  ARG A 163      -8.373   6.230  -4.999  1.00 90.93           C  
ATOM   1250  CD  ARG A 163      -7.958   7.694  -4.994  1.00 90.93           C  
ATOM   1251  NE  ARG A 163      -8.637   8.451  -6.042  1.00 90.93           N  
ATOM   1252  NH1 ARG A 163     -10.465   9.008  -4.744  1.00 90.93           N  
ATOM   1253  NH2 ARG A 163     -10.339   9.719  -6.919  1.00 90.93           N  
ATOM   1254  CZ  ARG A 163      -9.812   9.057  -5.899  1.00 90.93           C  
ATOM   1255  N   CYS A 164     -10.043   3.998  -2.527  1.00 87.60           N  
ATOM   1256  CA  CYS A 164     -11.481   3.995  -2.281  1.00 87.60           C  
ATOM   1257  C   CYS A 164     -12.030   5.417  -2.239  1.00 87.60           C  
ATOM   1258  CB  CYS A 164     -11.800   3.277  -0.971  1.00 87.60           C  
ATOM   1259  O   CYS A 164     -11.566   6.243  -1.451  1.00 87.60           O  
ATOM   1260  SG  CYS A 164     -11.468   1.502  -1.014  1.00 87.60           S  
ATOM   1261  N   VAL A 165     -12.996   5.810  -3.115  1.00 82.55           N  
ATOM   1262  CA  VAL A 165     -13.529   7.161  -3.256  1.00 82.55           C  
ATOM   1263  C   VAL A 165     -14.702   7.357  -2.299  1.00 82.55           C  
ATOM   1264  CB  VAL A 165     -13.973   7.447  -4.708  1.00 82.55           C  
ATOM   1265  O   VAL A 165     -14.966   8.476  -1.851  1.00 82.55           O  
ATOM   1266  CG1 VAL A 165     -12.762   7.541  -5.635  1.00 82.55           C  
ATOM   1267  CG2 VAL A 165     -14.938   6.366  -5.193  1.00 82.55           C  
ATOM   1268  N   ALA A 166     -15.379   6.242  -2.024  1.00 79.56           N  
ATOM   1269  CA  ALA A 166     -16.505   6.285  -1.094  1.00 79.56           C  
ATOM   1270  C   ALA A 166     -16.727   4.924  -0.441  1.00 79.56           C  
ATOM   1271  CB  ALA A 166     -17.772   6.740  -1.813  1.00 79.56           C  
ATOM   1272  O   ALA A 166     -16.270   3.900  -0.953  1.00 79.56           O  
ATOM   1273  N   TRP A 167     -17.340   4.955   0.662  1.00 80.25           N  
ATOM   1274  CA  TRP A 167     -17.688   3.739   1.390  1.00 80.25           C  
ATOM   1275  C   TRP A 167     -19.200   3.599   1.525  1.00 80.25           C  
ATOM   1276  CB  TRP A 167     -17.037   3.739   2.777  1.00 80.25           C  
ATOM   1277  O   TRP A 167     -19.880   4.531   1.960  1.00 80.25           O  
ATOM   1278  CG  TRP A 167     -15.540   3.660   2.747  1.00 80.25           C  
ATOM   1279  CD1 TRP A 167     -14.662   4.703   2.649  1.00 80.25           C  
ATOM   1280  CD2 TRP A 167     -14.746   2.472   2.811  1.00 80.25           C  
ATOM   1281  CE2 TRP A 167     -13.392   2.870   2.748  1.00 80.25           C  
ATOM   1282  CE3 TRP A 167     -15.048   1.107   2.918  1.00 80.25           C  
ATOM   1283  NE1 TRP A 167     -13.369   4.234   2.649  1.00 80.25           N  
ATOM   1284  CH2 TRP A 167     -12.664   0.622   2.891  1.00 80.25           C  
ATOM   1285  CZ2 TRP A 167     -12.341   1.950   2.787  1.00 80.25           C  
ATOM   1286  CZ3 TRP A 167     -14.001   0.194   2.957  1.00 80.25           C  
ATOM   1287  N   ASN A 168     -19.692   2.450   1.006  1.00 78.29           N  
ATOM   1288  CA  ASN A 168     -21.123   2.182   1.101  1.00 78.29           C  
ATOM   1289  C   ASN A 168     -21.453   1.329   2.322  1.00 78.29           C  
ATOM   1290  CB  ASN A 168     -21.628   1.504  -0.174  1.00 78.29           C  
ATOM   1291  O   ASN A 168     -20.828   0.290   2.547  1.00 78.29           O  
ATOM   1292  CG  ASN A 168     -21.548   2.408  -1.388  1.00 78.29           C  
ATOM   1293  ND2 ASN A 168     -21.339   1.814  -2.557  1.00 78.29           N  
ATOM   1294  OD1 ASN A 168     -21.672   3.630  -1.276  1.00 78.29           O  
ATOM   1295  N   HIS A 169     -22.483   1.831   3.097  1.00 76.14           N  
ATOM   1296  CA  HIS A 169     -22.862   1.155   4.333  1.00 76.14           C  
ATOM   1297  C   HIS A 169     -23.868   0.040   4.064  1.00 76.14           C  
ATOM   1298  CB  HIS A 169     -23.442   2.155   5.334  1.00 76.14           C  
ATOM   1299  O   HIS A 169     -24.874   0.257   3.385  1.00 76.14           O  
ATOM   1300  CG  HIS A 169     -23.467   1.650   6.742  1.00 76.14           C  
ATOM   1301  CD2 HIS A 169     -22.507   1.631   7.696  1.00 76.14           C  
ATOM   1302  ND1 HIS A 169     -24.584   1.075   7.307  1.00 76.14           N  
ATOM   1303  CE1 HIS A 169     -24.310   0.725   8.552  1.00 76.14           C  
ATOM   1304  NE2 HIS A 169     -23.056   1.051   8.813  1.00 76.14           N  
ATOM   1305  N   ARG A 170     -23.462  -1.073   4.468  1.00 77.92           N  
ATOM   1306  CA  ARG A 170     -24.347  -2.228   4.358  1.00 77.92           C  
ATOM   1307  C   ARG A 170     -24.485  -2.942   5.698  1.00 77.92           C  
ATOM   1308  CB  ARG A 170     -23.832  -3.201   3.296  1.00 77.92           C  
ATOM   1309  O   ARG A 170     -23.485  -3.304   6.321  1.00 77.92           O  
ATOM   1310  CG  ARG A 170     -24.794  -4.335   2.981  1.00 77.92           C  
ATOM   1311  CD  ARG A 170     -24.264  -5.233   1.871  1.00 77.92           C  
ATOM   1312  NE  ARG A 170     -25.171  -6.344   1.598  1.00 77.92           N  
ATOM   1313  NH1 ARG A 170     -23.903  -7.227  -0.120  1.00 77.92           N  
ATOM   1314  NH2 ARG A 170     -25.868  -8.235   0.495  1.00 77.92           N  
ATOM   1315  CZ  ARG A 170     -24.978  -7.266   0.658  1.00 77.92           C  
ATOM   1316  N   ILE A 171     -25.805  -3.113   6.172  1.00 80.57           N  
ATOM   1317  CA  ILE A 171     -26.004  -3.746   7.472  1.00 80.57           C  
ATOM   1318  C   ILE A 171     -26.848  -5.007   7.308  1.00 80.57           C  
ATOM   1319  CB  ILE A 171     -26.673  -2.779   8.474  1.00 80.57           C  
ATOM   1320  O   ILE A 171     -27.886  -4.985   6.642  1.00 80.57           O  
ATOM   1321  CG1 ILE A 171     -25.802  -1.535   8.680  1.00 80.57           C  
ATOM   1322  CG2 ILE A 171     -26.944  -3.485   9.806  1.00 80.57           C  
ATOM   1323  CD1 ILE A 171     -26.464  -0.446   9.512  1.00 80.57           C  
ATOM   1324  N   ARG A 172     -26.347  -6.083   7.829  1.00 85.31           N  
ATOM   1325  CA  ARG A 172     -27.111  -7.326   7.882  1.00 85.31           C  
ATOM   1326  C   ARG A 172     -27.750  -7.518   9.253  1.00 85.31           C  
ATOM   1327  CB  ARG A 172     -26.215  -8.522   7.549  1.00 85.31           C  
ATOM   1328  O   ARG A 172     -27.057  -7.518  10.272  1.00 85.31           O  
ATOM   1329  CG  ARG A 172     -25.788  -8.585   6.092  1.00 85.31           C  
ATOM   1330  CD  ARG A 172     -25.166  -9.930   5.744  1.00 85.31           C  
ATOM   1331  NE  ARG A 172     -24.843 -10.024   4.323  1.00 85.31           N  
ATOM   1332  NH1 ARG A 172     -22.814 -11.081   4.642  1.00 85.31           N  
ATOM   1333  NH2 ARG A 172     -23.541 -10.601   2.521  1.00 85.31           N  
ATOM   1334  CZ  ARG A 172     -23.734 -10.568   3.832  1.00 85.31           C  
ATOM   1335  N   LEU A 173     -29.012  -7.703   9.237  1.00 87.64           N  
ATOM   1336  CA  LEU A 173     -29.772  -7.801  10.479  1.00 87.64           C  
ATOM   1337  C   LEU A 173     -30.524  -9.125  10.553  1.00 87.64           C  
ATOM   1338  CB  LEU A 173     -30.756  -6.634  10.598  1.00 87.64           C  
ATOM   1339  O   LEU A 173     -30.885  -9.698   9.522  1.00 87.64           O  
ATOM   1340  CG  LEU A 173     -30.157  -5.230  10.503  1.00 87.64           C  
ATOM   1341  CD1 LEU A 173     -31.261  -4.195  10.315  1.00 87.64           C  
ATOM   1342  CD2 LEU A 173     -29.328  -4.916  11.743  1.00 87.64           C  
ATOM   1343  N   GLU A 174     -30.551  -9.608  11.732  1.00 89.33           N  
ATOM   1344  CA  GLU A 174     -31.457 -10.714  12.028  1.00 89.33           C  
ATOM   1345  C   GLU A 174     -32.632 -10.251  12.884  1.00 89.33           C  
ATOM   1346  CB  GLU A 174     -30.708 -11.848  12.733  1.00 89.33           C  
ATOM   1347  O   GLU A 174     -32.444  -9.802  14.016  1.00 89.33           O  
ATOM   1348  CG  GLU A 174     -31.534 -13.115  12.907  1.00 89.33           C  
ATOM   1349  CD  GLU A 174     -30.766 -14.244  13.575  1.00 89.33           C  
ATOM   1350  OE1 GLU A 174     -29.828 -13.962  14.355  1.00 89.33           O  
ATOM   1351  OE2 GLU A 174     -31.105 -15.421  13.317  1.00 89.33           O  
ATOM   1352  N   MET A 175     -33.823 -10.418  12.294  1.00 87.04           N  
ATOM   1353  CA  MET A 175     -35.017  -9.930  12.978  1.00 87.04           C  
ATOM   1354  C   MET A 175     -35.755 -11.073  13.667  1.00 87.04           C  
ATOM   1355  CB  MET A 175     -35.951  -9.222  11.995  1.00 87.04           C  
ATOM   1356  O   MET A 175     -35.960 -12.132  13.072  1.00 87.04           O  
ATOM   1357  CG  MET A 175     -35.337  -7.994  11.342  1.00 87.04           C  
ATOM   1358  SD  MET A 175     -35.156  -6.593  12.513  1.00 87.04           S  
ATOM   1359  CE  MET A 175     -36.894  -6.321  12.958  1.00 87.04           C  
ATOM   1360  N   THR A 176     -36.007 -10.774  14.953  1.00 84.30           N  
ATOM   1361  CA  THR A 176     -36.794 -11.755  15.692  1.00 84.30           C  
ATOM   1362  C   THR A 176     -38.104 -11.142  16.179  1.00 84.30           C  
ATOM   1363  CB  THR A 176     -36.008 -12.313  16.892  1.00 84.30           C  
ATOM   1364  O   THR A 176     -38.097 -10.149  16.910  1.00 84.30           O  
ATOM   1365  CG2 THR A 176     -36.771 -13.446  17.571  1.00 84.30           C  
ATOM   1366  OG1 THR A 176     -34.743 -12.809  16.438  1.00 84.30           O  
ATOM   1367  N   THR A 177     -39.220 -11.575  15.596  1.00 81.31           N  
ATOM   1368  CA  THR A 177     -40.549 -11.201  16.068  1.00 81.31           C  
ATOM   1369  C   THR A 177     -41.164 -12.323  16.899  1.00 81.31           C  
ATOM   1370  CB  THR A 177     -41.483 -10.857  14.892  1.00 81.31           C  
ATOM   1371  O   THR A 177     -40.536 -13.362  17.110  1.00 81.31           O  
ATOM   1372  CG2 THR A 177     -40.870  -9.785  13.998  1.00 81.31           C  
ATOM   1373  OG1 THR A 177     -41.715 -12.038  14.114  1.00 81.31           O  
ATOM   1374  N   HIS A 178     -42.355 -12.102  17.426  1.00 72.15           N  
ATOM   1375  CA  HIS A 178     -43.046 -13.108  18.225  1.00 72.15           C  
ATOM   1376  C   HIS A 178     -43.400 -14.331  17.386  1.00 72.15           C  
ATOM   1377  CB  HIS A 178     -44.310 -12.518  18.852  1.00 72.15           C  
ATOM   1378  O   HIS A 178     -43.491 -15.443  17.910  1.00 72.15           O  
ATOM   1379  CG  HIS A 178     -45.420 -12.299  17.873  1.00 72.15           C  
ATOM   1380  CD2 HIS A 178     -46.597 -12.946  17.705  1.00 72.15           C  
ATOM   1381  ND1 HIS A 178     -45.382 -11.311  16.914  1.00 72.15           N  
ATOM   1382  CE1 HIS A 178     -46.492 -11.359  16.196  1.00 72.15           C  
ATOM   1383  NE2 HIS A 178     -47.246 -12.343  16.656  1.00 72.15           N  
ATOM   1384  N   SER A 179     -43.447 -14.220  15.963  1.00 71.26           N  
ATOM   1385  CA  SER A 179     -43.976 -15.263  15.090  1.00 71.26           C  
ATOM   1386  C   SER A 179     -42.869 -15.903  14.259  1.00 71.26           C  
ATOM   1387  CB  SER A 179     -45.055 -14.695  14.167  1.00 71.26           C  
ATOM   1388  O   SER A 179     -42.920 -17.098  13.962  1.00 71.26           O  
ATOM   1389  OG  SER A 179     -44.530 -13.654  13.362  1.00 71.26           O  
ATOM   1390  N   ARG A 180     -41.672 -15.198  14.064  1.00 81.31           N  
ATOM   1391  CA  ARG A 180     -40.674 -15.755  13.155  1.00 81.31           C  
ATOM   1392  C   ARG A 180     -39.356 -14.995  13.258  1.00 81.31           C  
ATOM   1393  CB  ARG A 180     -41.185 -15.726  11.713  1.00 81.31           C  
ATOM   1394  O   ARG A 180     -39.328 -13.848  13.708  1.00 81.31           O  
ATOM   1395  CG  ARG A 180     -41.384 -14.325  11.158  1.00 81.31           C  
ATOM   1396  CD  ARG A 180     -41.906 -14.354   9.728  1.00 81.31           C  
ATOM   1397  NE  ARG A 180     -42.052 -13.008   9.180  1.00 81.31           N  
ATOM   1398  NH1 ARG A 180     -42.957 -13.701   7.171  1.00 81.31           N  
ATOM   1399  NH2 ARG A 180     -42.635 -11.468   7.579  1.00 81.31           N  
ATOM   1400  CZ  ARG A 180     -42.547 -12.729   7.978  1.00 81.31           C  
ATOM   1401  N   LYS A 181     -38.246 -15.708  12.859  1.00 85.13           N  
ATOM   1402  CA  LYS A 181     -36.889 -15.188  12.723  1.00 85.13           C  
ATOM   1403  C   LYS A 181     -36.470 -15.120  11.257  1.00 85.13           C  
ATOM   1404  CB  LYS A 181     -35.902 -16.050  13.511  1.00 85.13           C  
ATOM   1405  O   LYS A 181     -36.583 -16.108  10.528  1.00 85.13           O  
ATOM   1406  CG  LYS A 181     -36.051 -15.940  15.021  1.00 85.13           C  
ATOM   1407  CD  LYS A 181     -34.954 -16.706  15.749  1.00 85.13           C  
ATOM   1408  CE  LYS A 181     -35.128 -16.633  17.260  1.00 85.13           C  
ATOM   1409  NZ  LYS A 181     -34.038 -17.357  17.979  1.00 85.13           N  
ATOM   1410  N   PHE A 182     -36.050 -13.894  10.733  1.00 88.11           N  
ATOM   1411  CA  PHE A 182     -35.657 -13.807   9.332  1.00 88.11           C  
ATOM   1412  C   PHE A 182     -34.517 -12.813   9.149  1.00 88.11           C  
ATOM   1413  CB  PHE A 182     -36.852 -13.402   8.462  1.00 88.11           C  
ATOM   1414  O   PHE A 182     -34.403 -11.845   9.903  1.00 88.11           O  
ATOM   1415  CG  PHE A 182     -37.473 -12.090   8.858  1.00 88.11           C  
ATOM   1416  CD1 PHE A 182     -38.464 -12.040   9.831  1.00 88.11           C  
ATOM   1417  CD2 PHE A 182     -37.067 -10.906   8.257  1.00 88.11           C  
ATOM   1418  CE1 PHE A 182     -39.041 -10.827  10.200  1.00 88.11           C  
ATOM   1419  CE2 PHE A 182     -37.639  -9.690   8.620  1.00 88.11           C  
ATOM   1420  CZ  PHE A 182     -38.627  -9.653   9.591  1.00 88.11           C  
ATOM   1421  N   PRO A 183     -33.586 -13.128   8.132  1.00 88.40           N  
ATOM   1422  CA  PRO A 183     -32.465 -12.228   7.855  1.00 88.40           C  
ATOM   1423  C   PRO A 183     -32.862 -11.043   6.978  1.00 88.40           C  
ATOM   1424  CB  PRO A 183     -31.459 -13.128   7.134  1.00 88.40           C  
ATOM   1425  O   PRO A 183     -33.771 -11.159   6.152  1.00 88.40           O  
ATOM   1426  CG  PRO A 183     -32.295 -14.154   6.439  1.00 88.40           C  
ATOM   1427  CD  PRO A 183     -33.507 -14.432   7.281  1.00 88.40           C  
ATOM   1428  N   MET A 184     -32.297  -9.950   7.172  1.00 87.28           N  
ATOM   1429  CA  MET A 184     -32.562  -8.759   6.369  1.00 87.28           C  
ATOM   1430  C   MET A 184     -31.282  -7.962   6.139  1.00 87.28           C  
ATOM   1431  CB  MET A 184     -33.612  -7.877   7.045  1.00 87.28           C  
ATOM   1432  O   MET A 184     -30.442  -7.856   7.035  1.00 87.28           O  
ATOM   1433  CG  MET A 184     -33.919  -6.596   6.285  1.00 87.28           C  
ATOM   1434  SD  MET A 184     -35.134  -5.534   7.158  1.00 87.28           S  
ATOM   1435  CE  MET A 184     -36.646  -6.505   6.906  1.00 87.28           C  
ATOM   1436  N   VAL A 185     -31.171  -7.359   4.830  1.00 85.32           N  
ATOM   1437  CA  VAL A 185     -30.028  -6.513   4.503  1.00 85.32           C  
ATOM   1438  C   VAL A 185     -30.506  -5.095   4.197  1.00 85.32           C  
ATOM   1439  CB  VAL A 185     -29.228  -7.076   3.307  1.00 85.32           C  
ATOM   1440  O   VAL A 185     -31.386  -4.898   3.356  1.00 85.32           O  
ATOM   1441  CG1 VAL A 185     -28.040  -6.173   2.979  1.00 85.32           C  
ATOM   1442  CG2 VAL A 185     -28.757  -8.498   3.603  1.00 85.32           C  
ATOM   1443  N   LEU A 186     -29.983  -4.158   4.872  1.00 83.94           N  
ATOM   1444  CA  LEU A 186     -30.351  -2.764   4.650  1.00 83.94           C  
ATOM   1445  C   LEU A 186     -29.165  -1.966   4.121  1.00 83.94           C  
ATOM   1446  CB  LEU A 186     -30.869  -2.133   5.945  1.00 83.94           C  
ATOM   1447  O   LEU A 186     -28.054  -2.074   4.647  1.00 83.94           O  
ATOM   1448  CG  LEU A 186     -32.202  -2.666   6.473  1.00 83.94           C  
ATOM   1449  CD1 LEU A 186     -32.481  -2.109   7.865  1.00 83.94           C  
ATOM   1450  CD2 LEU A 186     -33.335  -2.317   5.515  1.00 83.94           C  
ATOM   1451  N   MET A 187     -29.386  -1.274   3.000  1.00 79.51           N  
ATOM   1452  CA  MET A 187     -28.393  -0.360   2.444  1.00 79.51           C  
ATOM   1453  C   MET A 187     -28.701   1.082   2.834  1.00 79.51           C  
ATOM   1454  CB  MET A 187     -28.335  -0.489   0.920  1.00 79.51           C  
ATOM   1455  O   MET A 187     -29.824   1.394   3.232  1.00 79.51           O  
ATOM   1456  CG  MET A 187     -27.916  -1.868   0.437  1.00 79.51           C  
ATOM   1457  SD  MET A 187     -27.753  -1.953  -1.388  1.00 79.51           S  
ATOM   1458  CE  MET A 187     -29.496  -2.131  -1.858  1.00 79.51           C  
ATOM   1459  N   ALA A 188     -27.689   1.880   2.795  1.00 72.69           N  
ATOM   1460  CA  ALA A 188     -27.856   3.287   3.151  1.00 72.69           C  
ATOM   1461  C   ALA A 188     -29.063   3.893   2.440  1.00 72.69           C  
ATOM   1462  CB  ALA A 188     -26.593   4.075   2.815  1.00 72.69           C  
ATOM   1463  O   ALA A 188     -29.185   3.794   1.217  1.00 72.69           O  
ATOM   1464  N   MET A 189     -30.101   4.407   3.286  1.00 71.48           N  
ATOM   1465  CA  MET A 189     -31.254   5.155   2.791  1.00 71.48           C  
ATOM   1466  C   MET A 189     -32.246   4.228   2.096  1.00 71.48           C  
ATOM   1467  CB  MET A 189     -30.807   6.258   1.830  1.00 71.48           C  
ATOM   1468  O   MET A 189     -33.060   4.678   1.288  1.00 71.48           O  
ATOM   1469  CG  MET A 189     -29.863   7.272   2.456  1.00 71.48           C  
ATOM   1470  SD  MET A 189     -30.657   8.235   3.801  1.00 71.48           S  
ATOM   1471  CE  MET A 189     -31.823   9.233   2.834  1.00 71.48           C  
ATOM   1472  N   SER A 190     -32.033   2.854   2.318  1.00 80.95           N  
ATOM   1473  CA  SER A 190     -32.962   1.873   1.767  1.00 80.95           C  
ATOM   1474  C   SER A 190     -34.049   1.515   2.774  1.00 80.95           C  
ATOM   1475  CB  SER A 190     -32.215   0.608   1.339  1.00 80.95           C  
ATOM   1476  O   SER A 190     -33.840   1.618   3.984  1.00 80.95           O  
ATOM   1477  OG  SER A 190     -31.749  -0.107   2.471  1.00 80.95           O  
ATOM   1478  N   THR A 191     -35.338   1.303   2.298  1.00 84.60           N  
ATOM   1479  CA  THR A 191     -36.477   0.873   3.101  1.00 84.60           C  
ATOM   1480  C   THR A 191     -36.985  -0.488   2.634  1.00 84.60           C  
ATOM   1481  CB  THR A 191     -37.623   1.900   3.041  1.00 84.60           C  
ATOM   1482  O   THR A 191     -37.153  -0.715   1.434  1.00 84.60           O  
ATOM   1483  CG2 THR A 191     -38.768   1.502   3.966  1.00 84.60           C  
ATOM   1484  OG1 THR A 191     -37.127   3.185   3.438  1.00 84.60           O  
ATOM   1485  N   GLN A 192     -37.126  -1.401   3.545  1.00 86.95           N  
ATOM   1486  CA  GLN A 192     -37.632  -2.729   3.212  1.00 86.95           C  
ATOM   1487  C   GLN A 192     -38.975  -2.991   3.887  1.00 86.95           C  
ATOM   1488  CB  GLN A 192     -36.623  -3.805   3.616  1.00 86.95           C  
ATOM   1489  O   GLN A 192     -39.142  -2.716   5.077  1.00 86.95           O  
ATOM   1490  CG  GLN A 192     -35.361  -3.816   2.763  1.00 86.95           C  
ATOM   1491  CD  GLN A 192     -34.574  -5.106   2.897  1.00 86.95           C  
ATOM   1492  NE2 GLN A 192     -33.409  -5.159   2.260  1.00 86.95           N  
ATOM   1493  OE1 GLN A 192     -35.008  -6.047   3.569  1.00 86.95           O  
ATOM   1494  N   PRO A 193     -40.022  -3.538   3.137  1.00 85.43           N  
ATOM   1495  CA  PRO A 193     -41.324  -3.841   3.734  1.00 85.43           C  
ATOM   1496  C   PRO A 193     -41.291  -5.079   4.627  1.00 85.43           C  
ATOM   1497  CB  PRO A 193     -42.225  -4.070   2.517  1.00 85.43           C  
ATOM   1498  O   PRO A 193     -40.540  -6.020   4.356  1.00 85.43           O  
ATOM   1499  CG  PRO A 193     -41.297  -4.511   1.432  1.00 85.43           C  
ATOM   1500  CD  PRO A 193     -39.949  -3.897   1.678  1.00 85.43           C  
ATOM   1501  N   THR A 194     -42.023  -5.086   5.837  1.00 83.72           N  
ATOM   1502  CA  THR A 194     -42.169  -6.217   6.747  1.00 83.72           C  
ATOM   1503  C   THR A 194     -43.643  -6.520   7.000  1.00 83.72           C  
ATOM   1504  CB  THR A 194     -41.460  -5.951   8.087  1.00 83.72           C  
ATOM   1505  O   THR A 194     -44.519  -5.757   6.587  1.00 83.72           O  
ATOM   1506  CG2 THR A 194     -40.000  -5.567   7.870  1.00 83.72           C  
ATOM   1507  OG1 THR A 194     -42.127  -4.883   8.771  1.00 83.72           O  
ATOM   1508  N   ASP A 195     -43.977  -7.629   7.631  1.00 77.02           N  
ATOM   1509  CA  ASP A 195     -45.342  -8.035   7.948  1.00 77.02           C  
ATOM   1510  C   ASP A 195     -45.961  -7.111   8.995  1.00 77.02           C  
ATOM   1511  CB  ASP A 195     -45.370  -9.483   8.443  1.00 77.02           C  
ATOM   1512  O   ASP A 195     -47.185  -6.981   9.070  1.00 77.02           O  
ATOM   1513  CG  ASP A 195     -44.870 -10.473   7.406  1.00 77.02           C  
ATOM   1514  OD1 ASP A 195     -44.820 -10.128   6.206  1.00 77.02           O  
ATOM   1515  OD2 ASP A 195     -44.525 -11.611   7.793  1.00 77.02           O  
ATOM   1516  N   TRP A 196     -45.220  -6.404   9.741  1.00 76.51           N  
ATOM   1517  CA  TRP A 196     -45.698  -5.507  10.788  1.00 76.51           C  
ATOM   1518  C   TRP A 196     -45.517  -4.048  10.381  1.00 76.51           C  
ATOM   1519  CB  TRP A 196     -44.965  -5.777  12.105  1.00 76.51           C  
ATOM   1520  O   TRP A 196     -45.828  -3.138  11.153  1.00 76.51           O  
ATOM   1521  CG  TRP A 196     -43.486  -5.967  11.950  1.00 76.51           C  
ATOM   1522  CD1 TRP A 196     -42.821  -7.147  11.763  1.00 76.51           C  
ATOM   1523  CD2 TRP A 196     -42.487  -4.943  11.975  1.00 76.51           C  
ATOM   1524  CE2 TRP A 196     -41.236  -5.575  11.796  1.00 76.51           C  
ATOM   1525  CE3 TRP A 196     -42.527  -3.551  12.131  1.00 76.51           C  
ATOM   1526  NE1 TRP A 196     -41.468  -6.918  11.669  1.00 76.51           N  
ATOM   1527  CH2 TRP A 196     -40.104  -3.500  11.923  1.00 76.51           C  
ATOM   1528  CZ2 TRP A 196     -40.036  -4.860  11.768  1.00 76.51           C  
ATOM   1529  CZ3 TRP A 196     -41.332  -2.842  12.103  1.00 76.51           C  
ATOM   1530  N   GLY A 197     -45.014  -3.747   9.070  1.00 85.39           N  
ATOM   1531  CA  GLY A 197     -44.793  -2.391   8.592  1.00 85.39           C  
ATOM   1532  C   GLY A 197     -43.613  -2.277   7.645  1.00 85.39           C  
ATOM   1533  O   GLY A 197     -43.545  -2.990   6.642  1.00 85.39           O  
ATOM   1534  N   SER A 198     -42.596  -1.413   7.969  1.00 88.33           N  
ATOM   1535  CA  SER A 198     -41.391  -1.224   7.169  1.00 88.33           C  
ATOM   1536  C   SER A 198     -40.207  -0.819   8.041  1.00 88.33           C  
ATOM   1537  CB  SER A 198     -41.624  -0.168   6.088  1.00 88.33           C  
ATOM   1538  O   SER A 198     -40.389  -0.240   9.114  1.00 88.33           O  
ATOM   1539  OG  SER A 198     -41.912   1.092   6.670  1.00 88.33           O  
ATOM   1540  N   ILE A 199     -39.018  -1.169   7.594  1.00 88.27           N  
ATOM   1541  CA  ILE A 199     -37.783  -0.840   8.297  1.00 88.27           C  
ATOM   1542  C   ILE A 199     -36.827  -0.118   7.351  1.00 88.27           C  
ATOM   1543  CB  ILE A 199     -37.109  -2.104   8.878  1.00 88.27           C  
ATOM   1544  O   ILE A 199     -36.667  -0.517   6.195  1.00 88.27           O  
ATOM   1545  CG1 ILE A 199     -35.872  -1.720   9.699  1.00 88.27           C  
ATOM   1546  CG2 ILE A 199     -36.741  -3.082   7.759  1.00 88.27           C  
ATOM   1547  CD1 ILE A 199     -35.322  -2.852  10.556  1.00 88.27           C  
ATOM   1548  N   GLY A 200     -36.392   1.016   7.759  1.00 86.87           N  
ATOM   1549  CA  GLY A 200     -35.426   1.785   6.991  1.00 86.87           C  
ATOM   1550  C   GLY A 200     -34.172   2.120   7.775  1.00 86.87           C  
ATOM   1551  O   GLY A 200     -34.205   2.203   9.004  1.00 86.87           O  
ATOM   1552  N   LEU A 201     -32.994   2.229   7.032  1.00 81.84           N  
ATOM   1553  CA  LEU A 201     -31.712   2.575   7.635  1.00 81.84           C  
ATOM   1554  C   LEU A 201     -31.464   4.078   7.562  1.00 81.84           C  
ATOM   1555  CB  LEU A 201     -30.573   1.824   6.939  1.00 81.84           C  
ATOM   1556  O   LEU A 201     -31.592   4.681   6.495  1.00 81.84           O  
ATOM   1557  CG  LEU A 201     -29.173   2.022   7.524  1.00 81.84           C  
ATOM   1558  CD1 LEU A 201     -29.080   1.379   8.904  1.00 81.84           C  
ATOM   1559  CD2 LEU A 201     -28.116   1.448   6.587  1.00 81.84           C  
ATOM   1560  N   ILE A 202     -31.399   4.679   8.782  1.00 77.21           N  
ATOM   1561  CA  ILE A 202     -31.067   6.095   8.898  1.00 77.21           C  
ATOM   1562  C   ILE A 202     -29.608   6.250   9.320  1.00 77.21           C  
ATOM   1563  CB  ILE A 202     -31.995   6.812   9.904  1.00 77.21           C  
ATOM   1564  O   ILE A 202     -29.186   5.691  10.335  1.00 77.21           O  
ATOM   1565  CG1 ILE A 202     -33.464   6.608   9.515  1.00 77.21           C  
ATOM   1566  CG2 ILE A 202     -31.653   8.303   9.986  1.00 77.21           C  
ATOM   1567  CD1 ILE A 202     -34.454   7.014  10.598  1.00 77.21           C  
ATOM   1568  N   LEU A 203     -28.757   6.698   8.406  1.00 64.81           N  
ATOM   1569  CA  LEU A 203     -27.329   6.760   8.700  1.00 64.81           C  
ATOM   1570  C   LEU A 203     -27.008   7.960   9.585  1.00 64.81           C  
ATOM   1571  CB  LEU A 203     -26.518   6.837   7.403  1.00 64.81           C  
ATOM   1572  O   LEU A 203     -27.476   9.071   9.326  1.00 64.81           O  
ATOM   1573  CG  LEU A 203     -26.365   5.531   6.622  1.00 64.81           C  
ATOM   1574  CD1 LEU A 203     -26.083   5.824   5.152  1.00 64.81           C  
ATOM   1575  CD2 LEU A 203     -25.256   4.674   7.224  1.00 64.81           C  
ATOM   1576  N   ASP A 204     -26.469   7.740  10.846  1.00 55.10           N  
ATOM   1577  CA  ASP A 204     -25.752   8.763  11.601  1.00 55.10           C  
ATOM   1578  C   ASP A 204     -24.251   8.699  11.323  1.00 55.10           C  
ATOM   1579  CB  ASP A 204     -26.016   8.609  13.100  1.00 55.10           C  
ATOM   1580  O   ASP A 204     -23.669   7.613  11.279  1.00 55.10           O  
ATOM   1581  CG  ASP A 204     -27.160   9.479  13.592  1.00 55.10           C  
ATOM   1582  OD1 ASP A 204     -27.600  10.384  12.852  1.00 55.10           O  
ATOM   1583  OD2 ASP A 204     -27.623   9.258  14.733  1.00 55.10           O  
ATOM   1584  N   SER A 205     -23.751   9.099  10.081  1.00 49.05           N  
ATOM   1585  CA  SER A 205     -22.495   9.443   9.423  1.00 49.05           C  
ATOM   1586  C   SER A 205     -21.341   8.602   9.961  1.00 49.05           C  
ATOM   1587  CB  SER A 205     -22.183  10.928   9.606  1.00 49.05           C  
ATOM   1588  O   SER A 205     -20.871   8.827  11.079  1.00 49.05           O  
ATOM   1589  OG  SER A 205     -21.892  11.218  10.963  1.00 49.05           O  
ATOM   1590  N   GLU A 206     -21.278   7.229   9.856  1.00 52.67           N  
ATOM   1591  CA  GLU A 206     -20.003   6.524   9.942  1.00 52.67           C  
ATOM   1592  C   GLU A 206     -19.277   6.531   8.600  1.00 52.67           C  
ATOM   1593  CB  GLU A 206     -20.215   5.085  10.418  1.00 52.67           C  
ATOM   1594  O   GLU A 206     -19.809   6.048   7.598  1.00 52.67           O  
ATOM   1595  CG  GLU A 206     -20.444   4.961  11.918  1.00 52.67           C  
ATOM   1596  CD  GLU A 206     -20.524   3.520  12.395  1.00 52.67           C  
ATOM   1597  OE1 GLU A 206     -20.662   3.293  13.619  1.00 52.67           O  
ATOM   1598  OE2 GLU A 206     -20.449   2.611  11.539  1.00 52.67           O  
ATOM   1599  N   GLY A 207     -18.779   7.672   8.239  1.00 55.02           N  
ATOM   1600  CA  GLY A 207     -17.895   7.717   7.085  1.00 55.02           C  
ATOM   1601  C   GLY A 207     -16.429   7.579   7.450  1.00 55.02           C  
ATOM   1602  O   GLY A 207     -16.057   7.732   8.616  1.00 55.02           O  
ATOM   1603  N   ILE A 208     -15.766   6.463   6.967  1.00 56.44           N  
ATOM   1604  CA  ILE A 208     -14.319   6.358   7.117  1.00 56.44           C  
ATOM   1605  C   ILE A 208     -13.668   7.702   6.801  1.00 56.44           C  
ATOM   1606  CB  ILE A 208     -13.736   5.253   6.209  1.00 56.44           C  
ATOM   1607  O   ILE A 208     -13.866   8.255   5.716  1.00 56.44           O  
ATOM   1608  CG1 ILE A 208     -14.358   3.895   6.553  1.00 56.44           C  
ATOM   1609  CG2 ILE A 208     -12.210   5.203   6.331  1.00 56.44           C  
ATOM   1610  CD1 ILE A 208     -13.947   2.770   5.612  1.00 56.44           C  
ATOM   1611  N   THR A 209     -13.402   8.559   7.833  1.00 53.86           N  
ATOM   1612  CA  THR A 209     -12.590   9.757   7.654  1.00 53.86           C  
ATOM   1613  C   THR A 209     -11.108   9.401   7.580  1.00 53.86           C  
ATOM   1614  CB  THR A 209     -12.822  10.764   8.797  1.00 53.86           C  
ATOM   1615  O   THR A 209     -10.662   8.443   8.215  1.00 53.86           O  
ATOM   1616  CG2 THR A 209     -14.249  11.301   8.775  1.00 53.86           C  
ATOM   1617  OG1 THR A 209     -12.586  10.115  10.052  1.00 53.86           O  
ATOM   1618  N   GLY A 210     -10.385   9.627   6.303  1.00 51.69           N  
ATOM   1619  CA  GLY A 210      -8.946   9.425   6.345  1.00 51.69           C  
ATOM   1620  C   GLY A 210      -8.471   8.317   5.424  1.00 51.69           C  
ATOM   1621  O   GLY A 210      -7.422   7.714   5.660  1.00 51.69           O  
ATOM   1622  N   THR A 211      -9.382   7.769   4.397  1.00 56.38           N  
ATOM   1623  CA  THR A 211      -8.941   6.755   3.444  1.00 56.38           C  
ATOM   1624  C   THR A 211      -7.948   7.346   2.447  1.00 56.38           C  
ATOM   1625  CB  THR A 211     -10.133   6.145   2.685  1.00 56.38           C  
ATOM   1626  O   THR A 211      -7.502   6.659   1.526  1.00 56.38           O  
ATOM   1627  CG2 THR A 211     -11.039   5.358   3.626  1.00 56.38           C  
ATOM   1628  OG1 THR A 211     -10.894   7.197   2.077  1.00 56.38           O  
ATOM   1629  N   ASN A 212      -7.566   8.685   2.676  1.00 58.20           N  
ATOM   1630  CA  ASN A 212      -6.577   9.285   1.787  1.00 58.20           C  
ATOM   1631  C   ASN A 212      -5.158   8.876   2.170  1.00 58.20           C  
ATOM   1632  CB  ASN A 212      -6.708  10.809   1.787  1.00 58.20           C  
ATOM   1633  O   ASN A 212      -4.204   9.180   1.452  1.00 58.20           O  
ATOM   1634  CG  ASN A 212      -7.958  11.288   1.074  1.00 58.20           C  
ATOM   1635  ND2 ASN A 212      -8.386  12.506   1.382  1.00 58.20           N  
ATOM   1636  OD1 ASN A 212      -8.533  10.568   0.254  1.00 58.20           O  
ATOM   1637  N   SER A 213      -5.056   8.183   3.363  1.00 67.89           N  
ATOM   1638  CA  SER A 213      -3.732   7.896   3.906  1.00 67.89           C  
ATOM   1639  C   SER A 213      -3.280   6.485   3.546  1.00 67.89           C  
ATOM   1640  CB  SER A 213      -3.727   8.070   5.426  1.00 67.89           C  
ATOM   1641  O   SER A 213      -2.123   6.123   3.768  1.00 67.89           O  
ATOM   1642  OG  SER A 213      -4.751   7.295   6.024  1.00 67.89           O  
ATOM   1643  N   TYR A 214      -4.235   5.634   2.914  1.00 83.50           N  
ATOM   1644  CA  TYR A 214      -3.837   4.293   2.499  1.00 83.50           C  
ATOM   1645  C   TYR A 214      -4.550   3.886   1.215  1.00 83.50           C  
ATOM   1646  CB  TYR A 214      -4.134   3.277   3.605  1.00 83.50           C  
ATOM   1647  O   TYR A 214      -5.541   4.508   0.823  1.00 83.50           O  
ATOM   1648  CG  TYR A 214      -5.431   3.535   4.334  1.00 83.50           C  
ATOM   1649  CD1 TYR A 214      -5.466   4.342   5.469  1.00 83.50           C  
ATOM   1650  CD2 TYR A 214      -6.622   2.971   3.890  1.00 83.50           C  
ATOM   1651  CE1 TYR A 214      -6.658   4.580   6.145  1.00 83.50           C  
ATOM   1652  CE2 TYR A 214      -7.820   3.203   4.558  1.00 83.50           C  
ATOM   1653  OH  TYR A 214      -9.011   4.241   6.348  1.00 83.50           O  
ATOM   1654  CZ  TYR A 214      -7.828   4.008   5.682  1.00 83.50           C  
ATOM   1655  N   SER A 215      -3.993   3.104   0.369  1.00 91.56           N  
ATOM   1656  CA  SER A 215      -4.506   2.501  -0.857  1.00 91.56           C  
ATOM   1657  C   SER A 215      -4.638   0.988  -0.716  1.00 91.56           C  
ATOM   1658  CB  SER A 215      -3.595   2.833  -2.040  1.00 91.56           C  
ATOM   1659  O   SER A 215      -4.227   0.416   0.296  1.00 91.56           O  
ATOM   1660  OG  SER A 215      -2.271   2.390  -1.795  1.00 91.56           O  
ATOM   1661  N   PHE A 216      -5.312   0.351  -1.649  1.00 93.79           N  
ATOM   1662  CA  PHE A 216      -5.546  -1.087  -1.602  1.00 93.79           C  
ATOM   1663  C   PHE A 216      -4.980  -1.770  -2.841  1.00 93.79           C  
ATOM   1664  CB  PHE A 216      -7.044  -1.385  -1.477  1.00 93.79           C  
ATOM   1665  O   PHE A 216      -4.827  -1.138  -3.889  1.00 93.79           O  
ATOM   1666  CG  PHE A 216      -7.667  -0.845  -0.219  1.00 93.79           C  
ATOM   1667  CD1 PHE A 216      -7.637  -1.579   0.960  1.00 93.79           C  
ATOM   1668  CD2 PHE A 216      -8.285   0.400  -0.215  1.00 93.79           C  
ATOM   1669  CE1 PHE A 216      -8.213  -1.081   2.127  1.00 93.79           C  
ATOM   1670  CE2 PHE A 216      -8.863   0.904   0.947  1.00 93.79           C  
ATOM   1671  CZ  PHE A 216      -8.827   0.162   2.116  1.00 93.79           C  
ATOM   1672  N   MET A 217      -4.622  -2.940  -2.654  1.00 94.84           N  
ATOM   1673  CA  MET A 217      -4.045  -3.734  -3.735  1.00 94.84           C  
ATOM   1674  C   MET A 217      -4.799  -5.048  -3.907  1.00 94.84           C  
ATOM   1675  CB  MET A 217      -2.565  -4.012  -3.467  1.00 94.84           C  
ATOM   1676  O   MET A 217      -5.186  -5.681  -2.923  1.00 94.84           O  
ATOM   1677  CG  MET A 217      -1.865  -4.747  -4.598  1.00 94.84           C  
ATOM   1678  SD  MET A 217      -0.125  -5.166  -4.194  1.00 94.84           S  
ATOM   1679  CE  MET A 217       0.591  -3.502  -4.099  1.00 94.84           C  
ATOM   1680  N   LYS A 218      -5.052  -5.342  -5.164  1.00 94.52           N  
ATOM   1681  CA  LYS A 218      -5.735  -6.580  -5.528  1.00 94.52           C  
ATOM   1682  C   LYS A 218      -4.821  -7.495  -6.338  1.00 94.52           C  
ATOM   1683  CB  LYS A 218      -7.009  -6.278  -6.320  1.00 94.52           C  
ATOM   1684  O   LYS A 218      -4.117  -7.037  -7.241  1.00 94.52           O  
ATOM   1685  CG  LYS A 218      -7.799  -7.516  -6.716  1.00 94.52           C  
ATOM   1686  CD  LYS A 218      -9.016  -7.156  -7.559  1.00 94.52           C  
ATOM   1687  CE  LYS A 218      -9.770  -8.398  -8.014  1.00 94.52           C  
ATOM   1688  NZ  LYS A 218     -10.961  -8.050  -8.845  1.00 94.52           N  
ATOM   1689  N   HIS A 219      -4.785  -8.730  -5.956  1.00 92.29           N  
ATOM   1690  CA  HIS A 219      -4.056  -9.762  -6.685  1.00 92.29           C  
ATOM   1691  C   HIS A 219      -4.956 -10.951  -7.003  1.00 92.29           C  
ATOM   1692  CB  HIS A 219      -2.837 -10.224  -5.884  1.00 92.29           C  
ATOM   1693  O   HIS A 219      -5.504 -11.580  -6.096  1.00 92.29           O  
ATOM   1694  CG  HIS A 219      -1.999 -11.236  -6.599  1.00 92.29           C  
ATOM   1695  CD2 HIS A 219      -1.190 -11.118  -7.678  1.00 92.29           C  
ATOM   1696  ND1 HIS A 219      -1.937 -12.557  -6.212  1.00 92.29           N  
ATOM   1697  CE1 HIS A 219      -1.123 -13.210  -7.025  1.00 92.29           C  
ATOM   1698  NE2 HIS A 219      -0.656 -12.359  -7.924  1.00 92.29           N  
ATOM   1699  N   GLY A 220      -5.237 -11.291  -8.251  1.00 85.60           N  
ATOM   1700  CA  GLY A 220      -6.096 -12.410  -8.604  1.00 85.60           C  
ATOM   1701  C   GLY A 220      -7.548 -12.191  -8.221  1.00 85.60           C  
ATOM   1702  O   GLY A 220      -8.004 -11.051  -8.121  1.00 85.60           O  
ATOM   1703  N   SER A 221      -8.281 -13.292  -8.051  1.00 79.33           N  
ATOM   1704  CA  SER A 221      -9.704 -13.215  -7.739  1.00 79.33           C  
ATOM   1705  C   SER A 221      -9.945 -13.299  -6.235  1.00 79.33           C  
ATOM   1706  CB  SER A 221     -10.471 -14.331  -8.449  1.00 79.33           C  
ATOM   1707  O   SER A 221      -9.638 -14.315  -5.608  1.00 79.33           O  
ATOM   1708  OG  SER A 221      -9.970 -15.603  -8.074  1.00 79.33           O  
ATOM   1709  N   GLY A 222     -10.007 -12.138  -5.569  1.00 77.02           N  
ATOM   1710  CA  GLY A 222     -10.548 -12.189  -4.221  1.00 77.02           C  
ATOM   1711  C   GLY A 222      -9.495 -11.993  -3.147  1.00 77.02           C  
ATOM   1712  O   GLY A 222      -9.745 -12.258  -1.969  1.00 77.02           O  
ATOM   1713  N   SER A 223      -8.247 -11.585  -3.528  1.00 89.96           N  
ATOM   1714  CA  SER A 223      -7.202 -11.289  -2.553  1.00 89.96           C  
ATOM   1715  C   SER A 223      -6.876  -9.800  -2.527  1.00 89.96           C  
ATOM   1716  CB  SER A 223      -5.937 -12.091  -2.863  1.00 89.96           C  
ATOM   1717  O   SER A 223      -6.585  -9.204  -3.566  1.00 89.96           O  
ATOM   1718  OG  SER A 223      -6.201 -13.482  -2.825  1.00 89.96           O  
ATOM   1719  N   PHE A 224      -6.859  -9.308  -1.295  1.00 93.90           N  
ATOM   1720  CA  PHE A 224      -6.695  -7.866  -1.153  1.00 93.90           C  
ATOM   1721  C   PHE A 224      -5.643  -7.543  -0.099  1.00 93.90           C  
ATOM   1722  CB  PHE A 224      -8.027  -7.206  -0.785  1.00 93.90           C  
ATOM   1723  O   PHE A 224      -5.405  -8.337   0.813  1.00 93.90           O  
ATOM   1724  CG  PHE A 224      -9.074  -7.310  -1.862  1.00 93.90           C  
ATOM   1725  CD1 PHE A 224      -9.201  -6.317  -2.825  1.00 93.90           C  
ATOM   1726  CD2 PHE A 224      -9.931  -8.401  -1.909  1.00 93.90           C  
ATOM   1727  CE1 PHE A 224     -10.169  -6.411  -3.823  1.00 93.90           C  
ATOM   1728  CE2 PHE A 224     -10.901  -8.502  -2.903  1.00 93.90           C  
ATOM   1729  CZ  PHE A 224     -11.019  -7.505  -3.858  1.00 93.90           C  
ATOM   1730  N   ALA A 225      -5.055  -6.441  -0.300  1.00 93.80           N  
ATOM   1731  CA  ALA A 225      -4.076  -5.980   0.681  1.00 93.80           C  
ATOM   1732  C   ALA A 225      -4.196  -4.476   0.911  1.00 93.80           C  
ATOM   1733  CB  ALA A 225      -2.661  -6.334   0.228  1.00 93.80           C  
ATOM   1734  O   ALA A 225      -4.606  -3.736   0.014  1.00 93.80           O  
ATOM   1735  N   ILE A 226      -3.950  -4.078   2.138  1.00 91.46           N  
ATOM   1736  CA  ILE A 226      -3.933  -2.657   2.465  1.00 91.46           C  
ATOM   1737  C   ILE A 226      -2.514  -2.110   2.318  1.00 91.46           C  
ATOM   1738  CB  ILE A 226      -4.461  -2.399   3.894  1.00 91.46           C  
ATOM   1739  O   ILE A 226      -1.545  -2.772   2.698  1.00 91.46           O  
ATOM   1740  CG1 ILE A 226      -4.629  -0.895   4.138  1.00 91.46           C  
ATOM   1741  CG2 ILE A 226      -3.527  -3.022   4.936  1.00 91.46           C  
ATOM   1742  CD1 ILE A 226      -5.444  -0.556   5.379  1.00 91.46           C  
ATOM   1743  N   ILE A 227      -2.360  -0.912   1.692  1.00 90.75           N  
ATOM   1744  CA  ILE A 227      -1.077  -0.262   1.451  1.00 90.75           C  
ATOM   1745  C   ILE A 227      -1.000   1.039   2.247  1.00 90.75           C  
ATOM   1746  CB  ILE A 227      -0.857   0.015  -0.053  1.00 90.75           C  
ATOM   1747  O   ILE A 227      -1.841   1.925   2.081  1.00 90.75           O  
ATOM   1748  CG1 ILE A 227      -1.047  -1.270  -0.867  1.00 90.75           C  
ATOM   1749  CG2 ILE A 227       0.531   0.616  -0.294  1.00 90.75           C  
ATOM   1750  CD1 ILE A 227      -1.180  -1.040  -2.366  1.00 90.75           C  
ATOM   1751  N   ASP A 228       0.007   1.111   3.059  1.00 82.94           N  
ATOM   1752  CA  ASP A 228       0.184   2.265   3.936  1.00 82.94           C  
ATOM   1753  C   ASP A 228       0.857   3.419   3.195  1.00 82.94           C  
ATOM   1754  CB  ASP A 228       1.005   1.881   5.168  1.00 82.94           C  
ATOM   1755  O   ASP A 228       1.909   3.904   3.616  1.00 82.94           O  
ATOM   1756  CG  ASP A 228       0.279   0.914   6.087  1.00 82.94           C  
ATOM   1757  OD1 ASP A 228      -0.939   1.081   6.308  1.00 82.94           O  
ATOM   1758  OD2 ASP A 228       0.933  -0.022   6.596  1.00 82.94           O  
ATOM   1759  N   ASP A 229       0.435   3.671   1.951  1.00 82.11           N  
ATOM   1760  CA  ASP A 229       0.840   4.759   1.066  1.00 82.11           C  
ATOM   1761  C   ASP A 229      -0.368   5.376   0.365  1.00 82.11           C  
ATOM   1762  CB  ASP A 229       1.852   4.262   0.032  1.00 82.11           C  
ATOM   1763  O   ASP A 229      -1.214   4.658  -0.172  1.00 82.11           O  
ATOM   1764  CG  ASP A 229       2.574   5.391  -0.682  1.00 82.11           C  
ATOM   1765  OD1 ASP A 229       2.395   6.567  -0.300  1.00 82.11           O  
ATOM   1766  OD2 ASP A 229       3.326   5.102  -1.638  1.00 82.11           O  
ATOM   1767  N   PRO A 230      -0.417   6.706   0.434  1.00 81.94           N  
ATOM   1768  CA  PRO A 230      -1.514   7.327  -0.312  1.00 81.94           C  
ATOM   1769  C   PRO A 230      -1.408   7.098  -1.818  1.00 81.94           C  
ATOM   1770  CB  PRO A 230      -1.372   8.814   0.025  1.00 81.94           C  
ATOM   1771  O   PRO A 230      -0.305   6.921  -2.343  1.00 81.94           O  
ATOM   1772  CG  PRO A 230       0.068   8.989   0.383  1.00 81.94           C  
ATOM   1773  CD  PRO A 230       0.586   7.688   0.926  1.00 81.94           C  
ATOM   1774  N   TYR A 231      -2.563   7.044  -2.426  1.00 85.53           N  
ATOM   1775  CA  TYR A 231      -2.600   6.884  -3.875  1.00 85.53           C  
ATOM   1776  C   TYR A 231      -2.020   8.107  -4.575  1.00 85.53           C  
ATOM   1777  CB  TYR A 231      -4.035   6.641  -4.353  1.00 85.53           C  
ATOM   1778  O   TYR A 231      -2.393   9.241  -4.266  1.00 85.53           O  
ATOM   1779  CG  TYR A 231      -4.144   6.358  -5.832  1.00 85.53           C  
ATOM   1780  CD1 TYR A 231      -4.297   7.394  -6.750  1.00 85.53           C  
ATOM   1781  CD2 TYR A 231      -4.094   5.054  -6.313  1.00 85.53           C  
ATOM   1782  CE1 TYR A 231      -4.399   7.138  -8.113  1.00 85.53           C  
ATOM   1783  CE2 TYR A 231      -4.195   4.787  -7.675  1.00 85.53           C  
ATOM   1784  OH  TYR A 231      -4.447   5.574  -9.914  1.00 85.53           O  
ATOM   1785  CZ  TYR A 231      -4.346   5.833  -8.565  1.00 85.53           C  
ATOM   1786  N   SER A 232      -1.062   8.006  -5.406  1.00 85.05           N  
ATOM   1787  CA  SER A 232      -0.473   9.078  -6.201  1.00 85.05           C  
ATOM   1788  C   SER A 232      -0.861   8.953  -7.671  1.00 85.05           C  
ATOM   1789  CB  SER A 232       1.051   9.071  -6.065  1.00 85.05           C  
ATOM   1790  O   SER A 232      -0.773   7.869  -8.251  1.00 85.05           O  
ATOM   1791  OG  SER A 232       1.639  10.007  -6.952  1.00 85.05           O  
ATOM   1792  N   PRO A 233      -1.232  10.092  -8.249  1.00 81.86           N  
ATOM   1793  CA  PRO A 233      -1.666  10.077  -9.648  1.00 81.86           C  
ATOM   1794  C   PRO A 233      -0.507   9.884 -10.624  1.00 81.86           C  
ATOM   1795  CB  PRO A 233      -2.311  11.453  -9.833  1.00 81.86           C  
ATOM   1796  O   PRO A 233      -0.713   9.425 -11.750  1.00 81.86           O  
ATOM   1797  CG  PRO A 233      -1.744  12.291  -8.733  1.00 81.86           C  
ATOM   1798  CD  PRO A 233      -1.348  11.388  -7.600  1.00 81.86           C  
ATOM   1799  N   GLU A 234       0.731  10.103 -10.183  1.00 88.16           N  
ATOM   1800  CA  GLU A 234       1.901   9.950 -11.044  1.00 88.16           C  
ATOM   1801  C   GLU A 234       2.883   8.935 -10.465  1.00 88.16           C  
ATOM   1802  CB  GLU A 234       2.597  11.297 -11.250  1.00 88.16           C  
ATOM   1803  O   GLU A 234       3.002   8.804  -9.245  1.00 88.16           O  
ATOM   1804  CG  GLU A 234       1.752  12.318 -11.999  1.00 88.16           C  
ATOM   1805  CD  GLU A 234       2.446  13.660 -12.172  1.00 88.16           C  
ATOM   1806  OE1 GLU A 234       1.870  14.561 -12.823  1.00 88.16           O  
ATOM   1807  OE2 GLU A 234       3.574  13.811 -11.653  1.00 88.16           O  
ATOM   1808  N   PRO A 235       3.636   8.182 -11.329  1.00 92.30           N  
ATOM   1809  CA  PRO A 235       4.653   7.239 -10.857  1.00 92.30           C  
ATOM   1810  C   PRO A 235       5.858   7.937 -10.230  1.00 92.30           C  
ATOM   1811  CB  PRO A 235       5.058   6.491 -12.130  1.00 92.30           C  
ATOM   1812  O   PRO A 235       6.366   8.916 -10.782  1.00 92.30           O  
ATOM   1813  CG  PRO A 235       4.695   7.415 -13.248  1.00 92.30           C  
ATOM   1814  CD  PRO A 235       3.556   8.284 -12.797  1.00 92.30           C  
ATOM   1815  N   ARG A 236       6.333   7.416  -9.073  1.00 89.88           N  
ATOM   1816  CA  ARG A 236       7.475   7.959  -8.344  1.00 89.88           C  
ATOM   1817  C   ARG A 236       8.475   6.862  -7.997  1.00 89.88           C  
ATOM   1818  CB  ARG A 236       7.011   8.668  -7.070  1.00 89.88           C  
ATOM   1819  O   ARG A 236       8.086   5.764  -7.595  1.00 89.88           O  
ATOM   1820  CG  ARG A 236       6.083   9.845  -7.323  1.00 89.88           C  
ATOM   1821  CD  ARG A 236       5.665  10.523  -6.025  1.00 89.88           C  
ATOM   1822  NE  ARG A 236       4.789   9.669  -5.229  1.00 89.88           N  
ATOM   1823  NH1 ARG A 236       5.288  10.683  -3.214  1.00 89.88           N  
ATOM   1824  NH2 ARG A 236       3.806   8.935  -3.287  1.00 89.88           N  
ATOM   1825  CZ  ARG A 236       4.630   9.764  -3.912  1.00 89.88           C  
ATOM   1826  N   LYS A 237       9.706   7.218  -8.172  1.00 87.65           N  
ATOM   1827  CA  LYS A 237      10.759   6.285  -7.783  1.00 87.65           C  
ATOM   1828  C   LYS A 237      10.758   6.053  -6.275  1.00 87.65           C  
ATOM   1829  CB  LYS A 237      12.127   6.800  -8.233  1.00 87.65           C  
ATOM   1830  O   LYS A 237      10.647   7.002  -5.496  1.00 87.65           O  
ATOM   1831  CG  LYS A 237      13.248   5.780  -8.096  1.00 87.65           C  
ATOM   1832  CD  LYS A 237      14.570   6.329  -8.617  1.00 87.65           C  
ATOM   1833  CE  LYS A 237      15.699   5.322  -8.450  1.00 87.65           C  
ATOM   1834  NZ  LYS A 237      16.997   5.854  -8.964  1.00 87.65           N  
ATOM   1835  N   GLY A 238      10.783   4.772  -5.860  1.00 85.50           N  
ATOM   1836  CA  GLY A 238      10.841   4.448  -4.443  1.00 85.50           C  
ATOM   1837  C   GLY A 238       9.473   4.229  -3.825  1.00 85.50           C  
ATOM   1838  O   GLY A 238       9.359   4.028  -2.614  1.00 85.50           O  
ATOM   1839  N   PHE A 239       8.408   4.313  -4.627  1.00 89.94           N  
ATOM   1840  CA  PHE A 239       7.032   4.068  -4.211  1.00 89.94           C  
ATOM   1841  C   PHE A 239       6.399   2.969  -5.056  1.00 89.94           C  
ATOM   1842  CB  PHE A 239       6.202   5.352  -4.313  1.00 89.94           C  
ATOM   1843  O   PHE A 239       6.880   2.663  -6.148  1.00 89.94           O  
ATOM   1844  CG  PHE A 239       6.617   6.422  -3.339  1.00 89.94           C  
ATOM   1845  CD1 PHE A 239       5.952   6.577  -2.129  1.00 89.94           C  
ATOM   1846  CD2 PHE A 239       7.675   7.272  -3.634  1.00 89.94           C  
ATOM   1847  CE1 PHE A 239       6.334   7.566  -1.226  1.00 89.94           C  
ATOM   1848  CE2 PHE A 239       8.063   8.263  -2.736  1.00 89.94           C  
ATOM   1849  CZ  PHE A 239       7.390   8.409  -1.534  1.00 89.94           C  
ATOM   1850  N   LEU A 240       5.333   2.402  -4.478  1.00 91.15           N  
ATOM   1851  CA  LEU A 240       4.585   1.399  -5.227  1.00 91.15           C  
ATOM   1852  C   LEU A 240       4.050   1.981  -6.531  1.00 91.15           C  
ATOM   1853  CB  LEU A 240       3.428   0.854  -4.385  1.00 91.15           C  
ATOM   1854  O   LEU A 240       3.550   3.108  -6.554  1.00 91.15           O  
ATOM   1855  CG  LEU A 240       2.591  -0.258  -5.021  1.00 91.15           C  
ATOM   1856  CD1 LEU A 240       3.410  -1.540  -5.131  1.00 91.15           C  
ATOM   1857  CD2 LEU A 240       1.319  -0.497  -4.215  1.00 91.15           C  
ATOM   1858  N   GLY A 241       4.226   1.179  -7.619  1.00 92.57           N  
ATOM   1859  CA  GLY A 241       3.720   1.604  -8.914  1.00 92.57           C  
ATOM   1860  C   GLY A 241       4.682   2.507  -9.663  1.00 92.57           C  
ATOM   1861  O   GLY A 241       4.264   3.476 -10.300  1.00 92.57           O  
ATOM   1862  N   GLU A 242       5.943   2.170  -9.559  1.00 94.41           N  
ATOM   1863  CA  GLU A 242       6.953   2.909 -10.310  1.00 94.41           C  
ATOM   1864  C   GLU A 242       6.719   2.790 -11.814  1.00 94.41           C  
ATOM   1865  CB  GLU A 242       8.357   2.414  -9.955  1.00 94.41           C  
ATOM   1866  O   GLU A 242       7.098   3.679 -12.579  1.00 94.41           O  
ATOM   1867  CG  GLU A 242       8.784   2.743  -8.532  1.00 94.41           C  
ATOM   1868  CD  GLU A 242       8.607   1.580  -7.569  1.00 94.41           C  
ATOM   1869  OE1 GLU A 242       9.475   1.385  -6.687  1.00 94.41           O  
ATOM   1870  OE2 GLU A 242       7.594   0.857  -7.697  1.00 94.41           O  
ATOM   1871  N   VAL A 243       6.085   1.685 -12.180  1.00 95.22           N  
ATOM   1872  CA  VAL A 243       5.511   1.485 -13.506  1.00 95.22           C  
ATOM   1873  C   VAL A 243       4.005   1.261 -13.389  1.00 95.22           C  
ATOM   1874  CB  VAL A 243       6.171   0.294 -14.237  1.00 95.22           C  
ATOM   1875  O   VAL A 243       3.561   0.303 -12.752  1.00 95.22           O  
ATOM   1876  CG1 VAL A 243       5.542   0.090 -15.614  1.00 95.22           C  
ATOM   1877  CG2 VAL A 243       7.677   0.513 -14.361  1.00 95.22           C  
ATOM   1878  N   ARG A 244       3.220   2.147 -14.038  1.00 95.39           N  
ATOM   1879  CA  ARG A 244       1.765   2.087 -13.947  1.00 95.39           C  
ATOM   1880  C   ARG A 244       1.140   1.836 -15.315  1.00 95.39           C  
ATOM   1881  CB  ARG A 244       1.210   3.380 -13.346  1.00 95.39           C  
ATOM   1882  O   ARG A 244       1.406   2.570 -16.269  1.00 95.39           O  
ATOM   1883  CG  ARG A 244       1.744   3.693 -11.957  1.00 95.39           C  
ATOM   1884  CD  ARG A 244       1.094   4.939 -11.371  1.00 95.39           C  
ATOM   1885  NE  ARG A 244       1.579   5.216 -10.022  1.00 95.39           N  
ATOM   1886  NH1 ARG A 244       0.263   7.088  -9.710  1.00 95.39           N  
ATOM   1887  NH2 ARG A 244       1.681   6.389  -8.050  1.00 95.39           N  
ATOM   1888  CZ  ARG A 244       1.173   6.230  -9.264  1.00 95.39           C  
ATOM   1889  N   CYS A 245       0.272   0.814 -15.311  1.00 95.91           N  
ATOM   1890  CA  CYS A 245      -0.340   0.400 -16.568  1.00 95.91           C  
ATOM   1891  C   CYS A 245      -1.860   0.387 -16.456  1.00 95.91           C  
ATOM   1892  CB  CYS A 245       0.161  -0.985 -16.978  1.00 95.91           C  
ATOM   1893  O   CYS A 245      -2.405   0.199 -15.366  1.00 95.91           O  
ATOM   1894  SG  CYS A 245       1.951  -1.074 -17.200  1.00 95.91           S  
ATOM   1895  N   PRO A 246      -2.581   0.580 -17.583  1.00 94.65           N  
ATOM   1896  CA  PRO A 246      -4.046   0.615 -17.578  1.00 94.65           C  
ATOM   1897  C   PRO A 246      -4.668  -0.758 -17.336  1.00 94.65           C  
ATOM   1898  CB  PRO A 246      -4.390   1.132 -18.977  1.00 94.65           C  
ATOM   1899  O   PRO A 246      -5.740  -0.857 -16.734  1.00 94.65           O  
ATOM   1900  CG  PRO A 246      -3.165   0.872 -19.793  1.00 94.65           C  
ATOM   1901  CD  PRO A 246      -1.970   0.907 -18.884  1.00 94.65           C  
ATOM   1902  N   THR A 247      -3.996  -1.798 -17.884  1.00 95.32           N  
ATOM   1903  CA  THR A 247      -4.525  -3.149 -17.732  1.00 95.32           C  
ATOM   1904  C   THR A 247      -3.448  -4.095 -17.208  1.00 95.32           C  
ATOM   1905  CB  THR A 247      -5.078  -3.686 -19.065  1.00 95.32           C  
ATOM   1906  O   THR A 247      -2.257  -3.784 -17.270  1.00 95.32           O  
ATOM   1907  CG2 THR A 247      -6.109  -2.730 -19.657  1.00 95.32           C  
ATOM   1908  OG1 THR A 247      -4.000  -3.842 -19.995  1.00 95.32           O  
ATOM   1909  N   GLU A 248      -3.915  -5.203 -16.656  1.00 95.19           N  
ATOM   1910  CA  GLU A 248      -2.999  -6.230 -16.168  1.00 95.19           C  
ATOM   1911  C   GLU A 248      -2.108  -6.753 -17.291  1.00 95.19           C  
ATOM   1912  CB  GLU A 248      -3.776  -7.385 -15.531  1.00 95.19           C  
ATOM   1913  O   GLU A 248      -0.913  -6.979 -17.088  1.00 95.19           O  
ATOM   1914  CG  GLU A 248      -2.889  -8.444 -14.892  1.00 95.19           C  
ATOM   1915  CD  GLU A 248      -3.674  -9.536 -14.184  1.00 95.19           C  
ATOM   1916  OE1 GLU A 248      -3.054 -10.389 -13.508  1.00 95.19           O  
ATOM   1917  OE2 GLU A 248      -4.920  -9.540 -14.306  1.00 95.19           O  
ATOM   1918  N   GLU A 249      -2.615  -6.931 -18.468  1.00 94.31           N  
ATOM   1919  CA  GLU A 249      -1.890  -7.440 -19.629  1.00 94.31           C  
ATOM   1920  C   GLU A 249      -0.762  -6.496 -20.034  1.00 94.31           C  
ATOM   1921  CB  GLU A 249      -2.844  -7.655 -20.807  1.00 94.31           C  
ATOM   1922  O   GLU A 249       0.346  -6.940 -20.342  1.00 94.31           O  
ATOM   1923  CG  GLU A 249      -3.831  -8.795 -20.598  1.00 94.31           C  
ATOM   1924  CD  GLU A 249      -5.044  -8.394 -19.774  1.00 94.31           C  
ATOM   1925  OE1 GLU A 249      -5.761  -9.291 -19.273  1.00 94.31           O  
ATOM   1926  OE2 GLU A 249      -5.281  -7.174 -19.628  1.00 94.31           O  
ATOM   1927  N   THR A 250      -1.087  -5.228 -20.066  1.00 95.30           N  
ATOM   1928  CA  THR A 250      -0.083  -4.235 -20.430  1.00 95.30           C  
ATOM   1929  C   THR A 250       1.036  -4.192 -19.392  1.00 95.30           C  
ATOM   1930  CB  THR A 250      -0.707  -2.835 -20.573  1.00 95.30           C  
ATOM   1931  O   THR A 250       2.193  -3.933 -19.729  1.00 95.30           O  
ATOM   1932  CG2 THR A 250      -1.716  -2.797 -21.716  1.00 95.30           C  
ATOM   1933  OG1 THR A 250      -1.371  -2.487 -19.352  1.00 95.30           O  
ATOM   1934  N   ALA A 251       0.706  -4.404 -18.146  1.00 95.04           N  
ATOM   1935  CA  ALA A 251       1.685  -4.451 -17.064  1.00 95.04           C  
ATOM   1936  C   ALA A 251       2.628  -5.639 -17.228  1.00 95.04           C  
ATOM   1937  CB  ALA A 251       0.980  -4.519 -15.711  1.00 95.04           C  
ATOM   1938  O   ALA A 251       3.843  -5.503 -17.064  1.00 95.04           O  
ATOM   1939  N   MET A 252       2.117  -6.779 -17.671  1.00 94.44           N  
ATOM   1940  CA  MET A 252       2.897  -8.004 -17.822  1.00 94.44           C  
ATOM   1941  C   MET A 252       3.798  -7.928 -19.051  1.00 94.44           C  
ATOM   1942  CB  MET A 252       1.975  -9.220 -17.925  1.00 94.44           C  
ATOM   1943  O   MET A 252       4.887  -8.505 -19.064  1.00 94.44           O  
ATOM   1944  CG  MET A 252       1.169  -9.486 -16.664  1.00 94.44           C  
ATOM   1945  SD  MET A 252       2.232  -9.842 -15.211  1.00 94.44           S  
ATOM   1946  CE  MET A 252       3.821 -10.126 -16.040  1.00 94.44           C  
ATOM   1947  N   ARG A 253       3.354  -7.206 -20.028  1.00 93.48           N  
ATOM   1948  CA  ARG A 253       4.091  -7.094 -21.282  1.00 93.48           C  
ATOM   1949  C   ARG A 253       5.050  -5.909 -21.250  1.00 93.48           C  
ATOM   1950  CB  ARG A 253       3.126  -6.956 -22.462  1.00 93.48           C  
ATOM   1951  O   ARG A 253       5.852  -5.728 -22.169  1.00 93.48           O  
ATOM   1952  CG  ARG A 253       2.407  -8.246 -22.824  1.00 93.48           C  
ATOM   1953  CD  ARG A 253       1.638  -8.115 -24.131  1.00 93.48           C  
ATOM   1954  NE  ARG A 253       0.195  -8.093 -23.908  1.00 93.48           N  
ATOM   1955  NH1 ARG A 253      -0.343  -7.584 -26.097  1.00 93.48           N  
ATOM   1956  NH2 ARG A 253      -2.000  -7.846 -24.535  1.00 93.48           N  
ATOM   1957  CZ  ARG A 253      -0.713  -7.841 -24.847  1.00 93.48           C  
ATOM   1958  N   ALA A 254       4.944  -5.195 -20.146  1.00 93.21           N  
ATOM   1959  CA  ALA A 254       5.721  -3.960 -20.064  1.00 93.21           C  
ATOM   1960  C   ALA A 254       5.510  -3.096 -21.304  1.00 93.21           C  
ATOM   1961  CB  ALA A 254       7.204  -4.275 -19.885  1.00 93.21           C  
ATOM   1962  O   ALA A 254       6.476  -2.662 -21.937  1.00 93.21           O  
ATOM   1963  N   SER A 255       4.291  -2.840 -21.620  1.00 94.26           N  
ATOM   1964  CA  SER A 255       3.846  -2.120 -22.808  1.00 94.26           C  
ATOM   1965  C   SER A 255       4.274  -0.657 -22.761  1.00 94.26           C  
ATOM   1966  CB  SER A 255       2.326  -2.211 -22.953  1.00 94.26           C  
ATOM   1967  O   SER A 255       4.342  -0.059 -21.685  1.00 94.26           O  
ATOM   1968  OG  SER A 255       1.871  -1.383 -24.009  1.00 94.26           O  
ATOM   1969  N   PRO A 256       4.510  -0.049 -23.835  1.00 91.69           N  
ATOM   1970  CA  PRO A 256       4.853   1.374 -23.906  1.00 91.69           C  
ATOM   1971  C   PRO A 256       3.708   2.280 -23.460  1.00 91.69           C  
ATOM   1972  CB  PRO A 256       5.171   1.586 -25.389  1.00 91.69           C  
ATOM   1973  O   PRO A 256       3.926   3.460 -23.174  1.00 91.69           O  
ATOM   1974  CG  PRO A 256       5.503   0.224 -25.907  1.00 91.69           C  
ATOM   1975  CD  PRO A 256       4.735  -0.791 -25.109  1.00 91.69           C  
ATOM   1976  N   SER A 257       2.487   1.747 -23.399  1.00 93.39           N  
ATOM   1977  CA  SER A 257       1.312   2.486 -22.948  1.00 93.39           C  
ATOM   1978  C   SER A 257       1.374   2.762 -21.450  1.00 93.39           C  
ATOM   1979  CB  SER A 257       0.034   1.715 -23.281  1.00 93.39           C  
ATOM   1980  O   SER A 257       0.645   3.614 -20.940  1.00 93.39           O  
ATOM   1981  OG  SER A 257       0.029   0.450 -22.643  1.00 93.39           O  
ATOM   1982  N   CYS A 258       2.378   2.124 -20.728  1.00 94.74           N  
ATOM   1983  CA  CYS A 258       2.558   2.299 -19.291  1.00 94.74           C  
ATOM   1984  C   CYS A 258       3.308   3.591 -18.988  1.00 94.74           C  
ATOM   1985  CB  CYS A 258       3.311   1.110 -18.696  1.00 94.74           C  
ATOM   1986  O   CYS A 258       4.131   4.038 -19.789  1.00 94.74           O  
ATOM   1987  SG  CYS A 258       2.459  -0.469 -18.902  1.00 94.74           S  
ATOM   1988  N   LYS A 259       3.006   4.197 -17.881  1.00 94.28           N  
ATOM   1989  CA  LYS A 259       3.758   5.337 -17.364  1.00 94.28           C  
ATOM   1990  C   LYS A 259       4.872   4.881 -16.427  1.00 94.28           C  
ATOM   1991  CB  LYS A 259       2.827   6.309 -16.638  1.00 94.28           C  
ATOM   1992  O   LYS A 259       4.652   4.036 -15.557  1.00 94.28           O  
ATOM   1993  CG  LYS A 259       1.788   6.961 -17.537  1.00 94.28           C  
ATOM   1994  CD  LYS A 259       0.910   7.936 -16.763  1.00 94.28           C  
ATOM   1995  CE  LYS A 259      -0.172   8.539 -17.648  1.00 94.28           C  
ATOM   1996  NZ  LYS A 259      -1.061   9.464 -16.883  1.00 94.28           N  
ATOM   1997  N   MET A 260       6.086   5.495 -16.565  1.00 93.00           N  
ATOM   1998  CA  MET A 260       7.242   5.048 -15.794  1.00 93.00           C  
ATOM   1999  C   MET A 260       7.857   6.205 -15.014  1.00 93.00           C  
ATOM   2000  CB  MET A 260       8.292   4.420 -16.712  1.00 93.00           C  
ATOM   2001  O   MET A 260       7.864   7.343 -15.487  1.00 93.00           O  
ATOM   2002  CG  MET A 260       9.525   3.917 -15.980  1.00 93.00           C  
ATOM   2003  SD  MET A 260      10.803   3.263 -17.122  1.00 93.00           S  
ATOM   2004  CE  MET A 260       9.989   3.558 -18.716  1.00 93.00           C  
ATOM   2005  N   ALA A 261       8.291   5.868 -13.792  1.00 93.30           N  
ATOM   2006  CA  ALA A 261       9.048   6.850 -13.020  1.00 93.30           C  
ATOM   2007  C   ALA A 261      10.371   7.183 -13.705  1.00 93.30           C  
ATOM   2008  CB  ALA A 261       9.300   6.335 -11.605  1.00 93.30           C  
ATOM   2009  O   ALA A 261      10.971   6.328 -14.360  1.00 93.30           O  
ATOM   2010  N   PRO A 262      10.793   8.376 -13.696  1.00 89.99           N  
ATOM   2011  CA  PRO A 262      12.056   8.745 -14.340  1.00 89.99           C  
ATOM   2012  C   PRO A 262      13.255   8.000 -13.758  1.00 89.99           C  
ATOM   2013  CB  PRO A 262      12.163  10.248 -14.070  1.00 89.99           C  
ATOM   2014  O   PRO A 262      13.264   7.671 -12.569  1.00 89.99           O  
ATOM   2015  CG  PRO A 262      11.331  10.477 -12.850  1.00 89.99           C  
ATOM   2016  CD  PRO A 262      10.239   9.447 -12.816  1.00 89.99           C  
ATOM   2017  N   ASN A 263      14.258   7.656 -14.592  1.00 88.55           N  
ATOM   2018  CA  ASN A 263      15.552   7.105 -14.202  1.00 88.55           C  
ATOM   2019  C   ASN A 263      15.395   5.783 -13.456  1.00 88.55           C  
ATOM   2020  CB  ASN A 263      16.327   8.109 -13.345  1.00 88.55           C  
ATOM   2021  O   ASN A 263      16.042   5.563 -12.431  1.00 88.55           O  
ATOM   2022  CG  ASN A 263      16.636   9.394 -14.088  1.00 88.55           C  
ATOM   2023  ND2 ASN A 263      16.582  10.516 -13.380  1.00 88.55           N  
ATOM   2024  OD1 ASN A 263      16.920   9.379 -15.289  1.00 88.55           O  
ATOM   2025  N   LEU A 264      14.512   4.967 -13.880  1.00 92.19           N  
ATOM   2026  CA  LEU A 264      14.210   3.674 -13.275  1.00 92.19           C  
ATOM   2027  C   LEU A 264      15.372   2.704 -13.459  1.00 92.19           C  
ATOM   2028  CB  LEU A 264      12.935   3.083 -13.881  1.00 92.19           C  
ATOM   2029  O   LEU A 264      15.695   1.935 -12.550  1.00 92.19           O  
ATOM   2030  CG  LEU A 264      12.325   1.889 -13.145  1.00 92.19           C  
ATOM   2031  CD1 LEU A 264      11.875   2.301 -11.748  1.00 92.19           C  
ATOM   2032  CD2 LEU A 264      11.159   1.310 -13.939  1.00 92.19           C  
ATOM   2033  N   ILE A 265      16.083   2.695 -14.623  1.00 93.92           N  
ATOM   2034  CA  ILE A 265      17.221   1.828 -14.909  1.00 93.92           C  
ATOM   2035  C   ILE A 265      18.522   2.565 -14.600  1.00 93.92           C  
ATOM   2036  CB  ILE A 265      17.211   1.350 -16.379  1.00 93.92           C  
ATOM   2037  O   ILE A 265      18.743   3.677 -15.084  1.00 93.92           O  
ATOM   2038  CG1 ILE A 265      15.885   0.654 -16.705  1.00 93.92           C  
ATOM   2039  CG2 ILE A 265      18.399   0.423 -16.653  1.00 93.92           C  
ATOM   2040  CD1 ILE A 265      15.726   0.283 -18.173  1.00 93.92           C  
ATOM   2041  N   GLU A 266      19.252   1.994 -13.780  1.00 94.10           N  
ATOM   2042  CA  GLU A 266      20.580   2.517 -13.474  1.00 94.10           C  
ATOM   2043  C   GLU A 266      21.651   1.840 -14.325  1.00 94.10           C  
ATOM   2044  CB  GLU A 266      20.899   2.339 -11.988  1.00 94.10           C  
ATOM   2045  O   GLU A 266      21.662   0.614 -14.457  1.00 94.10           O  
ATOM   2046  CG  GLU A 266      20.006   3.155 -11.065  1.00 94.10           C  
ATOM   2047  CD  GLU A 266      20.300   2.930  -9.590  1.00 94.10           C  
ATOM   2048  OE1 GLU A 266      19.590   3.504  -8.735  1.00 94.10           O  
ATOM   2049  OE2 GLU A 266      21.250   2.173  -9.289  1.00 94.10           O  
ATOM   2050  N   TYR A 267      22.476   2.706 -14.935  1.00 94.27           N  
ATOM   2051  CA  TYR A 267      23.485   2.181 -15.849  1.00 94.27           C  
ATOM   2052  C   TYR A 267      24.887   2.376 -15.284  1.00 94.27           C  
ATOM   2053  CB  TYR A 267      23.374   2.859 -17.218  1.00 94.27           C  
ATOM   2054  O   TYR A 267      25.207   3.443 -14.755  1.00 94.27           O  
ATOM   2055  CG  TYR A 267      22.060   2.606 -17.916  1.00 94.27           C  
ATOM   2056  CD1 TYR A 267      21.880   1.481 -18.718  1.00 94.27           C  
ATOM   2057  CD2 TYR A 267      20.997   3.492 -17.777  1.00 94.27           C  
ATOM   2058  CE1 TYR A 267      20.671   1.245 -19.365  1.00 94.27           C  
ATOM   2059  CE2 TYR A 267      19.784   3.266 -18.419  1.00 94.27           C  
ATOM   2060  OH  TYR A 267      18.432   1.913 -19.847  1.00 94.27           O  
ATOM   2061  CZ  TYR A 267      19.631   2.141 -19.209  1.00 94.27           C  
ATOM   2062  N   GLN A 268      25.623   1.385 -15.377  1.00 94.23           N  
ATOM   2063  CA  GLN A 268      27.049   1.456 -15.079  1.00 94.23           C  
ATOM   2064  C   GLN A 268      27.881   0.901 -16.232  1.00 94.23           C  
ATOM   2065  CB  GLN A 268      27.366   0.696 -13.789  1.00 94.23           C  
ATOM   2066  O   GLN A 268      27.952  -0.314 -16.423  1.00 94.23           O  
ATOM   2067  CG  GLN A 268      28.798   0.881 -13.303  1.00 94.23           C  
ATOM   2068  CD  GLN A 268      29.029   0.295 -11.923  1.00 94.23           C  
ATOM   2069  NE2 GLN A 268      30.155   0.645 -11.311  1.00 94.23           N  
ATOM   2070  OE1 GLN A 268      28.201  -0.465 -11.410  1.00 94.23           O  
ATOM   2071  N   PRO A 269      28.410   1.840 -17.089  1.00 92.06           N  
ATOM   2072  CA  PRO A 269      29.178   1.404 -18.257  1.00 92.06           C  
ATOM   2073  C   PRO A 269      30.510   0.760 -17.880  1.00 92.06           C  
ATOM   2074  CB  PRO A 269      29.400   2.702 -19.038  1.00 92.06           C  
ATOM   2075  O   PRO A 269      31.217   1.264 -17.003  1.00 92.06           O  
ATOM   2076  CG  PRO A 269      29.251   3.788 -18.022  1.00 92.06           C  
ATOM   2077  CD  PRO A 269      28.357   3.294 -16.922  1.00 92.06           C  
ATOM   2078  N   GLU A 270      30.801  -0.436 -18.498  1.00 87.73           N  
ATOM   2079  CA  GLU A 270      32.074  -1.144 -18.406  1.00 87.73           C  
ATOM   2080  C   GLU A 270      32.612  -1.494 -19.790  1.00 87.73           C  
ATOM   2081  CB  GLU A 270      31.924  -2.413 -17.563  1.00 87.73           C  
ATOM   2082  O   GLU A 270      31.947  -2.187 -20.564  1.00 87.73           O  
ATOM   2083  CG  GLU A 270      31.521  -2.149 -16.120  1.00 87.73           C  
ATOM   2084  CD  GLU A 270      31.429  -3.414 -15.282  1.00 87.73           C  
ATOM   2085  OE1 GLU A 270      31.078  -3.324 -14.083  1.00 87.73           O  
ATOM   2086  OE2 GLU A 270      31.711  -4.504 -15.828  1.00 87.73           O  
ATOM   2087  N   MET A 271      33.800  -1.027 -20.099  1.00 85.92           N  
ATOM   2088  CA  MET A 271      34.436  -1.129 -21.410  1.00 85.92           C  
ATOM   2089  C   MET A 271      33.435  -1.582 -22.467  1.00 85.92           C  
ATOM   2090  CB  MET A 271      35.619  -2.098 -21.360  1.00 85.92           C  
ATOM   2091  O   MET A 271      32.709  -0.763 -23.032  1.00 85.92           O  
ATOM   2092  CG  MET A 271      36.814  -1.567 -20.585  1.00 85.92           C  
ATOM   2093  SD  MET A 271      38.379  -1.690 -21.535  1.00 85.92           S  
ATOM   2094  CE  MET A 271      38.635  -3.486 -21.499  1.00 85.92           C  
ATOM   2095  N   ASP A 272      33.151  -3.014 -22.609  1.00 87.69           N  
ATOM   2096  CA  ASP A 272      32.323  -3.549 -23.685  1.00 87.69           C  
ATOM   2097  C   ASP A 272      30.924  -3.896 -23.181  1.00 87.69           C  
ATOM   2098  CB  ASP A 272      32.981  -4.784 -24.304  1.00 87.69           C  
ATOM   2099  O   ASP A 272      30.048  -4.261 -23.968  1.00 87.69           O  
ATOM   2100  CG  ASP A 272      34.284  -4.468 -25.017  1.00 87.69           C  
ATOM   2101  OD1 ASP A 272      34.397  -3.384 -25.629  1.00 87.69           O  
ATOM   2102  OD2 ASP A 272      35.205  -5.312 -24.969  1.00 87.69           O  
ATOM   2103  N   THR A 273      30.767  -3.720 -21.913  1.00 92.08           N  
ATOM   2104  CA  THR A 273      29.487  -4.071 -21.309  1.00 92.08           C  
ATOM   2105  C   THR A 273      28.937  -2.906 -20.490  1.00 92.08           C  
ATOM   2106  CB  THR A 273      29.615  -5.317 -20.412  1.00 92.08           C  
ATOM   2107  O   THR A 273      29.672  -1.973 -20.158  1.00 92.08           O  
ATOM   2108  CG2 THR A 273      30.172  -6.502 -21.194  1.00 92.08           C  
ATOM   2109  OG1 THR A 273      30.495  -5.023 -19.320  1.00 92.08           O  
ATOM   2110  N   ALA A 274      27.704  -2.904 -20.219  1.00 93.49           N  
ATOM   2111  CA  ALA A 274      27.024  -1.980 -19.315  1.00 93.49           C  
ATOM   2112  C   ALA A 274      26.168  -2.734 -18.302  1.00 93.49           C  
ATOM   2113  CB  ALA A 274      26.164  -0.997 -20.106  1.00 93.49           C  
ATOM   2114  O   ALA A 274      25.483  -3.698 -18.653  1.00 93.49           O  
ATOM   2115  N   GLU A 275      26.395  -2.368 -17.025  1.00 94.05           N  
ATOM   2116  CA  GLU A 275      25.515  -2.925 -16.001  1.00 94.05           C  
ATOM   2117  C   GLU A 275      24.212  -2.137 -15.906  1.00 94.05           C  
ATOM   2118  CB  GLU A 275      26.218  -2.945 -14.642  1.00 94.05           C  
ATOM   2119  O   GLU A 275      24.229  -0.920 -15.710  1.00 94.05           O  
ATOM   2120  CG  GLU A 275      25.478  -3.744 -13.579  1.00 94.05           C  
ATOM   2121  CD  GLU A 275      26.241  -3.850 -12.268  1.00 94.05           C  
ATOM   2122  OE1 GLU A 275      25.738  -4.499 -11.323  1.00 94.05           O  
ATOM   2123  OE2 GLU A 275      27.351  -3.278 -12.185  1.00 94.05           O  
ATOM   2124  N   CYS A 276      23.066  -2.898 -16.139  1.00 94.41           N  
ATOM   2125  CA  CYS A 276      21.730  -2.321 -16.052  1.00 94.41           C  
ATOM   2126  C   CYS A 276      20.951  -2.920 -14.887  1.00 94.41           C  
ATOM   2127  CB  CYS A 276      20.964  -2.543 -17.356  1.00 94.41           C  
ATOM   2128  O   CYS A 276      20.707  -4.127 -14.853  1.00 94.41           O  
ATOM   2129  SG  CYS A 276      21.923  -2.159 -18.838  1.00 94.41           S  
ATOM   2130  N   THR A 277      20.664  -2.023 -13.901  1.00 95.18           N  
ATOM   2131  CA  THR A 277      19.977  -2.523 -12.715  1.00 95.18           C  
ATOM   2132  C   THR A 277      18.771  -1.649 -12.382  1.00 95.18           C  
ATOM   2133  CB  THR A 277      20.924  -2.579 -11.503  1.00 95.18           C  
ATOM   2134  O   THR A 277      18.727  -0.474 -12.751  1.00 95.18           O  
ATOM   2135  CG2 THR A 277      22.092  -3.526 -11.761  1.00 95.18           C  
ATOM   2136  OG1 THR A 277      21.437  -1.267 -11.243  1.00 95.18           O  
ATOM   2137  N   THR A 278      17.763  -2.280 -11.680  1.00 94.36           N  
ATOM   2138  CA  THR A 278      16.632  -1.566 -11.098  1.00 94.36           C  
ATOM   2139  C   THR A 278      16.530  -1.844  -9.601  1.00 94.36           C  
ATOM   2140  CB  THR A 278      15.311  -1.956 -11.786  1.00 94.36           C  
ATOM   2141  O   THR A 278      16.941  -2.907  -9.132  1.00 94.36           O  
ATOM   2142  CG2 THR A 278      15.375  -1.694 -13.287  1.00 94.36           C  
ATOM   2143  OG1 THR A 278      15.058  -3.350 -11.566  1.00 94.36           O  
ATOM   2144  N   ASN A 279      16.159  -0.901  -8.863  1.00 92.76           N  
ATOM   2145  CA  ASN A 279      15.851  -1.013  -7.442  1.00 92.76           C  
ATOM   2146  C   ASN A 279      14.409  -0.610  -7.147  1.00 92.76           C  
ATOM   2147  CB  ASN A 279      16.819  -0.165  -6.614  1.00 92.76           C  
ATOM   2148  O   ASN A 279      14.160   0.462  -6.593  1.00 92.76           O  
ATOM   2149  CG  ASN A 279      16.832  -0.555  -5.149  1.00 92.76           C  
ATOM   2150  ND2 ASN A 279      17.368   0.320  -4.307  1.00 92.76           N  
ATOM   2151  OD1 ASN A 279      16.364  -1.635  -4.778  1.00 92.76           O  
ATOM   2152  N   MET A 280      13.473  -1.463  -7.581  1.00 93.53           N  
ATOM   2153  CA  MET A 280      12.046  -1.160  -7.541  1.00 93.53           C  
ATOM   2154  C   MET A 280      11.395  -1.769  -6.304  1.00 93.53           C  
ATOM   2155  CB  MET A 280      11.351  -1.672  -8.804  1.00 93.53           C  
ATOM   2156  O   MET A 280      11.879  -2.769  -5.771  1.00 93.53           O  
ATOM   2157  CG  MET A 280      11.877  -1.052 -10.088  1.00 93.53           C  
ATOM   2158  SD  MET A 280      11.071  -1.743 -11.584  1.00 93.53           S  
ATOM   2159  CE  MET A 280       9.382  -1.119 -11.355  1.00 93.53           C  
ATOM   2160  N   ILE A 281      10.270  -1.173  -5.912  1.00 92.71           N  
ATOM   2161  CA  ILE A 281       9.450  -1.710  -4.831  1.00 92.71           C  
ATOM   2162  C   ILE A 281       8.779  -3.004  -5.286  1.00 92.71           C  
ATOM   2163  CB  ILE A 281       8.387  -0.688  -4.368  1.00 92.71           C  
ATOM   2164  O   ILE A 281       8.161  -3.048  -6.353  1.00 92.71           O  
ATOM   2165  CG1 ILE A 281       9.062   0.580  -3.835  1.00 92.71           C  
ATOM   2166  CG2 ILE A 281       7.469  -1.307  -3.310  1.00 92.71           C  
ATOM   2167  CD1 ILE A 281       9.884   0.360  -2.572  1.00 92.71           C  
ATOM   2168  N   ASP A 282       8.922  -4.047  -4.435  1.00 93.67           N  
ATOM   2169  CA  ASP A 282       8.339  -5.349  -4.746  1.00 93.67           C  
ATOM   2170  C   ASP A 282       6.868  -5.402  -4.341  1.00 93.67           C  
ATOM   2171  CB  ASP A 282       9.118  -6.466  -4.047  1.00 93.67           C  
ATOM   2172  O   ASP A 282       6.548  -5.497  -3.154  1.00 93.67           O  
ATOM   2173  CG  ASP A 282       8.631  -7.854  -4.426  1.00 93.67           C  
ATOM   2174  OD1 ASP A 282       7.625  -7.969  -5.158  1.00 93.67           O  
ATOM   2175  OD2 ASP A 282       9.258  -8.842  -3.985  1.00 93.67           O  
ATOM   2176  N   PRO A 283       5.945  -5.363  -5.357  1.00 93.95           N  
ATOM   2177  CA  PRO A 283       4.509  -5.381  -5.067  1.00 93.95           C  
ATOM   2178  C   PRO A 283       4.072  -6.645  -4.329  1.00 93.95           C  
ATOM   2179  CB  PRO A 283       3.868  -5.310  -6.455  1.00 93.95           C  
ATOM   2180  O   PRO A 283       3.130  -6.605  -3.533  1.00 93.95           O  
ATOM   2181  CG  PRO A 283       4.922  -4.717  -7.333  1.00 93.95           C  
ATOM   2182  CD  PRO A 283       6.268  -5.106  -6.791  1.00 93.95           C  
ATOM   2183  N   MET A 284       4.657  -7.783  -4.577  1.00 92.84           N  
ATOM   2184  CA  MET A 284       4.347  -9.027  -3.878  1.00 92.84           C  
ATOM   2185  C   MET A 284       4.694  -8.920  -2.397  1.00 92.84           C  
ATOM   2186  CB  MET A 284       5.100 -10.200  -4.508  1.00 92.84           C  
ATOM   2187  O   MET A 284       3.942  -9.394  -1.543  1.00 92.84           O  
ATOM   2188  CG  MET A 284       4.737 -11.552  -3.913  1.00 92.84           C  
ATOM   2189  SD  MET A 284       3.087 -12.140  -4.460  1.00 92.84           S  
ATOM   2190  CE  MET A 284       3.358 -12.235  -6.251  1.00 92.84           C  
ATOM   2191  N   ALA A 285       5.867  -8.432  -2.096  1.00 90.56           N  
ATOM   2192  CA  ALA A 285       6.288  -8.238  -0.711  1.00 90.56           C  
ATOM   2193  C   ALA A 285       5.305  -7.345   0.040  1.00 90.56           C  
ATOM   2194  CB  ALA A 285       7.691  -7.639  -0.660  1.00 90.56           C  
ATOM   2195  O   ALA A 285       4.926  -7.645   1.175  1.00 90.56           O  
ATOM   2196  N   ILE A 286       4.872  -6.240  -0.560  1.00 90.62           N  
ATOM   2197  CA  ILE A 286       3.920  -5.298   0.019  1.00 90.62           C  
ATOM   2198  C   ILE A 286       2.555  -5.967   0.163  1.00 90.62           C  
ATOM   2199  CB  ILE A 286       3.802  -4.016  -0.835  1.00 90.62           C  
ATOM   2200  O   ILE A 286       1.864  -5.774   1.166  1.00 90.62           O  
ATOM   2201  CG1 ILE A 286       5.122  -3.237  -0.814  1.00 90.62           C  
ATOM   2202  CG2 ILE A 286       2.643  -3.144  -0.343  1.00 90.62           C  
ATOM   2203  CD1 ILE A 286       5.106  -1.969  -1.658  1.00 90.62           C  
ATOM   2204  N   PHE A 287       2.205  -6.722  -0.852  1.00 93.42           N  
ATOM   2205  CA  PHE A 287       0.944  -7.454  -0.817  1.00 93.42           C  
ATOM   2206  C   PHE A 287       0.909  -8.415   0.365  1.00 93.42           C  
ATOM   2207  CB  PHE A 287       0.730  -8.222  -2.125  1.00 93.42           C  
ATOM   2208  O   PHE A 287      -0.080  -8.469   1.099  1.00 93.42           O  
ATOM   2209  CG  PHE A 287      -0.601  -8.919  -2.209  1.00 93.42           C  
ATOM   2210  CD1 PHE A 287      -0.740 -10.236  -1.790  1.00 93.42           C  
ATOM   2211  CD2 PHE A 287      -1.715  -8.256  -2.707  1.00 93.42           C  
ATOM   2212  CE1 PHE A 287      -1.971 -10.884  -1.866  1.00 93.42           C  
ATOM   2213  CE2 PHE A 287      -2.949  -8.896  -2.786  1.00 93.42           C  
ATOM   2214  CZ  PHE A 287      -3.074 -10.210  -2.366  1.00 93.42           C  
ATOM   2215  N   ASN A 288       1.890  -9.208   0.540  1.00 89.90           N  
ATOM   2216  CA  ASN A 288       1.969 -10.187   1.618  1.00 89.90           C  
ATOM   2217  C   ASN A 288       1.940  -9.517   2.988  1.00 89.90           C  
ATOM   2218  CB  ASN A 288       3.228 -11.045   1.472  1.00 89.90           C  
ATOM   2219  O   ASN A 288       1.304 -10.018   3.916  1.00 89.90           O  
ATOM   2220  CG  ASN A 288       3.143 -12.015   0.311  1.00 89.90           C  
ATOM   2221  ND2 ASN A 288       4.296 -12.462  -0.174  1.00 89.90           N  
ATOM   2222  OD1 ASN A 288       2.051 -12.359  -0.148  1.00 89.90           O  
ATOM   2223  N   ARG A 289       2.459  -8.409   3.057  1.00 85.83           N  
ATOM   2224  CA  ARG A 289       2.525  -7.657   4.305  1.00 85.83           C  
ATOM   2225  C   ARG A 289       1.168  -7.054   4.653  1.00 85.83           C  
ATOM   2226  CB  ARG A 289       3.580  -6.553   4.214  1.00 85.83           C  
ATOM   2227  O   ARG A 289       0.796  -6.984   5.827  1.00 85.83           O  
ATOM   2228  CG  ARG A 289       3.766  -5.769   5.503  1.00 85.83           C  
ATOM   2229  CD  ARG A 289       4.889  -4.748   5.386  1.00 85.83           C  
ATOM   2230  NE  ARG A 289       4.591  -3.733   4.379  1.00 85.83           N  
ATOM   2231  NH1 ARG A 289       6.532  -2.528   4.722  1.00 85.83           N  
ATOM   2232  NH2 ARG A 289       5.010  -1.837   3.153  1.00 85.83           N  
ATOM   2233  CZ  ARG A 289       5.378  -2.701   4.087  1.00 85.83           C  
ATOM   2234  N   GLY A 290       0.542  -6.605   3.639  1.00 87.99           N  
ATOM   2235  CA  GLY A 290      -0.717  -5.897   3.810  1.00 87.99           C  
ATOM   2236  C   GLY A 290      -1.930  -6.753   3.502  1.00 87.99           C  
ATOM   2237  O   GLY A 290      -3.006  -6.230   3.202  1.00 87.99           O  
ATOM   2238  N   SER A 291      -1.706  -8.039   3.485  1.00 91.63           N  
ATOM   2239  CA  SER A 291      -2.806  -8.943   3.164  1.00 91.63           C  
ATOM   2240  C   SER A 291      -3.936  -8.821   4.180  1.00 91.63           C  
ATOM   2241  CB  SER A 291      -2.313 -10.389   3.108  1.00 91.63           C  
ATOM   2242  O   SER A 291      -3.690  -8.757   5.386  1.00 91.63           O  
ATOM   2243  OG  SER A 291      -1.842 -10.809   4.377  1.00 91.63           O  
ATOM   2244  N   LEU A 292      -5.093  -8.616   3.711  1.00 88.29           N  
ATOM   2245  CA  LEU A 292      -6.290  -8.542   4.542  1.00 88.29           C  
ATOM   2246  C   LEU A 292      -6.669  -9.921   5.073  1.00 88.29           C  
ATOM   2247  CB  LEU A 292      -7.458  -7.949   3.750  1.00 88.29           C  
ATOM   2248  O   LEU A 292      -6.437 -10.932   4.407  1.00 88.29           O  
ATOM   2249  CG  LEU A 292      -7.237  -6.557   3.157  1.00 88.29           C  
ATOM   2250  CD1 LEU A 292      -8.485  -6.093   2.413  1.00 88.29           C  
ATOM   2251  CD2 LEU A 292      -6.860  -5.563   4.251  1.00 88.29           C  
ATOM   2252  N   PRO A 293      -7.029  -9.790   6.436  1.00 87.62           N  
ATOM   2253  CA  PRO A 293      -7.610  -8.730   7.263  1.00 87.62           C  
ATOM   2254  C   PRO A 293      -6.552  -7.895   7.981  1.00 87.62           C  
ATOM   2255  CB  PRO A 293      -8.472  -9.498   8.267  1.00 87.62           C  
ATOM   2256  O   PRO A 293      -5.561  -8.439   8.475  1.00 87.62           O  
ATOM   2257  CG  PRO A 293      -7.851 -10.856   8.343  1.00 87.62           C  
ATOM   2258  CD  PRO A 293      -7.159 -11.138   7.041  1.00 87.62           C  
ATOM   2259  N   GLN A 294      -6.722  -6.571   7.990  1.00 83.22           N  
ATOM   2260  CA  GLN A 294      -5.829  -5.638   8.670  1.00 83.22           C  
ATOM   2261  C   GLN A 294      -6.618  -4.554   9.398  1.00 83.22           C  
ATOM   2262  CB  GLN A 294      -4.858  -5.002   7.674  1.00 83.22           C  
ATOM   2263  O   GLN A 294      -7.704  -4.169   8.960  1.00 83.22           O  
ATOM   2264  CG  GLN A 294      -3.924  -6.000   7.003  1.00 83.22           C  
ATOM   2265  CD  GLN A 294      -2.783  -6.433   7.903  1.00 83.22           C  
ATOM   2266  NE2 GLN A 294      -2.293  -7.651   7.695  1.00 83.22           N  
ATOM   2267  OE1 GLN A 294      -2.344  -5.680   8.778  1.00 83.22           O  
ATOM   2268  N   VAL A 295      -6.037  -4.105  10.536  1.00 79.23           N  
ATOM   2269  CA  VAL A 295      -6.715  -3.084  11.328  1.00 79.23           C  
ATOM   2270  C   VAL A 295      -5.976  -1.754  11.198  1.00 79.23           C  
ATOM   2271  CB  VAL A 295      -6.818  -3.494  12.814  1.00 79.23           C  
ATOM   2272  O   VAL A 295      -4.761  -1.690  11.400  1.00 79.23           O  
ATOM   2273  CG1 VAL A 295      -7.509  -2.401  13.628  1.00 79.23           C  
ATOM   2274  CG2 VAL A 295      -7.565  -4.819  12.951  1.00 79.23           C  
ATOM   2275  N   ARG A 296      -6.700  -0.609  10.828  1.00 77.42           N  
ATOM   2276  CA  ARG A 296      -6.180   0.752  10.748  1.00 77.42           C  
ATOM   2277  C   ARG A 296      -7.208   1.761  11.251  1.00 77.42           C  
ATOM   2278  CB  ARG A 296      -5.775   1.089   9.311  1.00 77.42           C  
ATOM   2279  O   ARG A 296      -8.386   1.683  10.898  1.00 77.42           O  
ATOM   2280  CG  ARG A 296      -4.652   0.221   8.768  1.00 77.42           C  
ATOM   2281  CD  ARG A 296      -3.313   0.569   9.403  1.00 77.42           C  
ATOM   2282  NE  ARG A 296      -2.212  -0.151   8.768  1.00 77.42           N  
ATOM   2283  NH1 ARG A 296      -2.541  -2.111   9.947  1.00 77.42           N  
ATOM   2284  NH2 ARG A 296      -0.852  -1.966   8.404  1.00 77.42           N  
ATOM   2285  CZ  ARG A 296      -1.871  -1.408   9.041  1.00 77.42           C  
ATOM   2286  N   ASP A 297      -6.783   2.591  12.072  1.00 72.87           N  
ATOM   2287  CA  ASP A 297      -7.618   3.699  12.525  1.00 72.87           C  
ATOM   2288  C   ASP A 297      -8.946   3.193  13.085  1.00 72.87           C  
ATOM   2289  CB  ASP A 297      -7.871   4.683  11.380  1.00 72.87           C  
ATOM   2290  O   ASP A 297     -10.004   3.754  12.791  1.00 72.87           O  
ATOM   2291  CG  ASP A 297      -6.606   5.372  10.900  1.00 72.87           C  
ATOM   2292  OD1 ASP A 297      -5.729   5.686  11.734  1.00 72.87           O  
ATOM   2293  OD2 ASP A 297      -6.486   5.605   9.678  1.00 72.87           O  
ATOM   2294  N   GLY A 298      -8.941   2.018  13.817  1.00 69.43           N  
ATOM   2295  CA  GLY A 298     -10.130   1.576  14.530  1.00 69.43           C  
ATOM   2296  C   GLY A 298     -11.106   0.818  13.649  1.00 69.43           C  
ATOM   2297  O   GLY A 298     -12.223   0.513  14.072  1.00 69.43           O  
ATOM   2298  N   MET A 299     -10.701   0.541  12.311  1.00 74.09           N  
ATOM   2299  CA  MET A 299     -11.464  -0.256  11.355  1.00 74.09           C  
ATOM   2300  C   MET A 299     -10.687  -1.502  10.942  1.00 74.09           C  
ATOM   2301  CB  MET A 299     -11.814   0.575  10.119  1.00 74.09           C  
ATOM   2302  O   MET A 299      -9.458  -1.472  10.855  1.00 74.09           O  
ATOM   2303  CG  MET A 299     -12.647   1.809  10.426  1.00 74.09           C  
ATOM   2304  SD  MET A 299     -14.356   1.391  10.950  1.00 74.09           S  
ATOM   2305  CE  MET A 299     -15.113   3.039  10.916  1.00 74.09           C  
ATOM   2306  N   THR A 300     -11.372  -2.525  10.904  1.00 80.55           N  
ATOM   2307  CA  THR A 300     -10.796  -3.750  10.361  1.00 80.55           C  
ATOM   2308  C   THR A 300     -11.166  -3.916   8.890  1.00 80.55           C  
ATOM   2309  CB  THR A 300     -11.263  -4.985  11.153  1.00 80.55           C  
ATOM   2310  O   THR A 300     -12.347  -3.927   8.539  1.00 80.55           O  
ATOM   2311  CG2 THR A 300     -10.596  -6.255  10.634  1.00 80.55           C  
ATOM   2312  OG1 THR A 300     -10.927  -4.814  12.536  1.00 80.55           O  
ATOM   2313  N   PHE A 301     -10.162  -3.953   8.069  1.00 86.36           N  
ATOM   2314  CA  PHE A 301     -10.363  -4.143   6.637  1.00 86.36           C  
ATOM   2315  C   PHE A 301     -10.262  -5.618   6.268  1.00 86.36           C  
ATOM   2316  CB  PHE A 301      -9.341  -3.330   5.837  1.00 86.36           C  
ATOM   2317  O   PHE A 301      -9.302  -6.293   6.645  1.00 86.36           O  
ATOM   2318  CG  PHE A 301      -9.450  -1.843   6.046  1.00 86.36           C  
ATOM   2319  CD1 PHE A 301     -10.309  -1.079   5.266  1.00 86.36           C  
ATOM   2320  CD2 PHE A 301      -8.693  -1.211   7.023  1.00 86.36           C  
ATOM   2321  CE1 PHE A 301     -10.412   0.297   5.458  1.00 86.36           C  
ATOM   2322  CE2 PHE A 301      -8.790   0.164   7.221  1.00 86.36           C  
ATOM   2323  CZ  PHE A 301      -9.650   0.916   6.436  1.00 86.36           C  
ATOM   2324  N   THR A 302     -11.200  -6.070   5.600  1.00 86.90           N  
ATOM   2325  CA  THR A 302     -11.263  -7.449   5.131  1.00 86.90           C  
ATOM   2326  C   THR A 302     -11.826  -7.514   3.714  1.00 86.90           C  
ATOM   2327  CB  THR A 302     -12.122  -8.319   6.067  1.00 86.90           C  
ATOM   2328  O   THR A 302     -12.268  -6.500   3.169  1.00 86.90           O  
ATOM   2329  CG2 THR A 302     -11.760  -8.077   7.529  1.00 86.90           C  
ATOM   2330  OG1 THR A 302     -13.505  -8.000   5.871  1.00 86.90           O  
ATOM   2331  N   GLN A 303     -11.677  -8.692   3.182  1.00 86.24           N  
ATOM   2332  CA  GLN A 303     -12.346  -8.918   1.905  1.00 86.24           C  
ATOM   2333  C   GLN A 303     -13.863  -8.927   2.072  1.00 86.24           C  
ATOM   2334  CB  GLN A 303     -11.879 -10.234   1.280  1.00 86.24           C  
ATOM   2335  O   GLN A 303     -14.377  -9.384   3.095  1.00 86.24           O  
ATOM   2336  CG  GLN A 303     -10.385 -10.282   0.993  1.00 86.24           C  
ATOM   2337  CD  GLN A 303      -9.924 -11.644   0.509  1.00 86.24           C  
ATOM   2338  NE2 GLN A 303      -8.612 -11.858   0.500  1.00 86.24           N  
ATOM   2339  OE1 GLN A 303     -10.739 -12.499   0.148  1.00 86.24           O  
ATOM   2340  N   SER A 304     -14.535  -8.284   1.077  1.00 83.27           N  
ATOM   2341  CA  SER A 304     -15.993  -8.307   1.133  1.00 83.27           C  
ATOM   2342  C   SER A 304     -16.527  -9.734   1.070  1.00 83.27           C  
ATOM   2343  CB  SER A 304     -16.587  -7.482  -0.010  1.00 83.27           C  
ATOM   2344  O   SER A 304     -15.819 -10.649   0.644  1.00 83.27           O  
ATOM   2345  OG  SER A 304     -16.384  -8.127  -1.255  1.00 83.27           O  
ATOM   2346  N   ILE A 305     -17.578  -9.954   1.542  1.00 73.44           N  
ATOM   2347  CA  ILE A 305     -18.235 -11.255   1.595  1.00 73.44           C  
ATOM   2348  C   ILE A 305     -18.339 -11.837   0.187  1.00 73.44           C  
ATOM   2349  CB  ILE A 305     -19.636 -11.156   2.239  1.00 73.44           C  
ATOM   2350  O   ILE A 305     -18.154 -13.041  -0.010  1.00 73.44           O  
ATOM   2351  CG1 ILE A 305     -19.517 -10.772   3.718  1.00 73.44           C  
ATOM   2352  CG2 ILE A 305     -20.400 -12.473   2.074  1.00 73.44           C  
ATOM   2353  CD1 ILE A 305     -20.844 -10.418   4.374  1.00 73.44           C  
ATOM   2354  N   GLU A 306     -18.565 -10.885  -0.779  1.00 74.28           N  
ATOM   2355  CA  GLU A 306     -18.689 -11.288  -2.176  1.00 74.28           C  
ATOM   2356  C   GLU A 306     -17.321 -11.394  -2.844  1.00 74.28           C  
ATOM   2357  CB  GLU A 306     -19.574 -10.302  -2.944  1.00 74.28           C  
ATOM   2358  O   GLU A 306     -17.220 -11.800  -4.004  1.00 74.28           O  
ATOM   2359  CG  GLU A 306     -21.017 -10.265  -2.461  1.00 74.28           C  
ATOM   2360  CD  GLU A 306     -21.869  -9.242  -3.194  1.00 74.28           C  
ATOM   2361  OE1 GLU A 306     -23.078  -9.127  -2.886  1.00 74.28           O  
ATOM   2362  OE2 GLU A 306     -21.325  -8.550  -4.083  1.00 74.28           O  
ATOM   2363  N   LYS A 307     -16.266 -11.085  -2.096  1.00 80.99           N  
ATOM   2364  CA  LYS A 307     -14.858 -11.200  -2.462  1.00 80.99           C  
ATOM   2365  C   LYS A 307     -14.530 -10.328  -3.671  1.00 80.99           C  
ATOM   2366  CB  LYS A 307     -14.496 -12.658  -2.755  1.00 80.99           C  
ATOM   2367  O   LYS A 307     -13.664 -10.674  -4.476  1.00 80.99           O  
ATOM   2368  CG  LYS A 307     -14.613 -13.578  -1.549  1.00 80.99           C  
ATOM   2369  CD  LYS A 307     -14.134 -14.987  -1.873  1.00 80.99           C  
ATOM   2370  CE  LYS A 307     -14.236 -15.906  -0.663  1.00 80.99           C  
ATOM   2371  NZ  LYS A 307     -13.754 -17.285  -0.972  1.00 80.99           N  
ATOM   2372  N   ASN A 308     -15.328  -9.350  -3.874  1.00 83.99           N  
ATOM   2373  CA  ASN A 308     -15.116  -8.505  -5.044  1.00 83.99           C  
ATOM   2374  C   ASN A 308     -14.573  -7.134  -4.655  1.00 83.99           C  
ATOM   2375  CB  ASN A 308     -16.415  -8.355  -5.841  1.00 83.99           C  
ATOM   2376  O   ASN A 308     -14.117  -6.376  -5.513  1.00 83.99           O  
ATOM   2377  CG  ASN A 308     -17.517  -7.691  -5.040  1.00 83.99           C  
ATOM   2378  ND2 ASN A 308     -18.636  -7.404  -5.695  1.00 83.99           N  
ATOM   2379  OD1 ASN A 308     -17.365  -7.437  -3.842  1.00 83.99           O  
ATOM   2380  N   THR A 309     -14.570  -6.812  -3.431  1.00 87.98           N  
ATOM   2381  CA  THR A 309     -14.053  -5.525  -2.980  1.00 87.98           C  
ATOM   2382  C   THR A 309     -13.601  -5.604  -1.524  1.00 87.98           C  
ATOM   2383  CB  THR A 309     -15.109  -4.414  -3.132  1.00 87.98           C  
ATOM   2384  O   THR A 309     -13.630  -6.677  -0.917  1.00 87.98           O  
ATOM   2385  CG2 THR A 309     -16.263  -4.615  -2.156  1.00 87.98           C  
ATOM   2386  OG1 THR A 309     -14.497  -3.143  -2.876  1.00 87.98           O  
ATOM   2387  N   VAL A 310     -13.127  -4.484  -0.948  1.00 88.69           N  
ATOM   2388  CA  VAL A 310     -12.632  -4.382   0.421  1.00 88.69           C  
ATOM   2389  C   VAL A 310     -13.754  -3.911   1.343  1.00 88.69           C  
ATOM   2390  CB  VAL A 310     -11.425  -3.423   0.518  1.00 88.69           C  
ATOM   2391  O   VAL A 310     -14.582  -3.084   0.952  1.00 88.69           O  
ATOM   2392  CG1 VAL A 310     -10.960  -3.284   1.967  1.00 88.69           C  
ATOM   2393  CG2 VAL A 310     -10.281  -3.913  -0.368  1.00 88.69           C  
ATOM   2394  N   GLN A 311     -13.839  -4.501   2.398  1.00 86.79           N  
ATOM   2395  CA  GLN A 311     -14.829  -4.084   3.385  1.00 86.79           C  
ATOM   2396  C   GLN A 311     -14.160  -3.640   4.683  1.00 86.79           C  
ATOM   2397  CB  GLN A 311     -15.819  -5.216   3.665  1.00 86.79           C  
ATOM   2398  O   GLN A 311     -13.078  -4.120   5.025  1.00 86.79           O  
ATOM   2399  CG  GLN A 311     -15.215  -6.384   4.434  1.00 86.79           C  
ATOM   2400  CD  GLN A 311     -16.218  -7.490   4.704  1.00 86.79           C  
ATOM   2401  NE2 GLN A 311     -15.961  -8.283   5.739  1.00 86.79           N  
ATOM   2402  OE1 GLN A 311     -17.215  -7.630   3.989  1.00 86.79           O  
ATOM   2403  N   ALA A 312     -14.746  -2.643   5.247  1.00 83.40           N  
ATOM   2404  CA  ALA A 312     -14.281  -2.138   6.536  1.00 83.40           C  
ATOM   2405  C   ALA A 312     -15.287  -2.449   7.642  1.00 83.40           C  
ATOM   2406  CB  ALA A 312     -14.028  -0.635   6.459  1.00 83.40           C  
ATOM   2407  O   ALA A 312     -16.485  -2.204   7.486  1.00 83.40           O  
ATOM   2408  N   LEU A 313     -14.738  -3.047   8.585  1.00 76.17           N  
ATOM   2409  CA  LEU A 313     -15.587  -3.408   9.715  1.00 76.17           C  
ATOM   2410  C   LEU A 313     -15.290  -2.525  10.922  1.00 76.17           C  
ATOM   2411  CB  LEU A 313     -15.392  -4.881  10.084  1.00 76.17           C  
ATOM   2412  O   LEU A 313     -14.130  -2.204  11.190  1.00 76.17           O  
ATOM   2413  CG  LEU A 313     -15.579  -5.894   8.953  1.00 76.17           C  
ATOM   2414  CD1 LEU A 313     -15.027  -7.255   9.364  1.00 76.17           C  
ATOM   2415  CD2 LEU A 313     -17.052  -6.002   8.571  1.00 76.17           C  
ATOM   2416  N   THR A 314     -16.354  -1.940  11.471  1.00 68.31           N  
ATOM   2417  CA  THR A 314     -16.181  -1.153  12.687  1.00 68.31           C  
ATOM   2418  C   THR A 314     -16.090  -2.061  13.911  1.00 68.31           C  
ATOM   2419  CB  THR A 314     -17.335  -0.151  12.873  1.00 68.31           C  
ATOM   2420  O   THR A 314     -16.691  -3.138  13.937  1.00 68.31           O  
ATOM   2421  CG2 THR A 314     -17.464   0.770  11.664  1.00 68.31           C  
ATOM   2422  OG1 THR A 314     -18.562  -0.870  13.044  1.00 68.31           O  
ATOM   2423  N   THR A 315     -15.001  -1.853  14.722  1.00 61.78           N  
ATOM   2424  CA  THR A 315     -14.829  -2.635  15.942  1.00 61.78           C  
ATOM   2425  C   THR A 315     -15.758  -2.132  17.043  1.00 61.78           C  
ATOM   2426  CB  THR A 315     -13.371  -2.586  16.435  1.00 61.78           C  
ATOM   2427  O   THR A 315     -15.842  -0.927  17.290  1.00 61.78           O  
ATOM   2428  CG2 THR A 315     -12.429  -3.241  15.431  1.00 61.78           C  
ATOM   2429  OG1 THR A 315     -12.980  -1.220  16.619  1.00 61.78           O  
ATOM   2430  N   GLY A 316     -16.936  -2.846  17.164  1.00 58.74           N  
ATOM   2431  CA  GLY A 316     -17.565  -2.877  18.474  1.00 58.74           C  
ATOM   2432  C   GLY A 316     -18.617  -1.798  18.657  1.00 58.74           C  
ATOM   2433  O   GLY A 316     -19.505  -1.927  19.502  1.00 58.74           O  
ATOM   2434  N   GLU A 317     -18.957  -0.848  17.655  1.00 62.84           N  
ATOM   2435  CA  GLU A 317     -20.169  -0.041  17.765  1.00 62.84           C  
ATOM   2436  C   GLU A 317     -20.674   0.385  16.390  1.00 62.84           C  
ATOM   2437  CB  GLU A 317     -19.917   1.191  18.638  1.00 62.84           C  
ATOM   2438  O   GLU A 317     -19.904   0.884  15.567  1.00 62.84           O  
ATOM   2439  CG  GLU A 317     -19.837   0.883  20.127  1.00 62.84           C  
ATOM   2440  CD  GLU A 317     -19.679   2.126  20.988  1.00 62.84           C  
ATOM   2441  OE1 GLU A 317     -19.704   2.008  22.234  1.00 62.84           O  
ATOM   2442  OE2 GLU A 317     -19.530   3.227  20.412  1.00 62.84           O  
ATOM   2443  N   VAL A 318     -21.824  -0.216  15.972  1.00 66.31           N  
ATOM   2444  CA  VAL A 318     -22.494   0.193  14.742  1.00 66.31           C  
ATOM   2445  C   VAL A 318     -23.201   1.530  14.958  1.00 66.31           C  
ATOM   2446  CB  VAL A 318     -23.506  -0.873  14.265  1.00 66.31           C  
ATOM   2447  O   VAL A 318     -24.056   1.652  15.838  1.00 66.31           O  
ATOM   2448  CG1 VAL A 318     -24.195  -0.426  12.977  1.00 66.31           C  
ATOM   2449  CG2 VAL A 318     -22.808  -2.217  14.063  1.00 66.31           C  
ATOM   2450  N   LYS A 319     -22.614   2.673  14.423  1.00 69.99           N  
ATOM   2451  CA  LYS A 319     -23.279   3.970  14.507  1.00 69.99           C  
ATOM   2452  C   LYS A 319     -24.374   4.097  13.452  1.00 69.99           C  
ATOM   2453  CB  LYS A 319     -22.265   5.104  14.349  1.00 69.99           C  
ATOM   2454  O   LYS A 319     -24.162   4.701  12.399  1.00 69.99           O  
ATOM   2455  CG  LYS A 319     -21.242   5.182  15.473  1.00 69.99           C  
ATOM   2456  CD  LYS A 319     -20.339   6.400  15.323  1.00 69.99           C  
ATOM   2457  CE  LYS A 319     -19.337   6.497  16.465  1.00 69.99           C  
ATOM   2458  NZ  LYS A 319     -18.449   7.690  16.323  1.00 69.99           N  
ATOM   2459  N   ALA A 320     -25.429   3.331  13.553  1.00 73.56           N  
ATOM   2460  CA  ALA A 320     -26.540   3.342  12.604  1.00 73.56           C  
ATOM   2461  C   ALA A 320     -27.882   3.292  13.329  1.00 73.56           C  
ATOM   2462  CB  ALA A 320     -26.421   2.172  11.631  1.00 73.56           C  
ATOM   2463  O   ALA A 320     -27.986   2.717  14.415  1.00 73.56           O  
ATOM   2464  N   SER A 321     -28.814   4.156  12.825  1.00 81.87           N  
ATOM   2465  CA  SER A 321     -30.173   4.134  13.358  1.00 81.87           C  
ATOM   2466  C   SER A 321     -31.155   3.561  12.342  1.00 81.87           C  
ATOM   2467  CB  SER A 321     -30.611   5.541  13.767  1.00 81.87           C  
ATOM   2468  O   SER A 321     -30.947   3.681  11.133  1.00 81.87           O  
ATOM   2469  OG  SER A 321     -29.740   6.074  14.749  1.00 81.87           O  
ATOM   2470  N   ILE A 322     -32.044   2.807  12.871  1.00 85.34           N  
ATOM   2471  CA  ILE A 322     -33.066   2.241  11.998  1.00 85.34           C  
ATOM   2472  C   ILE A 322     -34.415   2.894  12.293  1.00 85.34           C  
ATOM   2473  CB  ILE A 322     -33.166   0.708  12.164  1.00 85.34           C  
ATOM   2474  O   ILE A 322     -34.699   3.257  13.437  1.00 85.34           O  
ATOM   2475  CG1 ILE A 322     -33.460   0.347  13.624  1.00 85.34           C  
ATOM   2476  CG2 ILE A 322     -31.882   0.029  11.679  1.00 85.34           C  
ATOM   2477  CD1 ILE A 322     -33.837  -1.113  13.837  1.00 85.34           C  
ATOM   2478  N   ARG A 323     -35.090   3.112  11.217  1.00 87.66           N  
ATOM   2479  CA  ARG A 323     -36.451   3.629  11.315  1.00 87.66           C  
ATOM   2480  C   ARG A 323     -37.475   2.517  11.120  1.00 87.66           C  
ATOM   2481  CB  ARG A 323     -36.680   4.739  10.287  1.00 87.66           C  
ATOM   2482  O   ARG A 323     -37.524   1.890  10.059  1.00 87.66           O  
ATOM   2483  CG  ARG A 323     -38.055   5.383  10.371  1.00 87.66           C  
ATOM   2484  CD  ARG A 323     -38.228   6.480   9.331  1.00 87.66           C  
ATOM   2485  NE  ARG A 323     -39.542   7.111   9.426  1.00 87.66           N  
ATOM   2486  NH1 ARG A 323     -39.116   8.718   7.822  1.00 87.66           N  
ATOM   2487  NH2 ARG A 323     -41.151   8.654   8.875  1.00 87.66           N  
ATOM   2488  CZ  ARG A 323     -39.934   8.159   8.707  1.00 87.66           C  
ATOM   2489  N   LEU A 324     -38.307   2.274  12.221  1.00 86.86           N  
ATOM   2490  CA  LEU A 324     -39.359   1.265  12.164  1.00 86.86           C  
ATOM   2491  C   LEU A 324     -40.729   1.917  12.012  1.00 86.86           C  
ATOM   2492  CB  LEU A 324     -39.333   0.391  13.420  1.00 86.86           C  
ATOM   2493  O   LEU A 324     -41.100   2.784  12.806  1.00 86.86           O  
ATOM   2494  CG  LEU A 324     -38.029  -0.360  13.697  1.00 86.86           C  
ATOM   2495  CD1 LEU A 324     -37.989  -0.837  15.145  1.00 86.86           C  
ATOM   2496  CD2 LEU A 324     -37.874  -1.534  12.737  1.00 86.86           C  
ATOM   2497  N   THR A 325     -41.408   1.583  10.990  1.00 87.99           N  
ATOM   2498  CA  THR A 325     -42.783   2.030  10.790  1.00 87.99           C  
ATOM   2499  C   THR A 325     -43.764   0.888  11.037  1.00 87.99           C  
ATOM   2500  CB  THR A 325     -42.987   2.589   9.370  1.00 87.99           C  
ATOM   2501  O   THR A 325     -43.781  -0.094  10.292  1.00 87.99           O  
ATOM   2502  CG2 THR A 325     -44.364   3.229   9.225  1.00 87.99           C  
ATOM   2503  OG1 THR A 325     -41.984   3.576   9.102  1.00 87.99           O  
ATOM   2504  N   LEU A 326     -44.529   0.957  12.210  1.00 85.03           N  
ATOM   2505  CA  LEU A 326     -45.467  -0.086  12.613  1.00 85.03           C  
ATOM   2506  C   LEU A 326     -46.861   0.196  12.065  1.00 85.03           C  
ATOM   2507  CB  LEU A 326     -45.519  -0.201  14.139  1.00 85.03           C  
ATOM   2508  O   LEU A 326     -47.365   1.315  12.182  1.00 85.03           O  
ATOM   2509  CG  LEU A 326     -44.191  -0.483  14.843  1.00 85.03           C  
ATOM   2510  CD1 LEU A 326     -44.339  -0.295  16.349  1.00 85.03           C  
ATOM   2511  CD2 LEU A 326     -43.704  -1.892  14.521  1.00 85.03           C  
ATOM   2512  N   ASP A 327     -47.521  -0.823  11.402  1.00 85.18           N  
ATOM   2513  CA  ASP A 327     -48.864  -0.708  10.843  1.00 85.18           C  
ATOM   2514  C   ASP A 327     -49.826  -1.680  11.522  1.00 85.18           C  
ATOM   2515  CB  ASP A 327     -48.841  -0.959   9.334  1.00 85.18           C  
ATOM   2516  O   ASP A 327     -49.995  -2.814  11.068  1.00 85.18           O  
ATOM   2517  CG  ASP A 327     -48.169   0.160   8.557  1.00 85.18           C  
ATOM   2518  OD1 ASP A 327     -48.078   1.293   9.076  1.00 85.18           O  
ATOM   2519  OD2 ASP A 327     -47.730  -0.094   7.414  1.00 85.18           O  
ATOM   2520  N   ASP A 328     -50.468  -1.294  12.718  1.00 80.43           N  
ATOM   2521  CA  ASP A 328     -51.459  -2.071  13.456  1.00 80.43           C  
ATOM   2522  C   ASP A 328     -50.908  -3.443  13.838  1.00 80.43           C  
ATOM   2523  CB  ASP A 328     -52.739  -2.229  12.632  1.00 80.43           C  
ATOM   2524  O   ASP A 328     -51.525  -4.469  13.545  1.00 80.43           O  
ATOM   2525  CG  ASP A 328     -53.532  -0.939  12.515  1.00 80.43           C  
ATOM   2526  OD1 ASP A 328     -53.510  -0.121  13.460  1.00 80.43           O  
ATOM   2527  OD2 ASP A 328     -54.188  -0.740  11.470  1.00 80.43           O  
ATOM   2528  N   TYR A 329     -49.727  -3.546  14.487  1.00 79.13           N  
ATOM   2529  CA  TYR A 329     -49.038  -4.754  14.927  1.00 79.13           C  
ATOM   2530  C   TYR A 329     -49.617  -5.264  16.241  1.00 79.13           C  
ATOM   2531  CB  TYR A 329     -47.538  -4.490  15.085  1.00 79.13           C  
ATOM   2532  O   TYR A 329     -49.618  -4.548  17.245  1.00 79.13           O  
ATOM   2533  CG  TYR A 329     -46.737  -5.722  15.428  1.00 79.13           C  
ATOM   2534  CD1 TYR A 329     -46.035  -5.808  16.628  1.00 79.13           C  
ATOM   2535  CD2 TYR A 329     -46.680  -6.803  14.554  1.00 79.13           C  
ATOM   2536  CE1 TYR A 329     -45.294  -6.941  16.949  1.00 79.13           C  
ATOM   2537  CE2 TYR A 329     -45.943  -7.940  14.864  1.00 79.13           C  
ATOM   2538  OH  TYR A 329     -44.523  -9.125  16.374  1.00 79.13           O  
ATOM   2539  CZ  TYR A 329     -45.254  -8.001  16.062  1.00 79.13           C  
ATOM   2540  N   ASP A 330     -50.073  -6.623  16.403  1.00 75.74           N  
ATOM   2541  CA  ASP A 330     -50.762  -7.203  17.551  1.00 75.74           C  
ATOM   2542  C   ASP A 330     -49.787  -7.956  18.454  1.00 75.74           C  
ATOM   2543  CB  ASP A 330     -51.880  -8.140  17.088  1.00 75.74           C  
ATOM   2544  O   ASP A 330     -49.012  -8.789  17.981  1.00 75.74           O  
ATOM   2545  CG  ASP A 330     -53.044  -7.404  16.448  1.00 75.74           C  
ATOM   2546  OD1 ASP A 330     -53.356  -6.270  16.873  1.00 75.74           O  
ATOM   2547  OD2 ASP A 330     -53.655  -7.963  15.512  1.00 75.74           O  
ATOM   2548  N   VAL A 331     -49.641  -7.675  20.035  1.00 65.72           N  
ATOM   2549  CA  VAL A 331     -48.765  -8.383  20.963  1.00 65.72           C  
ATOM   2550  C   VAL A 331     -49.565  -8.842  22.180  1.00 65.72           C  
ATOM   2551  CB  VAL A 331     -47.577  -7.502  21.408  1.00 65.72           C  
ATOM   2552  O   VAL A 331     -50.337  -8.067  22.752  1.00 65.72           O  
ATOM   2553  CG1 VAL A 331     -46.611  -8.298  22.282  1.00 65.72           C  
ATOM   2554  CG2 VAL A 331     -46.853  -6.930  20.190  1.00 65.72           C  
ATOM   2555  N   VAL A 332     -49.083 -10.328  22.756  1.00 62.67           N  
ATOM   2556  CA  VAL A 332     -49.732 -10.942  23.910  1.00 62.67           C  
ATOM   2557  C   VAL A 332     -48.702 -11.195  25.009  1.00 62.67           C  
ATOM   2558  CB  VAL A 332     -50.439 -12.262  23.528  1.00 62.67           C  
ATOM   2559  O   VAL A 332     -47.663 -11.813  24.764  1.00 62.67           O  
ATOM   2560  CG1 VAL A 332     -51.128 -12.877  24.744  1.00 62.67           C  
ATOM   2561  CG2 VAL A 332     -51.445 -12.022  22.404  1.00 62.67           C  
ATOM   2562  N   TYR A 333     -48.417 -10.750  26.591  1.00 50.85           N  
ATOM   2563  CA  TYR A 333     -47.406 -10.852  27.637  1.00 50.85           C  
ATOM   2564  C   TYR A 333     -47.796 -11.901  28.672  1.00 50.85           C  
ATOM   2565  CB  TYR A 333     -47.201  -9.496  28.321  1.00 50.85           C  
ATOM   2566  O   TYR A 333     -48.951 -11.961  29.100  1.00 50.85           O  
ATOM   2567  CG  TYR A 333     -46.704  -8.417  27.390  1.00 50.85           C  
ATOM   2568  CD1 TYR A 333     -45.351  -8.308  27.077  1.00 50.85           C  
ATOM   2569  CD2 TYR A 333     -47.586  -7.503  26.823  1.00 50.85           C  
ATOM   2570  CE1 TYR A 333     -44.889  -7.313  26.222  1.00 50.85           C  
ATOM   2571  CE2 TYR A 333     -47.135  -6.504  25.966  1.00 50.85           C  
ATOM   2572  OH  TYR A 333     -45.334  -5.431  24.825  1.00 50.85           O  
ATOM   2573  CZ  TYR A 333     -45.787  -6.418  25.672  1.00 50.85           C  
ATOM   2574  N   GLN A 334     -45.568 -12.733  29.433  1.00 42.15           N  
ATOM   2575  CA  GLN A 334     -45.676 -13.569  30.624  1.00 42.15           C  
ATOM   2576  C   GLN A 334     -44.517 -13.312  31.583  1.00 42.15           C  
ATOM   2577  CB  GLN A 334     -45.722 -15.049  30.240  1.00 42.15           C  
ATOM   2578  O   GLN A 334     -43.393 -13.050  31.149  1.00 42.15           O  
ATOM   2579  CG  GLN A 334     -46.999 -15.458  29.518  1.00 42.15           C  
ATOM   2580  CD  GLN A 334     -47.051 -16.943  29.214  1.00 42.15           C  
ATOM   2581  NE2 GLN A 334     -48.160 -17.391  28.635  1.00 42.15           N  
ATOM   2582  OE1 GLN A 334     -46.103 -17.682  29.496  1.00 42.15           O  
ATOM   2583  N   ASN A 335     -43.254 -13.335  33.193  1.00 32.89           N  
ATOM   2584  CA  ASN A 335     -42.377 -12.676  34.155  1.00 32.89           C  
ATOM   2585  C   ASN A 335     -41.408 -13.663  34.797  1.00 32.89           C  
ATOM   2586  CB  ASN A 335     -43.200 -11.963  35.230  1.00 32.89           C  
ATOM   2587  O   ASN A 335     -41.816 -14.516  35.588  1.00 32.89           O  
ATOM   2588  CG  ASN A 335     -43.311 -10.471  34.987  1.00 32.89           C  
ATOM   2589  ND2 ASN A 335     -43.973  -9.769  35.899  1.00 32.89           N  
ATOM   2590  OD1 ASN A 335     -42.808  -9.953  33.987  1.00 32.89           O  
ATOM   2591  N   SER A 336     -39.245 -13.799  34.724  1.00 39.09           N  
ATOM   2592  CA  SER A 336     -38.230 -14.072  35.736  1.00 39.09           C  
ATOM   2593  C   SER A 336     -36.825 -13.870  35.177  1.00 39.09           C  
ATOM   2594  CB  SER A 336     -38.375 -15.498  36.270  1.00 39.09           C  
ATOM   2595  O   SER A 336     -36.542 -14.254  34.041  1.00 39.09           O  
ATOM   2596  OG  SER A 336     -38.066 -16.446  35.264  1.00 39.09           O  
ATOM   2597  N   GLN A 337     -34.990 -13.150  36.389  1.00 50.85           N  
ATOM   2598  CA  GLN A 337     -33.618 -12.717  36.143  1.00 50.85           C  
ATOM   2599  C   GLN A 337     -32.629 -13.516  36.986  1.00 50.85           C  
ATOM   2600  CB  GLN A 337     -33.467 -11.222  36.433  1.00 50.85           C  
ATOM   2601  O   GLN A 337     -32.939 -13.908  38.112  1.00 50.85           O  
ATOM   2602  CG  GLN A 337     -33.981 -10.324  35.315  1.00 50.85           C  
ATOM   2603  CD  GLN A 337     -33.829  -8.848  35.632  1.00 50.85           C  
ATOM   2604  NE2 GLN A 337     -34.382  -7.998  34.773  1.00 50.85           N  
ATOM   2605  OE1 GLN A 337     -33.222  -8.475  36.640  1.00 50.85           O  
ATOM   2606  N   SER A 338     -30.608 -13.580  36.430  1.00 71.84           N  
ATOM   2607  CA  SER A 338     -29.503 -14.354  36.986  1.00 71.84           C  
ATOM   2608  C   SER A 338     -28.213 -13.541  37.006  1.00 71.84           C  
ATOM   2609  CB  SER A 338     -29.292 -15.640  36.185  1.00 71.84           C  
ATOM   2610  O   SER A 338     -28.023 -12.648  36.177  1.00 71.84           O  
ATOM   2611  OG  SER A 338     -29.073 -15.349  34.815  1.00 71.84           O  
ATOM   2612  N   ASP A 339     -26.903 -13.729  38.042  1.00 81.03           N  
ATOM   2613  CA  ASP A 339     -25.607 -13.124  38.337  1.00 81.03           C  
ATOM   2614  C   ASP A 339     -24.469 -13.935  37.721  1.00 81.03           C  
ATOM   2615  CB  ASP A 339     -25.406 -12.999  39.848  1.00 81.03           C  
ATOM   2616  O   ASP A 339     -24.669 -15.078  37.305  1.00 81.03           O  
ATOM   2617  CG  ASP A 339     -24.420 -11.907  40.227  1.00 81.03           C  
ATOM   2618  OD1 ASP A 339     -23.897 -11.218  39.324  1.00 81.03           O  
ATOM   2619  OD2 ASP A 339     -24.163 -11.736  41.438  1.00 81.03           O  
ATOM   2620  N   CYS A 340     -22.843 -13.157  37.623  1.00 87.10           N  
ATOM   2621  CA  CYS A 340     -21.719 -13.856  37.008  1.00 87.10           C  
ATOM   2622  C   CYS A 340     -20.407 -13.480  37.685  1.00 87.10           C  
ATOM   2623  CB  CYS A 340     -21.643 -13.538  35.515  1.00 87.10           C  
ATOM   2624  O   CYS A 340     -20.337 -12.480  38.402  1.00 87.10           O  
ATOM   2625  SG  CYS A 340     -21.222 -11.819  35.157  1.00 87.10           S  
ATOM   2626  N   SER A 341     -19.202 -14.449  37.511  1.00 91.61           N  
ATOM   2627  CA  SER A 341     -17.831 -14.217  37.951  1.00 91.61           C  
ATOM   2628  C   SER A 341     -16.859 -14.258  36.777  1.00 91.61           C  
ATOM   2629  CB  SER A 341     -17.422 -15.254  38.999  1.00 91.61           C  
ATOM   2630  O   SER A 341     -16.989 -15.099  35.885  1.00 91.61           O  
ATOM   2631  OG  SER A 341     -17.463 -16.562  38.454  1.00 91.61           O  
ATOM   2632  N   ALA A 342     -15.808 -13.159  36.692  1.00 92.83           N  
ATOM   2633  CA  ALA A 342     -14.880 -13.042  35.570  1.00 92.83           C  
ATOM   2634  C   ALA A 342     -13.435 -12.995  36.056  1.00 92.83           C  
ATOM   2635  CB  ALA A 342     -15.200 -11.801  34.741  1.00 92.83           C  
ATOM   2636  O   ALA A 342     -13.150 -12.445  37.123  1.00 92.83           O  
ATOM   2637  N   THR A 343     -12.469 -13.615  35.237  1.00 93.78           N  
ATOM   2638  CA  THR A 343     -11.042 -13.619  35.540  1.00 93.78           C  
ATOM   2639  C   THR A 343     -10.226 -13.246  34.306  1.00 93.78           C  
ATOM   2640  CB  THR A 343     -10.587 -14.993  36.065  1.00 93.78           C  
ATOM   2641  O   THR A 343     -10.490 -13.740  33.208  1.00 93.78           O  
ATOM   2642  CG2 THR A 343      -9.131 -14.954  36.517  1.00 93.78           C  
ATOM   2643  OG1 THR A 343     -11.410 -15.372  37.174  1.00 93.78           O  
ATOM   2644  N   PHE A 344      -9.211 -12.252  34.521  1.00 94.46           N  
ATOM   2645  CA  PHE A 344      -8.268 -11.873  33.475  1.00 94.46           C  
ATOM   2646  C   PHE A 344      -7.365 -13.045  33.109  1.00 94.46           C  
ATOM   2647  CB  PHE A 344      -7.421 -10.677  33.920  1.00 94.46           C  
ATOM   2648  O   PHE A 344      -6.793 -13.692  33.988  1.00 94.46           O  
ATOM   2649  CG  PHE A 344      -6.243 -10.400  33.026  1.00 94.46           C  
ATOM   2650  CD1 PHE A 344      -4.945 -10.568  33.491  1.00 94.46           C  
ATOM   2651  CD2 PHE A 344      -6.435  -9.972  31.718  1.00 94.46           C  
ATOM   2652  CE1 PHE A 344      -3.852 -10.313  32.665  1.00 94.46           C  
ATOM   2653  CE2 PHE A 344      -5.348  -9.715  30.887  1.00 94.46           C  
ATOM   2654  CZ  PHE A 344      -4.058  -9.885  31.362  1.00 94.46           C  
ATOM   2655  N   LYS A 345      -7.191 -13.336  31.849  1.00 93.54           N  
ATOM   2656  CA  LYS A 345      -6.347 -14.436  31.390  1.00 93.54           C  
ATOM   2657  C   LYS A 345      -5.007 -13.921  30.872  1.00 93.54           C  
ATOM   2658  CB  LYS A 345      -7.057 -15.238  30.298  1.00 93.54           C  
ATOM   2659  O   LYS A 345      -3.958 -14.218  31.448  1.00 93.54           O  
ATOM   2660  CG  LYS A 345      -8.015 -16.294  30.830  1.00 93.54           C  
ATOM   2661  CD  LYS A 345      -8.220 -17.420  29.825  1.00 93.54           C  
ATOM   2662  CE  LYS A 345      -8.786 -18.668  30.490  1.00 93.54           C  
ATOM   2663  NZ  LYS A 345      -8.961 -19.784  29.513  1.00 93.54           N  
ATOM   2664  N   ASN A 346      -4.966 -13.175  29.795  1.00 92.97           N  
ATOM   2665  CA  ASN A 346      -3.714 -12.640  29.272  1.00 92.97           C  
ATOM   2666  C   ASN A 346      -3.959 -11.502  28.285  1.00 92.97           C  
ATOM   2667  CB  ASN A 346      -2.891 -13.748  28.612  1.00 92.97           C  
ATOM   2668  O   ASN A 346      -5.077 -11.329  27.796  1.00 92.97           O  
ATOM   2669  CG  ASN A 346      -3.583 -14.349  27.405  1.00 92.97           C  
ATOM   2670  ND2 ASN A 346      -3.111 -15.512  26.969  1.00 92.97           N  
ATOM   2671  OD1 ASN A 346      -4.533 -13.774  26.868  1.00 92.97           O  
ATOM   2672  N   LEU A 347      -2.811 -10.674  28.081  1.00 91.31           N  
ATOM   2673  CA  LEU A 347      -2.732  -9.592  27.106  1.00 91.31           C  
ATOM   2674  C   LEU A 347      -1.516  -9.763  26.202  1.00 91.31           C  
ATOM   2675  CB  LEU A 347      -2.671  -8.236  27.813  1.00 91.31           C  
ATOM   2676  O   LEU A 347      -0.376  -9.678  26.665  1.00 91.31           O  
ATOM   2677  CG  LEU A 347      -2.644  -7.001  26.911  1.00 91.31           C  
ATOM   2678  CD1 LEU A 347      -3.966  -6.862  26.163  1.00 91.31           C  
ATOM   2679  CD2 LEU A 347      -2.351  -5.748  27.728  1.00 91.31           C  
ATOM   2680  N   THR A 348      -1.814 -10.189  24.961  1.00 88.68           N  
ATOM   2681  CA  THR A 348      -0.740 -10.463  24.013  1.00 88.68           C  
ATOM   2682  C   THR A 348      -0.889  -9.600  22.763  1.00 88.68           C  
ATOM   2683  CB  THR A 348      -0.714 -11.950  23.613  1.00 88.68           C  
ATOM   2684  O   THR A 348      -2.006  -9.254  22.371  1.00 88.68           O  
ATOM   2685  CG2 THR A 348      -0.381 -12.836  24.809  1.00 88.68           C  
ATOM   2686  OG1 THR A 348      -1.999 -12.323  23.099  1.00 88.68           O  
ATOM   2687  N   GLY A 349       0.407  -9.105  22.221  1.00 85.15           N  
ATOM   2688  CA  GLY A 349       0.382  -8.321  20.996  1.00 85.15           C  
ATOM   2689  C   GLY A 349       1.439  -7.234  20.961  1.00 85.15           C  
ATOM   2690  O   GLY A 349       2.526  -7.400  21.519  1.00 85.15           O  
ATOM   2691  N   CYS A 350       1.201  -6.207  20.132  1.00 79.33           N  
ATOM   2692  CA  CYS A 350       2.168  -5.137  19.913  1.00 79.33           C  
ATOM   2693  C   CYS A 350       1.603  -3.793  20.354  1.00 79.33           C  
ATOM   2694  CB  CYS A 350       2.572  -5.073  18.441  1.00 79.33           C  
ATOM   2695  O   CYS A 350       0.389  -3.643  20.503  1.00 79.33           O  
ATOM   2696  SG  CYS A 350       1.196  -4.729  17.323  1.00 79.33           S  
ATOM   2697  N   TYR A 351       2.612  -2.845  20.810  1.00 83.86           N  
ATOM   2698  CA  TYR A 351       2.235  -1.468  21.110  1.00 83.86           C  
ATOM   2699  C   TYR A 351       2.648  -0.531  19.982  1.00 83.86           C  
ATOM   2700  CB  TYR A 351       2.871  -1.012  22.427  1.00 83.86           C  
ATOM   2701  O   TYR A 351       3.559  -0.842  19.211  1.00 83.86           O  
ATOM   2702  CG  TYR A 351       4.358  -0.774  22.333  1.00 83.86           C  
ATOM   2703  CD1 TYR A 351       5.259  -1.835  22.407  1.00 83.86           C  
ATOM   2704  CD2 TYR A 351       4.866   0.510  22.170  1.00 83.86           C  
ATOM   2705  CE1 TYR A 351       6.630  -1.620  22.323  1.00 83.86           C  
ATOM   2706  CE2 TYR A 351       6.236   0.736  22.084  1.00 83.86           C  
ATOM   2707  OH  TYR A 351       8.466  -0.116  22.077  1.00 83.86           O  
ATOM   2708  CZ  TYR A 351       7.109  -0.334  22.161  1.00 83.86           C  
ATOM   2709  N   SER A 352       1.808   0.377  19.622  1.00 77.58           N  
ATOM   2710  CA  SER A 352       2.018   1.320  18.528  1.00 77.58           C  
ATOM   2711  C   SER A 352       2.083   0.603  17.184  1.00 77.58           C  
ATOM   2712  CB  SER A 352       3.301   2.121  18.750  1.00 77.58           C  
ATOM   2713  O   SER A 352       2.960   0.886  16.365  1.00 77.58           O  
ATOM   2714  OG  SER A 352       3.180   2.961  19.886  1.00 77.58           O  
ATOM   2715  N   CYS A 353       1.324  -0.497  17.136  1.00 68.12           N  
ATOM   2716  CA  CYS A 353       1.243  -1.282  15.909  1.00 68.12           C  
ATOM   2717  C   CYS A 353      -0.204  -1.431  15.452  1.00 68.12           C  
ATOM   2718  CB  CYS A 353       1.867  -2.662  16.113  1.00 68.12           C  
ATOM   2719  O   CYS A 353      -1.131  -1.232  16.238  1.00 68.12           O  
ATOM   2720  SG  CYS A 353       0.973  -3.698  17.292  1.00 68.12           S  
ATOM   2721  N   ASP A 354      -0.327  -1.719  14.281  1.00 65.05           N  
ATOM   2722  CA  ASP A 354      -1.626  -1.789  13.618  1.00 65.05           C  
ATOM   2723  C   ASP A 354      -2.352  -3.086  13.969  1.00 65.05           C  
ATOM   2724  CB  ASP A 354      -1.462  -1.672  12.102  1.00 65.05           C  
ATOM   2725  O   ASP A 354      -3.583  -3.119  14.024  1.00 65.05           O  
ATOM   2726  CG  ASP A 354      -1.103  -0.266  11.651  1.00 65.05           C  
ATOM   2727  OD1 ASP A 354      -1.386   0.702  12.390  1.00 65.05           O  
ATOM   2728  OD2 ASP A 354      -0.535  -0.126  10.546  1.00 65.05           O  
ATOM   2729  N   GLU A 355      -1.661  -4.199  14.317  1.00 66.91           N  
ATOM   2730  CA  GLU A 355      -2.201  -5.504  14.690  1.00 66.91           C  
ATOM   2731  C   GLU A 355      -2.794  -5.474  16.095  1.00 66.91           C  
ATOM   2732  CB  GLU A 355      -1.116  -6.580  14.599  1.00 66.91           C  
ATOM   2733  O   GLU A 355      -3.714  -6.236  16.403  1.00 66.91           O  
ATOM   2734  CG  GLU A 355      -0.700  -6.915  13.174  1.00 66.91           C  
ATOM   2735  CD  GLU A 355       0.470  -6.080  12.679  1.00 66.91           C  
ATOM   2736  OE1 GLU A 355       0.994  -6.363  11.577  1.00 66.91           O  
ATOM   2737  OE2 GLU A 355       0.866  -5.136  13.398  1.00 66.91           O  
ATOM   2738  N   GLY A 356      -2.608  -4.494  17.035  1.00 77.92           N  
ATOM   2739  CA  GLY A 356      -3.112  -4.272  18.381  1.00 77.92           C  
ATOM   2740  C   GLY A 356      -2.760  -5.391  19.343  1.00 77.92           C  
ATOM   2741  O   GLY A 356      -1.936  -6.251  19.027  1.00 77.92           O  
ATOM   2742  N   SER A 357      -3.351  -5.295  20.555  1.00 83.37           N  
ATOM   2743  CA  SER A 357      -3.095  -6.246  21.631  1.00 83.37           C  
ATOM   2744  C   SER A 357      -4.357  -7.018  22.000  1.00 83.37           C  
ATOM   2745  CB  SER A 357      -2.548  -5.526  22.865  1.00 83.37           C  
ATOM   2746  O   SER A 357      -5.435  -6.432  22.124  1.00 83.37           O  
ATOM   2747  OG  SER A 357      -1.421  -4.736  22.528  1.00 83.37           O  
ATOM   2748  N   ARG A 358      -4.370  -8.364  22.100  1.00 89.17           N  
ATOM   2749  CA  ARG A 358      -5.481  -9.265  22.390  1.00 89.17           C  
ATOM   2750  C   ARG A 358      -5.639  -9.473  23.893  1.00 89.17           C  
ATOM   2751  CB  ARG A 358      -5.278 -10.611  21.693  1.00 89.17           C  
ATOM   2752  O   ARG A 358      -4.747 -10.019  24.546  1.00 89.17           O  
ATOM   2753  CG  ARG A 358      -6.482 -11.536  21.778  1.00 89.17           C  
ATOM   2754  CD  ARG A 358      -6.252 -12.833  21.014  1.00 89.17           C  
ATOM   2755  NE  ARG A 358      -7.432 -13.692  21.043  1.00 89.17           N  
ATOM   2756  NH1 ARG A 358      -6.301 -15.616  20.444  1.00 89.17           N  
ATOM   2757  NH2 ARG A 358      -8.559 -15.681  20.828  1.00 89.17           N  
ATOM   2758  CZ  ARG A 358      -7.428 -14.994  20.772  1.00 89.17           C  
ATOM   2759  N   LEU A 359      -6.886  -8.977  24.418  1.00 90.47           N  
ATOM   2760  CA  LEU A 359      -7.249  -9.131  25.822  1.00 90.47           C  
ATOM   2761  C   LEU A 359      -8.193 -10.313  26.013  1.00 90.47           C  
ATOM   2762  CB  LEU A 359      -7.902  -7.851  26.351  1.00 90.47           C  
ATOM   2763  O   LEU A 359      -9.304 -10.319  25.477  1.00 90.47           O  
ATOM   2764  CG  LEU A 359      -8.484  -7.920  27.763  1.00 90.47           C  
ATOM   2765  CD1 LEU A 359      -7.368  -8.084  28.789  1.00 90.47           C  
ATOM   2766  CD2 LEU A 359      -9.314  -6.676  28.062  1.00 90.47           C  
ATOM   2767  N   CYS A 360      -7.788 -11.304  26.738  1.00 93.77           N  
ATOM   2768  CA  CYS A 360      -8.591 -12.497  26.984  1.00 93.77           C  
ATOM   2769  C   CYS A 360      -8.961 -12.612  28.458  1.00 93.77           C  
ATOM   2770  CB  CYS A 360      -7.837 -13.751  26.540  1.00 93.77           C  
ATOM   2771  O   CYS A 360      -8.117 -12.405  29.332  1.00 93.77           O  
ATOM   2772  SG  CYS A 360      -7.444 -13.777  24.777  1.00 93.77           S  
ATOM   2773  N   TYR A 361     -10.381 -12.938  28.738  1.00 93.85           N  
ATOM   2774  CA  TYR A 361     -10.861 -13.117  30.104  1.00 93.85           C  
ATOM   2775  C   TYR A 361     -11.875 -14.253  30.180  1.00 93.85           C  
ATOM   2776  CB  TYR A 361     -11.488 -11.822  30.628  1.00 93.85           C  
ATOM   2777  O   TYR A 361     -12.474 -14.628  29.170  1.00 93.85           O  
ATOM   2778  CG  TYR A 361     -12.551 -11.251  29.721  1.00 93.85           C  
ATOM   2779  CD1 TYR A 361     -12.218 -10.375  28.690  1.00 93.85           C  
ATOM   2780  CD2 TYR A 361     -13.890 -11.586  29.892  1.00 93.85           C  
ATOM   2781  CE1 TYR A 361     -13.194  -9.845  27.853  1.00 93.85           C  
ATOM   2782  CE2 TYR A 361     -14.874 -11.062  29.061  1.00 93.85           C  
ATOM   2783  OH  TYR A 361     -15.488  -9.673  27.220  1.00 93.85           O  
ATOM   2784  CZ  TYR A 361     -14.517 -10.194  28.045  1.00 93.85           C  
ATOM   2785  N   GLN A 362     -11.977 -14.824  31.282  1.00 94.99           N  
ATOM   2786  CA  GLN A 362     -12.875 -15.948  31.526  1.00 94.99           C  
ATOM   2787  C   GLN A 362     -14.055 -15.530  32.398  1.00 94.99           C  
ATOM   2788  CB  GLN A 362     -12.120 -17.105  32.184  1.00 94.99           C  
ATOM   2789  O   GLN A 362     -13.874 -14.872  33.425  1.00 94.99           O  
ATOM   2790  CG  GLN A 362     -12.944 -18.379  32.318  1.00 94.99           C  
ATOM   2791  CD  GLN A 362     -12.157 -19.525  32.925  1.00 94.99           C  
ATOM   2792  NE2 GLN A 362     -12.046 -20.625  32.187  1.00 94.99           N  
ATOM   2793  OE1 GLN A 362     -11.652 -19.424  34.047  1.00 94.99           O  
ATOM   2794  N   VAL A 363     -15.386 -15.971  31.949  1.00 92.85           N  
ATOM   2795  CA  VAL A 363     -16.586 -15.582  32.683  1.00 92.85           C  
ATOM   2796  C   VAL A 363     -17.373 -16.828  33.084  1.00 92.85           C  
ATOM   2797  CB  VAL A 363     -17.477 -14.633  31.852  1.00 92.85           C  
ATOM   2798  O   VAL A 363     -17.625 -17.704  32.253  1.00 92.85           O  
ATOM   2799  CG1 VAL A 363     -18.704 -14.204  32.654  1.00 92.85           C  
ATOM   2800  CG2 VAL A 363     -16.678 -13.412  31.398  1.00 92.85           C  
ATOM   2801  N   LYS A 364     -17.774 -16.902  34.354  1.00 92.94           N  
ATOM   2802  CA  LYS A 364     -18.640 -17.940  34.906  1.00 92.94           C  
ATOM   2803  C   LYS A 364     -20.000 -17.371  35.300  1.00 92.94           C  
ATOM   2804  CB  LYS A 364     -17.979 -18.602  36.116  1.00 92.94           C  
ATOM   2805  O   LYS A 364     -20.083 -16.472  36.140  1.00 92.94           O  
ATOM   2806  CG  LYS A 364     -18.757 -19.783  36.678  1.00 92.94           C  
ATOM   2807  CD  LYS A 364     -18.046 -20.403  37.874  1.00 92.94           C  
ATOM   2808  CE  LYS A 364     -18.849 -21.553  38.467  1.00 92.94           C  
ATOM   2809  NZ  LYS A 364     -18.144 -22.181  39.625  1.00 92.94           N  
ATOM   2810  N   ALA A 365     -21.253 -17.943  34.640  1.00 89.53           N  
ATOM   2811  CA  ALA A 365     -22.592 -17.418  34.895  1.00 89.53           C  
ATOM   2812  C   ALA A 365     -23.571 -18.544  35.214  1.00 89.53           C  
ATOM   2813  CB  ALA A 365     -23.085 -16.613  33.695  1.00 89.53           C  
ATOM   2814  O   ALA A 365     -23.439 -19.656  34.696  1.00 89.53           O  
ATOM   2815  N   GLU A 366     -24.671 -18.312  36.231  1.00 80.05           N  
ATOM   2816  CA  GLU A 366     -25.680 -19.263  36.687  1.00 80.05           C  
ATOM   2817  C   GLU A 366     -26.918 -19.223  35.795  1.00 80.05           C  
ATOM   2818  CB  GLU A 366     -26.069 -18.979  38.140  1.00 80.05           C  
ATOM   2819  O   GLU A 366     -27.677 -20.193  35.735  1.00 80.05           O  
ATOM   2820  CG  GLU A 366     -24.952 -19.246  39.139  1.00 80.05           C  
ATOM   2821  CD  GLU A 366     -25.383 -19.057  40.585  1.00 80.05           C  
ATOM   2822  OE1 GLU A 366     -24.563 -19.302  41.499  1.00 80.05           O  
ATOM   2823  OE2 GLU A 366     -26.549 -18.662  40.805  1.00 80.05           O  
ATOM   2824  N   GLY A 367     -27.155 -18.189  34.913  1.00 80.46           N  
ATOM   2825  CA  GLY A 367     -28.207 -17.954  33.936  1.00 80.46           C  
ATOM   2826  C   GLY A 367     -27.810 -16.962  32.859  1.00 80.46           C  
ATOM   2827  O   GLY A 367     -26.702 -16.422  32.883  1.00 80.46           O  
ATOM   2828  N   GLU A 368     -28.558 -16.897  31.970  1.00 79.84           N  
ATOM   2829  CA  GLU A 368     -28.282 -15.924  30.917  1.00 79.84           C  
ATOM   2830  C   GLU A 368     -28.184 -14.511  31.484  1.00 79.84           C  
ATOM   2831  CB  GLU A 368     -29.361 -15.983  29.833  1.00 79.84           C  
ATOM   2832  O   GLU A 368     -29.103 -14.043  32.160  1.00 79.84           O  
ATOM   2833  CG  GLU A 368     -29.301 -17.237  28.973  1.00 79.84           C  
ATOM   2834  CD  GLU A 368     -30.344 -17.256  27.867  1.00 79.84           C  
ATOM   2835  OE1 GLU A 368     -30.397 -18.244  27.099  1.00 79.84           O  
ATOM   2836  OE2 GLU A 368     -31.114 -16.275  27.766  1.00 79.84           O  
ATOM   2837  N   THR A 369     -26.898 -13.891  31.421  1.00 83.33           N  
ATOM   2838  CA  THR A 369     -26.636 -12.561  31.960  1.00 83.33           C  
ATOM   2839  C   THR A 369     -25.682 -11.788  31.054  1.00 83.33           C  
ATOM   2840  CB  THR A 369     -26.047 -12.640  33.381  1.00 83.33           C  
ATOM   2841  O   THR A 369     -25.199 -12.322  30.053  1.00 83.33           O  
ATOM   2842  CG2 THR A 369     -24.656 -13.264  33.366  1.00 83.33           C  
ATOM   2843  OG1 THR A 369     -25.960 -11.319  33.930  1.00 83.33           O  
ATOM   2844  N   ILE A 370     -25.351 -10.529  31.340  1.00 82.68           N  
ATOM   2845  CA  ILE A 370     -24.487  -9.648  30.562  1.00 82.68           C  
ATOM   2846  C   ILE A 370     -23.271  -9.250  31.395  1.00 82.68           C  
ATOM   2847  CB  ILE A 370     -25.246  -8.389  30.086  1.00 82.68           C  
ATOM   2848  O   ILE A 370     -23.413  -8.684  32.482  1.00 82.68           O  
ATOM   2849  CG1 ILE A 370     -26.435  -8.783  29.203  1.00 82.68           C  
ATOM   2850  CG2 ILE A 370     -24.303  -7.439  29.342  1.00 82.68           C  
ATOM   2851  CD1 ILE A 370     -27.317  -7.612  28.793  1.00 82.68           C  
ATOM   2852  N   PHE A 371     -21.980  -9.531  30.846  1.00 85.70           N  
ATOM   2853  CA  PHE A 371     -20.711  -9.138  31.446  1.00 85.70           C  
ATOM   2854  C   PHE A 371     -20.304  -7.743  30.986  1.00 85.70           C  
ATOM   2855  CB  PHE A 371     -19.613 -10.147  31.095  1.00 85.70           C  
ATOM   2856  O   PHE A 371     -20.309  -7.452  29.788  1.00 85.70           O  
ATOM   2857  CG  PHE A 371     -18.236  -9.720  31.523  1.00 85.70           C  
ATOM   2858  CD1 PHE A 371     -17.395  -9.052  30.642  1.00 85.70           C  
ATOM   2859  CD2 PHE A 371     -17.781  -9.986  32.808  1.00 85.70           C  
ATOM   2860  CE1 PHE A 371     -16.119  -8.655  31.035  1.00 85.70           C  
ATOM   2861  CE2 PHE A 371     -16.508  -9.592  33.209  1.00 85.70           C  
ATOM   2862  CZ  PHE A 371     -15.678  -8.927  32.321  1.00 85.70           C  
ATOM   2863  N   HIS A 372     -19.873  -6.830  31.884  1.00 88.39           N  
ATOM   2864  CA  HIS A 372     -19.480  -5.458  31.583  1.00 88.39           C  
ATOM   2865  C   HIS A 372     -18.245  -5.051  32.378  1.00 88.39           C  
ATOM   2866  CB  HIS A 372     -20.633  -4.495  31.873  1.00 88.39           C  
ATOM   2867  O   HIS A 372     -18.292  -4.971  33.608  1.00 88.39           O  
ATOM   2868  CG  HIS A 372     -20.337  -3.076  31.502  1.00 88.39           C  
ATOM   2869  CD2 HIS A 372     -19.536  -2.557  30.542  1.00 88.39           C  
ATOM   2870  ND1 HIS A 372     -20.897  -2.003  32.160  1.00 88.39           N  
ATOM   2871  CE1 HIS A 372     -20.452  -0.881  31.618  1.00 88.39           C  
ATOM   2872  NE2 HIS A 372     -19.625  -1.190  30.634  1.00 88.39           N  
ATOM   2873  N   PHE A 373     -17.076  -4.765  31.634  1.00 89.79           N  
ATOM   2874  CA  PHE A 373     -15.840  -4.287  32.243  1.00 89.79           C  
ATOM   2875  C   PHE A 373     -15.590  -2.827  31.887  1.00 89.79           C  
ATOM   2876  CB  PHE A 373     -14.653  -5.147  31.798  1.00 89.79           C  
ATOM   2877  O   PHE A 373     -15.674  -2.444  30.718  1.00 89.79           O  
ATOM   2878  CG  PHE A 373     -13.317  -4.607  32.231  1.00 89.79           C  
ATOM   2879  CD1 PHE A 373     -12.576  -3.789  31.388  1.00 89.79           C  
ATOM   2880  CD2 PHE A 373     -12.802  -4.919  33.483  1.00 89.79           C  
ATOM   2881  CE1 PHE A 373     -11.338  -3.288  31.786  1.00 89.79           C  
ATOM   2882  CE2 PHE A 373     -11.566  -4.422  33.888  1.00 89.79           C  
ATOM   2883  CZ  PHE A 373     -10.836  -3.607  33.038  1.00 89.79           C  
ATOM   2884  N   ILE A 374     -15.200  -2.058  32.882  1.00 89.15           N  
ATOM   2885  CA  ILE A 374     -14.912  -0.641  32.691  1.00 89.15           C  
ATOM   2886  C   ILE A 374     -13.679  -0.251  33.503  1.00 89.15           C  
ATOM   2887  CB  ILE A 374     -16.117   0.240  33.091  1.00 89.15           C  
ATOM   2888  O   ILE A 374     -13.522  -0.678  34.649  1.00 89.15           O  
ATOM   2889  CG1 ILE A 374     -15.909   1.680  32.609  1.00 89.15           C  
ATOM   2890  CG2 ILE A 374     -16.339   0.196  34.606  1.00 89.15           C  
ATOM   2891  CD1 ILE A 374     -17.183   2.514  32.584  1.00 89.15           C  
ATOM   2892  N   ASN A 375     -12.793   0.505  32.806  1.00 89.36           N  
ATOM   2893  CA  ASN A 375     -11.631   0.999  33.536  1.00 89.36           C  
ATOM   2894  C   ASN A 375     -11.952   2.281  34.299  1.00 89.36           C  
ATOM   2895  CB  ASN A 375     -10.456   1.228  32.584  1.00 89.36           C  
ATOM   2896  O   ASN A 375     -13.018   2.869  34.113  1.00 89.36           O  
ATOM   2897  CG  ASN A 375     -10.638   2.459  31.717  1.00 89.36           C  
ATOM   2898  ND2 ASN A 375      -9.544   3.163  31.449  1.00 89.36           N  
ATOM   2899  OD1 ASN A 375     -11.752   2.774  31.292  1.00 89.36           O  
ATOM   2900  N   GLU A 376     -11.078   2.798  35.124  1.00 80.94           N  
ATOM   2901  CA  GLU A 376     -11.249   3.936  36.022  1.00 80.94           C  
ATOM   2902  C   GLU A 376     -11.409   5.237  35.241  1.00 80.94           C  
ATOM   2903  CB  GLU A 376     -10.065   4.043  36.986  1.00 80.94           C  
ATOM   2904  O   GLU A 376     -12.178   6.114  35.637  1.00 80.94           O  
ATOM   2905  CG  GLU A 376     -10.057   2.977  38.072  1.00 80.94           C  
ATOM   2906  CD  GLU A 376      -8.985   3.202  39.126  1.00 80.94           C  
ATOM   2907  OE1 GLU A 376      -8.954   2.454  40.130  1.00 80.94           O  
ATOM   2908  OE2 GLU A 376      -8.170   4.135  38.948  1.00 80.94           O  
ATOM   2909  N   GLU A 377     -10.777   5.318  34.027  1.00 76.36           N  
ATOM   2910  CA  GLU A 377     -10.780   6.487  33.153  1.00 76.36           C  
ATOM   2911  C   GLU A 377     -11.863   6.375  32.084  1.00 76.36           C  
ATOM   2912  CB  GLU A 377      -9.409   6.670  32.496  1.00 76.36           C  
ATOM   2913  O   GLU A 377     -12.055   7.297  31.288  1.00 76.36           O  
ATOM   2914  CG  GLU A 377      -8.297   7.010  33.477  1.00 76.36           C  
ATOM   2915  CD  GLU A 377      -6.935   7.150  32.816  1.00 76.36           C  
ATOM   2916  OE1 GLU A 377      -5.938   7.408  33.528  1.00 76.36           O  
ATOM   2917  OE2 GLU A 377      -6.865   7.000  31.575  1.00 76.36           O  
ATOM   2918  N   GLU A 378     -12.711   5.323  32.198  1.00 75.56           N  
ATOM   2919  CA  GLU A 378     -13.827   5.003  31.314  1.00 75.56           C  
ATOM   2920  C   GLU A 378     -13.399   5.038  29.850  1.00 75.56           C  
ATOM   2921  CB  GLU A 378     -14.991   5.971  31.545  1.00 75.56           C  
ATOM   2922  O   GLU A 378     -14.187   5.407  28.976  1.00 75.56           O  
ATOM   2923  CG  GLU A 378     -15.642   5.833  32.914  1.00 75.56           C  
ATOM   2924  CD  GLU A 378     -16.900   6.674  33.066  1.00 75.56           C  
ATOM   2925  OE1 GLU A 378     -17.488   6.691  34.172  1.00 75.56           O  
ATOM   2926  OE2 GLU A 378     -17.301   7.319  32.073  1.00 75.56           O  
ATOM   2927  N   SER A 379     -12.096   4.830  29.579  1.00 73.88           N  
ATOM   2928  CA  SER A 379     -11.514   4.835  28.241  1.00 73.88           C  
ATOM   2929  C   SER A 379     -11.542   3.442  27.621  1.00 73.88           C  
ATOM   2930  CB  SER A 379     -10.077   5.355  28.282  1.00 73.88           C  
ATOM   2931  O   SER A 379     -11.540   3.302  26.396  1.00 73.88           O  
ATOM   2932  OG  SER A 379      -9.260   4.513  29.077  1.00 73.88           O  
ATOM   2933  N   ILE A 380     -11.731   2.424  28.481  1.00 76.82           N  
ATOM   2934  CA  ILE A 380     -11.818   1.044  28.016  1.00 76.82           C  
ATOM   2935  C   ILE A 380     -13.102   0.403  28.539  1.00 76.82           C  
ATOM   2936  CB  ILE A 380     -10.589   0.219  28.458  1.00 76.82           C  
ATOM   2937  O   ILE A 380     -13.344   0.381  29.748  1.00 76.82           O  
ATOM   2938  CG1 ILE A 380      -9.300   0.850  27.917  1.00 76.82           C  
ATOM   2939  CG2 ILE A 380     -10.721  -1.236  27.999  1.00 76.82           C  
ATOM   2940  CD1 ILE A 380      -8.026   0.222  28.465  1.00 76.82           C  
ATOM   2941  N   ASN A 381     -14.046  -0.100  27.531  1.00 82.10           N  
ATOM   2942  CA  ASN A 381     -15.325  -0.727  27.847  1.00 82.10           C  
ATOM   2943  C   ASN A 381     -15.488  -2.062  27.126  1.00 82.10           C  
ATOM   2944  CB  ASN A 381     -16.483   0.210  27.499  1.00 82.10           C  
ATOM   2945  O   ASN A 381     -15.468  -2.114  25.895  1.00 82.10           O  
ATOM   2946  CG  ASN A 381     -17.767  -0.157  28.218  1.00 82.10           C  
ATOM   2947  ND2 ASN A 381     -18.352   0.810  28.916  1.00 82.10           N  
ATOM   2948  OD1 ASN A 381     -18.228  -1.299  28.147  1.00 82.10           O  
ATOM   2949  N   VAL A 382     -15.613  -3.122  27.995  1.00 83.17           N  
ATOM   2950  CA  VAL A 382     -15.768  -4.444  27.398  1.00 83.17           C  
ATOM   2951  C   VAL A 382     -17.094  -5.058  27.840  1.00 83.17           C  
ATOM   2952  CB  VAL A 382     -14.596  -5.378  27.775  1.00 83.17           C  
ATOM   2953  O   VAL A 382     -17.367  -5.169  29.038  1.00 83.17           O  
ATOM   2954  CG1 VAL A 382     -14.773  -6.753  27.133  1.00 83.17           C  
ATOM   2955  CG2 VAL A 382     -13.264  -4.757  27.358  1.00 83.17           C  
ATOM   2956  N   ILE A 383     -18.126  -5.569  26.867  1.00 82.52           N  
ATOM   2957  CA  ILE A 383     -19.432  -6.127  27.198  1.00 82.52           C  
ATOM   2958  C   ILE A 383     -19.651  -7.425  26.423  1.00 82.52           C  
ATOM   2959  CB  ILE A 383     -20.569  -5.125  26.896  1.00 82.52           C  
ATOM   2960  O   ILE A 383     -19.427  -7.476  25.211  1.00 82.52           O  
ATOM   2961  CG1 ILE A 383     -20.361  -3.828  27.686  1.00 82.52           C  
ATOM   2962  CG2 ILE A 383     -21.933  -5.745  27.210  1.00 82.52           C  
ATOM   2963  CD1 ILE A 383     -21.306  -2.703  27.289  1.00 82.52           C  
ATOM   2964  N   ASN A 384     -19.997  -8.473  27.068  1.00 80.91           N  
ATOM   2965  CA  ASN A 384     -20.266  -9.764  26.444  1.00 80.91           C  
ATOM   2966  C   ASN A 384     -21.509 -10.424  27.033  1.00 80.91           C  
ATOM   2967  CB  ASN A 384     -19.056 -10.690  26.585  1.00 80.91           C  
ATOM   2968  O   ASN A 384     -21.751 -10.337  28.238  1.00 80.91           O  
ATOM   2969  CG  ASN A 384     -17.833 -10.168  25.856  1.00 80.91           C  
ATOM   2970  ND2 ASN A 384     -17.482 -10.814  24.750  1.00 80.91           N  
ATOM   2971  OD1 ASN A 384     -17.209  -9.194  26.284  1.00 80.91           O  
ATOM   2972  N   LYS A 385     -22.519 -11.082  26.167  1.00 79.81           N  
ATOM   2973  CA  LYS A 385     -23.534 -12.009  26.660  1.00 79.81           C  
ATOM   2974  C   LYS A 385     -22.902 -13.312  27.141  1.00 79.81           C  
ATOM   2975  CB  LYS A 385     -24.570 -12.298  25.573  1.00 79.81           C  
ATOM   2976  O   LYS A 385     -22.117 -13.930  26.419  1.00 79.81           O  
ATOM   2977  CG  LYS A 385     -25.789 -13.063  26.068  1.00 79.81           C  
ATOM   2978  CD  LYS A 385     -26.819 -13.249  24.961  1.00 79.81           C  
ATOM   2979  CE  LYS A 385     -28.029 -14.035  25.448  1.00 79.81           C  
ATOM   2980  NZ  LYS A 385     -29.062 -14.182  24.379  1.00 79.81           N  
ATOM   2981  N   VAL A 386     -23.301 -13.628  28.266  1.00 84.40           N  
ATOM   2982  CA  VAL A 386     -22.696 -14.795  28.898  1.00 84.40           C  
ATOM   2983  C   VAL A 386     -23.746 -15.888  29.078  1.00 84.40           C  
ATOM   2984  CB  VAL A 386     -22.060 -14.438  30.260  1.00 84.40           C  
ATOM   2985  O   VAL A 386     -24.827 -15.637  29.617  1.00 84.40           O  
ATOM   2986  CG1 VAL A 386     -21.433 -15.673  30.905  1.00 84.40           C  
ATOM   2987  CG2 VAL A 386     -21.018 -13.334  30.089  1.00 84.40           C  
ATOM   2988  N   ASN A 387     -23.396 -16.930  28.384  1.00 83.98           N  
ATOM   2989  CA  ASN A 387     -24.245 -18.099  28.590  1.00 83.98           C  
ATOM   2990  C   ASN A 387     -23.907 -18.814  29.895  1.00 83.98           C  
ATOM   2991  CB  ASN A 387     -24.125 -19.064  27.409  1.00 83.98           C  
ATOM   2992  O   ASN A 387     -22.820 -18.629  30.446  1.00 83.98           O  
ATOM   2993  CG  ASN A 387     -24.605 -18.456  26.106  1.00 83.98           C  
ATOM   2994  ND2 ASN A 387     -23.892 -18.737  25.022  1.00 83.98           N  
ATOM   2995  OD1 ASN A 387     -25.609 -17.738  26.075  1.00 83.98           O  
ATOM   2996  N   PRO A 388     -25.032 -19.527  30.422  1.00 85.54           N  
ATOM   2997  CA  PRO A 388     -24.744 -20.259  31.657  1.00 85.54           C  
ATOM   2998  C   PRO A 388     -23.558 -21.211  31.515  1.00 85.54           C  
ATOM   2999  CB  PRO A 388     -26.038 -21.034  31.918  1.00 85.54           C  
ATOM   3000  O   PRO A 388     -23.382 -21.831  30.463  1.00 85.54           O  
ATOM   3001  CG  PRO A 388     -27.067 -20.354  31.075  1.00 85.54           C  
ATOM   3002  CD  PRO A 388     -26.366 -19.598  29.984  1.00 85.54           C  
ATOM   3003  N   GLY A 389     -22.596 -21.200  32.402  1.00 89.07           N  
ATOM   3004  CA  GLY A 389     -21.392 -22.015  32.372  1.00 89.07           C  
ATOM   3005  C   GLY A 389     -20.116 -21.194  32.351  1.00 89.07           C  
ATOM   3006  O   GLY A 389     -20.134 -20.002  32.662  1.00 89.07           O  
ATOM   3007  N   VAL A 390     -18.874 -21.793  32.036  1.00 91.73           N  
ATOM   3008  CA  VAL A 390     -17.561 -21.156  31.994  1.00 91.73           C  
ATOM   3009  C   VAL A 390     -17.116 -20.984  30.544  1.00 91.73           C  
ATOM   3010  CB  VAL A 390     -16.510 -21.970  32.782  1.00 91.73           C  
ATOM   3011  O   VAL A 390     -17.012 -21.962  29.800  1.00 91.73           O  
ATOM   3012  CG1 VAL A 390     -15.156 -21.264  32.764  1.00 91.73           C  
ATOM   3013  CG2 VAL A 390     -16.979 -22.198  34.218  1.00 91.73           C  
ATOM   3014  N   SER A 391     -16.905 -19.664  30.089  1.00 90.68           N  
ATOM   3015  CA  SER A 391     -16.480 -19.407  28.717  1.00 90.68           C  
ATOM   3016  C   SER A 391     -15.394 -18.338  28.666  1.00 90.68           C  
ATOM   3017  CB  SER A 391     -17.671 -18.979  27.858  1.00 90.68           C  
ATOM   3018  O   SER A 391     -15.411 -17.390  29.454  1.00 90.68           O  
ATOM   3019  OG  SER A 391     -18.667 -19.986  27.841  1.00 90.68           O  
ATOM   3020  N   ASP A 392     -14.411 -18.548  27.653  1.00 92.28           N  
ATOM   3021  CA  ASP A 392     -13.342 -17.584  27.407  1.00 92.28           C  
ATOM   3022  C   ASP A 392     -13.767 -16.547  26.369  1.00 92.28           C  
ATOM   3023  CB  ASP A 392     -12.070 -18.299  26.946  1.00 92.28           C  
ATOM   3024  O   ASP A 392     -14.339 -16.895  25.335  1.00 92.28           O  
ATOM   3025  CG  ASP A 392     -11.435 -19.141  28.038  1.00 92.28           C  
ATOM   3026  OD1 ASP A 392     -11.740 -18.925  29.231  1.00 92.28           O  
ATOM   3027  OD2 ASP A 392     -10.618 -20.027  27.704  1.00 92.28           O  
ATOM   3028  N   TYR A 393     -13.482 -15.313  26.720  1.00 91.35           N  
ATOM   3029  CA  TYR A 393     -13.762 -14.198  25.823  1.00 91.35           C  
ATOM   3030  C   TYR A 393     -12.495 -13.405  25.525  1.00 91.35           C  
ATOM   3031  CB  TYR A 393     -14.825 -13.275  26.427  1.00 91.35           C  
ATOM   3032  O   TYR A 393     -11.684 -13.159  26.422  1.00 91.35           O  
ATOM   3033  CG  TYR A 393     -16.161 -13.946  26.640  1.00 91.35           C  
ATOM   3034  CD1 TYR A 393     -17.154 -13.890  25.665  1.00 91.35           C  
ATOM   3035  CD2 TYR A 393     -16.432 -14.636  27.817  1.00 91.35           C  
ATOM   3036  CE1 TYR A 393     -18.387 -14.505  25.858  1.00 91.35           C  
ATOM   3037  CE2 TYR A 393     -17.661 -15.255  28.021  1.00 91.35           C  
ATOM   3038  OH  TYR A 393     -19.849 -15.795  27.234  1.00 91.35           O  
ATOM   3039  CZ  TYR A 393     -18.630 -15.184  27.037  1.00 91.35           C  
ATOM   3040  N   CYS A 394     -12.324 -12.991  24.215  1.00 89.35           N  
ATOM   3041  CA  CYS A 394     -11.151 -12.218  23.822  1.00 89.35           C  
ATOM   3042  C   CYS A 394     -11.553 -10.994  23.007  1.00 89.35           C  
ATOM   3043  CB  CYS A 394     -10.183 -13.083  23.017  1.00 89.35           C  
ATOM   3044  O   CYS A 394     -12.455 -11.068  22.172  1.00 89.35           O  
ATOM   3045  SG  CYS A 394      -9.583 -14.532  23.913  1.00 89.35           S  
ATOM   3046  N   THR A 395     -10.824  -9.832  23.228  1.00 86.17           N  
ATOM   3047  CA  THR A 395     -11.045  -8.593  22.490  1.00 86.17           C  
ATOM   3048  C   THR A 395      -9.719  -7.908  22.174  1.00 86.17           C  
ATOM   3049  CB  THR A 395     -11.950  -7.628  23.278  1.00 86.17           C  
ATOM   3050  O   THR A 395      -8.754  -8.032  22.931  1.00 86.17           O  
ATOM   3051  CG2 THR A 395     -11.229  -7.076  24.504  1.00 86.17           C  
ATOM   3052  OG1 THR A 395     -12.329  -6.538  22.429  1.00 86.17           O  
ATOM   3053  N   VAL A 396      -9.626  -7.164  21.051  1.00 85.54           N  
ATOM   3054  CA  VAL A 396      -8.417  -6.469  20.619  1.00 85.54           C  
ATOM   3055  C   VAL A 396      -8.469  -5.012  21.072  1.00 85.54           C  
ATOM   3056  CB  VAL A 396      -8.236  -6.545  19.087  1.00 85.54           C  
ATOM   3057  O   VAL A 396      -9.453  -4.312  20.821  1.00 85.54           O  
ATOM   3058  CG1 VAL A 396      -7.017  -5.737  18.646  1.00 85.54           C  
ATOM   3059  CG2 VAL A 396      -8.108  -8.000  18.637  1.00 85.54           C  
ATOM   3060  N   LEU A 397      -7.313  -4.552  21.823  1.00 84.00           N  
ATOM   3061  CA  LEU A 397      -7.143  -3.174  22.272  1.00 84.00           C  
ATOM   3062  C   LEU A 397      -5.847  -2.582  21.730  1.00 84.00           C  
ATOM   3063  CB  LEU A 397      -7.149  -3.105  23.802  1.00 84.00           C  
ATOM   3064  O   LEU A 397      -4.870  -3.304  21.518  1.00 84.00           O  
ATOM   3065  CG  LEU A 397      -8.411  -3.616  24.499  1.00 84.00           C  
ATOM   3066  CD1 LEU A 397      -8.195  -3.678  26.007  1.00 84.00           C  
ATOM   3067  CD2 LEU A 397      -9.605  -2.730  24.160  1.00 84.00           C  
ATOM   3068  N   HIS A 398      -5.729  -1.202  21.467  1.00 82.07           N  
ATOM   3069  CA  HIS A 398      -4.551  -0.484  20.993  1.00 82.07           C  
ATOM   3070  C   HIS A 398      -3.938   0.362  22.104  1.00 82.07           C  
ATOM   3071  CB  HIS A 398      -4.908   0.400  19.797  1.00 82.07           C  
ATOM   3072  O   HIS A 398      -4.613   1.217  22.684  1.00 82.07           O  
ATOM   3073  CG  HIS A 398      -5.295  -0.372  18.575  1.00 82.07           C  
ATOM   3074  CD2 HIS A 398      -6.505  -0.787  18.132  1.00 82.07           C  
ATOM   3075  ND1 HIS A 398      -4.374  -0.808  17.648  1.00 82.07           N  
ATOM   3076  CE1 HIS A 398      -5.003  -1.460  16.684  1.00 82.07           C  
ATOM   3077  NE2 HIS A 398      -6.297  -1.461  16.954  1.00 82.07           N  
ATOM   3078  N   PHE A 399      -2.598   0.020  22.241  1.00 83.86           N  
ATOM   3079  CA  PHE A 399      -1.865   0.715  23.293  1.00 83.86           C  
ATOM   3080  C   PHE A 399      -0.678   1.476  22.714  1.00 83.86           C  
ATOM   3081  CB  PHE A 399      -1.384  -0.275  24.358  1.00 83.86           C  
ATOM   3082  O   PHE A 399      -0.138   1.095  21.673  1.00 83.86           O  
ATOM   3083  CG  PHE A 399      -2.500  -0.979  25.081  1.00 83.86           C  
ATOM   3084  CD1 PHE A 399      -3.184  -0.350  26.114  1.00 83.86           C  
ATOM   3085  CD2 PHE A 399      -2.866  -2.271  24.727  1.00 83.86           C  
ATOM   3086  CE1 PHE A 399      -4.218  -0.999  26.784  1.00 83.86           C  
ATOM   3087  CE2 PHE A 399      -3.898  -2.927  25.393  1.00 83.86           C  
ATOM   3088  CZ  PHE A 399      -4.572  -2.289  26.422  1.00 83.86           C  
ATOM   3089  N   SER A 400      -0.389   2.590  23.291  1.00 82.24           N  
ATOM   3090  CA  SER A 400       0.717   3.434  22.851  1.00 82.24           C  
ATOM   3091  C   SER A 400       1.975   3.170  23.672  1.00 82.24           C  
ATOM   3092  CB  SER A 400       0.336   4.912  22.948  1.00 82.24           C  
ATOM   3093  O   SER A 400       3.057   3.653  23.332  1.00 82.24           O  
ATOM   3094  OG  SER A 400      -0.053   5.245  24.270  1.00 82.24           O  
ATOM   3095  N   ARG A 401       1.925   2.361  24.625  1.00 86.69           N  
ATOM   3096  CA  ARG A 401       3.051   2.057  25.501  1.00 86.69           C  
ATOM   3097  C   ARG A 401       3.271   0.551  25.609  1.00 86.69           C  
ATOM   3098  CB  ARG A 401       2.828   2.654  26.892  1.00 86.69           C  
ATOM   3099  O   ARG A 401       2.331  -0.231  25.451  1.00 86.69           O  
ATOM   3100  CG  ARG A 401       1.544   2.191  27.563  1.00 86.69           C  
ATOM   3101  CD  ARG A 401       1.308   2.907  28.885  1.00 86.69           C  
ATOM   3102  NE  ARG A 401       0.119   2.403  29.566  1.00 86.69           N  
ATOM   3103  NH1 ARG A 401       0.330   3.789  31.402  1.00 86.69           N  
ATOM   3104  NH2 ARG A 401      -1.413   2.306  31.275  1.00 86.69           N  
ATOM   3105  CZ  ARG A 401      -0.319   2.834  30.746  1.00 86.69           C  
ATOM   3106  N   PRO A 402       4.446   0.100  25.853  1.00 85.64           N  
ATOM   3107  CA  PRO A 402       4.877  -1.299  25.870  1.00 85.64           C  
ATOM   3108  C   PRO A 402       4.485  -2.022  27.157  1.00 85.64           C  
ATOM   3109  CB  PRO A 402       6.399  -1.201  25.741  1.00 85.64           C  
ATOM   3110  O   PRO A 402       4.263  -3.236  27.145  1.00 85.64           O  
ATOM   3111  CG  PRO A 402       6.735   0.173  26.224  1.00 85.64           C  
ATOM   3112  CD  PRO A 402       5.565   1.073  25.953  1.00 85.64           C  
ATOM   3113  N   VAL A 403       4.271  -1.310  28.309  1.00 91.41           N  
ATOM   3114  CA  VAL A 403       3.849  -1.898  29.576  1.00 91.41           C  
ATOM   3115  C   VAL A 403       2.450  -1.404  29.935  1.00 91.41           C  
ATOM   3116  CB  VAL A 403       4.840  -1.564  30.714  1.00 91.41           C  
ATOM   3117  O   VAL A 403       2.226  -0.199  30.072  1.00 91.41           O  
ATOM   3118  CG1 VAL A 403       4.400  -2.219  32.022  1.00 91.41           C  
ATOM   3119  CG2 VAL A 403       6.252  -2.008  30.339  1.00 91.41           C  
ATOM   3120  N   ILE A 404       1.494  -2.462  29.982  1.00 91.92           N  
ATOM   3121  CA  ILE A 404       0.099  -2.133  30.254  1.00 91.92           C  
ATOM   3122  C   ILE A 404      -0.274  -2.586  31.664  1.00 91.92           C  
ATOM   3123  CB  ILE A 404      -0.847  -2.779  29.216  1.00 91.92           C  
ATOM   3124  O   ILE A 404      -0.032  -3.736  32.037  1.00 91.92           O  
ATOM   3125  CG1 ILE A 404      -0.427  -2.387  27.795  1.00 91.92           C  
ATOM   3126  CG2 ILE A 404      -2.300  -2.381  29.488  1.00 91.92           C  
ATOM   3127  CD1 ILE A 404      -0.405  -0.885  27.548  1.00 91.92           C  
ATOM   3128  N   SER A 405      -0.778  -1.655  32.487  1.00 92.07           N  
ATOM   3129  CA  SER A 405      -1.353  -1.930  33.800  1.00 92.07           C  
ATOM   3130  C   SER A 405      -2.610  -1.100  34.038  1.00 92.07           C  
ATOM   3131  CB  SER A 405      -0.331  -1.651  34.902  1.00 92.07           C  
ATOM   3132  O   SER A 405      -2.526   0.097  34.318  1.00 92.07           O  
ATOM   3133  OG  SER A 405      -0.862  -1.977  36.175  1.00 92.07           O  
ATOM   3134  N   ILE A 406      -3.818  -1.796  33.873  1.00 90.34           N  
ATOM   3135  CA  ILE A 406      -5.098  -1.099  33.936  1.00 90.34           C  
ATOM   3136  C   ILE A 406      -5.942  -1.671  35.073  1.00 90.34           C  
ATOM   3137  CB  ILE A 406      -5.863  -1.199  32.597  1.00 90.34           C  
ATOM   3138  O   ILE A 406      -6.118  -2.887  35.172  1.00 90.34           O  
ATOM   3139  CG1 ILE A 406      -5.025  -0.606  31.458  1.00 90.34           C  
ATOM   3140  CG2 ILE A 406      -7.222  -0.500  32.699  1.00 90.34           C  
ATOM   3141  CD1 ILE A 406      -5.560  -0.920  30.068  1.00 90.34           C  
ATOM   3142  N   GLU A 407      -6.435  -0.801  35.931  1.00 92.86           N  
ATOM   3143  CA  GLU A 407      -7.373  -1.183  36.982  1.00 92.86           C  
ATOM   3144  C   GLU A 407      -8.803  -0.798  36.614  1.00 92.86           C  
ATOM   3145  CB  GLU A 407      -6.980  -0.536  38.313  1.00 92.86           C  
ATOM   3146  O   GLU A 407      -9.057   0.331  36.190  1.00 92.86           O  
ATOM   3147  CG  GLU A 407      -5.647  -1.021  38.863  1.00 92.86           C  
ATOM   3148  CD  GLU A 407      -5.279  -0.385  40.194  1.00 92.86           C  
ATOM   3149  OE1 GLU A 407      -4.207  -0.716  40.750  1.00 92.86           O  
ATOM   3150  OE2 GLU A 407      -6.071   0.450  40.686  1.00 92.86           O  
ATOM   3151  N   GLY A 408      -9.778  -1.767  36.737  1.00 92.16           N  
ATOM   3152  CA  GLY A 408     -11.170  -1.505  36.408  1.00 92.16           C  
ATOM   3153  C   GLY A 408     -12.142  -2.369  37.190  1.00 92.16           C  
ATOM   3154  O   GLY A 408     -11.750  -3.046  38.142  1.00 92.16           O  
ATOM   3155  N   THR A 409     -13.529  -2.130  36.846  1.00 93.19           N  
ATOM   3156  CA  THR A 409     -14.585  -2.910  37.483  1.00 93.19           C  
ATOM   3157  C   THR A 409     -15.428  -3.634  36.438  1.00 93.19           C  
ATOM   3158  CB  THR A 409     -15.492  -2.017  38.350  1.00 93.19           C  
ATOM   3159  O   THR A 409     -15.582  -3.152  35.314  1.00 93.19           O  
ATOM   3160  CG2 THR A 409     -14.707  -1.376  39.490  1.00 93.19           C  
ATOM   3161  OG1 THR A 409     -16.056  -0.983  37.533  1.00 93.19           O  
ATOM   3162  N   TYR A 410     -15.882  -4.902  36.853  1.00 92.78           N  
ATOM   3163  CA  TYR A 410     -16.809  -5.610  35.977  1.00 92.78           C  
ATOM   3164  C   TYR A 410     -18.097  -5.958  36.714  1.00 92.78           C  
ATOM   3165  CB  TYR A 410     -16.162  -6.885  35.428  1.00 92.78           C  
ATOM   3166  O   TYR A 410     -18.109  -6.059  37.943  1.00 92.78           O  
ATOM   3167  CG  TYR A 410     -16.031  -7.988  36.449  1.00 92.78           C  
ATOM   3168  CD1 TYR A 410     -14.892  -8.096  37.245  1.00 92.78           C  
ATOM   3169  CD2 TYR A 410     -17.044  -8.925  36.621  1.00 92.78           C  
ATOM   3170  CE1 TYR A 410     -14.766  -9.112  38.186  1.00 92.78           C  
ATOM   3171  CE2 TYR A 410     -16.929  -9.946  37.559  1.00 92.78           C  
ATOM   3172  OH  TYR A 410     -15.668 -11.039  39.266  1.00 92.78           O  
ATOM   3173  CZ  TYR A 410     -15.788 -10.031  38.336  1.00 92.78           C  
ATOM   3174  N   ASP A 411     -19.401  -6.106  35.981  1.00 88.96           N  
ATOM   3175  CA  ASP A 411     -20.669  -6.535  36.564  1.00 88.96           C  
ATOM   3176  C   ASP A 411     -21.476  -7.367  35.570  1.00 88.96           C  
ATOM   3177  CB  ASP A 411     -21.486  -5.325  37.022  1.00 88.96           C  
ATOM   3178  O   ASP A 411     -21.239  -7.304  34.362  1.00 88.96           O  
ATOM   3179  CG  ASP A 411     -22.041  -4.512  35.866  1.00 88.96           C  
ATOM   3180  OD1 ASP A 411     -23.145  -4.828  35.373  1.00 88.96           O  
ATOM   3181  OD2 ASP A 411     -21.367  -3.548  35.443  1.00 88.96           O  
ATOM   3182  N   CYS A 412     -22.510  -8.272  36.099  1.00 83.00           N  
ATOM   3183  CA  CYS A 412     -23.372  -9.144  35.309  1.00 83.00           C  
ATOM   3184  C   CYS A 412     -24.839  -8.923  35.659  1.00 83.00           C  
ATOM   3185  CB  CYS A 412     -23.001 -10.609  35.531  1.00 83.00           C  
ATOM   3186  O   CYS A 412     -25.671  -9.807  35.451  1.00 83.00           O  
ATOM   3187  SG  CYS A 412     -21.331 -11.028  34.983  1.00 83.00           S  
ATOM   3188  N   GLY A 413     -25.200  -7.556  36.166  1.00 70.40           N  
ATOM   3189  CA  GLY A 413     -26.604  -7.249  36.384  1.00 70.40           C  
ATOM   3190  C   GLY A 413     -26.974  -7.159  37.853  1.00 70.40           C  
ATOM   3191  O   GLY A 413     -28.024  -6.615  38.202  1.00 70.40           O  
ATOM   3192  N   LEU A 414     -26.131  -7.588  38.747  1.00 75.16           N  
ATOM   3193  CA  LEU A 414     -26.478  -7.491  40.160  1.00 75.16           C  
ATOM   3194  C   LEU A 414     -25.408  -6.726  40.931  1.00 75.16           C  
ATOM   3195  CB  LEU A 414     -26.660  -8.886  40.765  1.00 75.16           C  
ATOM   3196  O   LEU A 414     -25.655  -5.616  41.410  1.00 75.16           O  
ATOM   3197  CG  LEU A 414     -27.921  -9.645  40.350  1.00 75.16           C  
ATOM   3198  CD1 LEU A 414     -27.783 -11.126  40.686  1.00 75.16           C  
ATOM   3199  CD2 LEU A 414     -29.151  -9.050  41.028  1.00 75.16           C  
ATOM   3200  N   SER A 415     -23.971  -7.277  40.931  1.00 80.54           N  
ATOM   3201  CA  SER A 415     -22.937  -6.668  41.761  1.00 80.54           C  
ATOM   3202  C   SER A 415     -21.685  -6.359  40.947  1.00 80.54           C  
ATOM   3203  CB  SER A 415     -22.580  -7.585  42.932  1.00 80.54           C  
ATOM   3204  O   SER A 415     -21.351  -7.089  40.011  1.00 80.54           O  
ATOM   3205  OG  SER A 415     -22.099  -8.833  42.465  1.00 80.54           O  
ATOM   3206  N   LYS A 416     -20.958  -5.119  41.222  1.00 86.61           N  
ATOM   3207  CA  LYS A 416     -19.710  -4.678  40.606  1.00 86.61           C  
ATOM   3208  C   LYS A 416     -18.502  -5.274  41.323  1.00 86.61           C  
ATOM   3209  CB  LYS A 416     -19.620  -3.151  40.609  1.00 86.61           C  
ATOM   3210  O   LYS A 416     -18.415  -5.220  42.552  1.00 86.61           O  
ATOM   3211  CG  LYS A 416     -20.599  -2.472  39.661  1.00 86.61           C  
ATOM   3212  CD  LYS A 416     -20.356  -0.970  39.590  1.00 86.61           C  
ATOM   3213  CE  LYS A 416     -21.335  -0.289  38.644  1.00 86.61           C  
ATOM   3214  NZ  LYS A 416     -21.060   1.174  38.520  1.00 86.61           N  
ATOM   3215  N   ARG A 417     -17.530  -5.936  40.545  1.00 92.27           N  
ATOM   3216  CA  ARG A 417     -16.321  -6.551  41.084  1.00 92.27           C  
ATOM   3217  C   ARG A 417     -15.076  -6.012  40.388  1.00 92.27           C  
ATOM   3218  CB  ARG A 417     -16.383  -8.073  40.942  1.00 92.27           C  
ATOM   3219  O   ARG A 417     -15.124  -5.650  39.210  1.00 92.27           O  
ATOM   3220  CG  ARG A 417     -17.529  -8.717  41.706  1.00 92.27           C  
ATOM   3221  CD  ARG A 417     -17.585 -10.221  41.477  1.00 92.27           C  
ATOM   3222  NE  ARG A 417     -18.748 -10.822  42.124  1.00 92.27           N  
ATOM   3223  NH1 ARG A 417     -18.318 -12.964  41.372  1.00 92.27           N  
ATOM   3224  NH2 ARG A 417     -20.151 -12.551  42.686  1.00 92.27           N  
ATOM   3225  CZ  ARG A 417     -19.070 -12.111  42.059  1.00 92.27           C  
ATOM   3226  N   PRO A 418     -13.861  -5.906  41.140  1.00 93.26           N  
ATOM   3227  CA  PRO A 418     -12.629  -5.365  40.560  1.00 93.26           C  
ATOM   3228  C   PRO A 418     -11.917  -6.364  39.651  1.00 93.26           C  
ATOM   3229  CB  PRO A 418     -11.775  -5.040  41.788  1.00 93.26           C  
ATOM   3230  O   PRO A 418     -11.994  -7.574  39.877  1.00 93.26           O  
ATOM   3231  CG  PRO A 418     -12.237  -5.996  42.840  1.00 93.26           C  
ATOM   3232  CD  PRO A 418     -13.701  -6.260  42.634  1.00 93.26           C  
ATOM   3233  N   MET A 419     -11.265  -5.853  38.557  1.00 92.55           N  
ATOM   3234  CA  MET A 419     -10.425  -6.632  37.653  1.00 92.55           C  
ATOM   3235  C   MET A 419      -9.197  -5.834  37.227  1.00 92.55           C  
ATOM   3236  CB  MET A 419     -11.219  -7.067  36.420  1.00 92.55           C  
ATOM   3237  O   MET A 419      -9.301  -4.644  36.921  1.00 92.55           O  
ATOM   3238  CG  MET A 419     -10.424  -7.924  35.449  1.00 92.55           C  
ATOM   3239  SD  MET A 419     -11.386  -8.365  33.950  1.00 92.55           S  
ATOM   3240  CE  MET A 419     -12.423  -9.698  34.615  1.00 92.55           C  
ATOM   3241  N   VAL A 420      -7.986  -6.527  37.316  1.00 93.22           N  
ATOM   3242  CA  VAL A 420      -6.729  -5.898  36.923  1.00 93.22           C  
ATOM   3243  C   VAL A 420      -6.186  -6.572  35.665  1.00 93.22           C  
ATOM   3244  CB  VAL A 420      -5.682  -5.964  38.057  1.00 93.22           C  
ATOM   3245  O   VAL A 420      -6.021  -7.794  35.629  1.00 93.22           O  
ATOM   3246  CG1 VAL A 420      -4.375  -5.304  37.624  1.00 93.22           C  
ATOM   3247  CG2 VAL A 420      -6.225  -5.302  39.322  1.00 93.22           C  
ATOM   3248  N   ILE A 421      -5.901  -5.629  34.575  1.00 92.44           N  
ATOM   3249  CA  ILE A 421      -5.338  -6.090  33.311  1.00 92.44           C  
ATOM   3250  C   ILE A 421      -3.864  -5.700  33.230  1.00 92.44           C  
ATOM   3251  CB  ILE A 421      -6.112  -5.513  32.104  1.00 92.44           C  
ATOM   3252  O   ILE A 421      -3.521  -4.520  33.329  1.00 92.44           O  
ATOM   3253  CG1 ILE A 421      -7.588  -5.922  32.171  1.00 92.44           C  
ATOM   3254  CG2 ILE A 421      -5.477  -5.970  30.787  1.00 92.44           C  
ATOM   3255  CD1 ILE A 421      -8.470  -5.228  31.142  1.00 92.44           C  
ATOM   3256  N   LYS A 422      -2.982  -6.778  33.075  1.00 93.01           N  
ATOM   3257  CA  LYS A 422      -1.544  -6.551  32.969  1.00 93.01           C  
ATOM   3258  C   LYS A 422      -0.957  -7.296  31.773  1.00 93.01           C  
ATOM   3259  CB  LYS A 422      -0.836  -6.982  34.254  1.00 93.01           C  
ATOM   3260  O   LYS A 422      -1.368  -8.419  31.472  1.00 93.01           O  
ATOM   3261  CG  LYS A 422      -1.230  -6.171  35.480  1.00 93.01           C  
ATOM   3262  CD  LYS A 422      -0.473  -6.628  36.720  1.00 93.01           C  
ATOM   3263  CE  LYS A 422      -0.849  -5.802  37.942  1.00 93.01           C  
ATOM   3264  NZ  LYS A 422      -0.123  -6.258  39.165  1.00 93.01           N  
ATOM   3265  N   GLY A 423       0.055  -6.567  31.088  1.00 90.37           N  
ATOM   3266  CA  GLY A 423       0.739  -7.238  29.994  1.00 90.37           C  
ATOM   3267  C   GLY A 423       1.894  -6.433  29.430  1.00 90.37           C  
ATOM   3268  O   GLY A 423       1.993  -5.227  29.669  1.00 90.37           O  
ATOM   3269  N   THR A 424       2.954  -7.089  28.848  1.00 90.57           N  
ATOM   3270  CA  THR A 424       4.086  -6.479  28.158  1.00 90.57           C  
ATOM   3271  C   THR A 424       3.987  -6.706  26.652  1.00 90.57           C  
ATOM   3272  CB  THR A 424       5.423  -7.038  28.678  1.00 90.57           C  
ATOM   3273  O   THR A 424       3.902  -7.848  26.195  1.00 90.57           O  
ATOM   3274  CG2 THR A 424       6.604  -6.260  28.105  1.00 90.57           C  
ATOM   3275  OG1 THR A 424       5.451  -6.942  30.107  1.00 90.57           O  
ATOM   3276  N   LEU A 425       4.094  -5.512  25.864  1.00 86.89           N  
ATOM   3277  CA  LEU A 425       3.902  -5.574  24.419  1.00 86.89           C  
ATOM   3278  C   LEU A 425       5.225  -5.376  23.686  1.00 86.89           C  
ATOM   3279  CB  LEU A 425       2.891  -4.518  23.966  1.00 86.89           C  
ATOM   3280  O   LEU A 425       6.155  -4.775  24.228  1.00 86.89           O  
ATOM   3281  CG  LEU A 425       1.508  -4.580  24.618  1.00 86.89           C  
ATOM   3282  CD1 LEU A 425       0.654  -3.402  24.162  1.00 86.89           C  
ATOM   3283  CD2 LEU A 425       0.822  -5.902  24.293  1.00 86.89           C  
ATOM   3284  N   ILE A 426       5.484  -5.910  22.430  1.00 82.10           N  
ATOM   3285  CA  ILE A 426       6.709  -5.858  21.640  1.00 82.10           C  
ATOM   3286  C   ILE A 426       6.549  -4.849  20.505  1.00 82.10           C  
ATOM   3287  CB  ILE A 426       7.077  -7.248  21.075  1.00 82.10           C  
ATOM   3288  O   ILE A 426       5.465  -4.720  19.930  1.00 82.10           O  
ATOM   3289  CG1 ILE A 426       5.918  -7.810  20.243  1.00 82.10           C  
ATOM   3290  CG2 ILE A 426       7.456  -8.208  22.206  1.00 82.10           C  
ATOM   3291  CD1 ILE A 426       6.290  -9.025  19.404  1.00 82.10           C  
ATOM   3292  N   ALA A 427       7.842  -3.948  20.106  1.00 60.20           N  
ATOM   3293  CA  ALA A 427       7.938  -2.969  19.026  1.00 60.20           C  
ATOM   3294  C   ALA A 427       8.340  -3.637  17.714  1.00 60.20           C  
ATOM   3295  CB  ALA A 427       8.937  -1.873  19.390  1.00 60.20           C  
ATOM   3296  O   ALA A 427       9.188  -4.532  17.700  1.00 60.20           O  
ATOM   3297  N   THR A 428       7.759  -3.344  16.428  1.00 57.78           N  
ATOM   3298  CA  THR A 428       8.223  -3.860  15.145  1.00 57.78           C  
ATOM   3299  C   THR A 428       8.809  -2.739  14.292  1.00 57.78           C  
ATOM   3300  CB  THR A 428       7.083  -4.553  14.376  1.00 57.78           C  
ATOM   3301  O   THR A 428       8.277  -1.627  14.269  1.00 57.78           O  
ATOM   3302  CG2 THR A 428       6.802  -5.941  14.942  1.00 57.78           C  
ATOM   3303  OG1 THR A 428       5.895  -3.758  14.477  1.00 57.78           O  
ATOM   3304  N   ALA A 429      10.310  -2.657  13.686  1.00 45.97           N  
ATOM   3305  CA  ALA A 429      11.039  -1.731  12.824  1.00 45.97           C  
ATOM   3306  C   ALA A 429      10.384  -1.630  11.449  1.00 45.97           C  
ATOM   3307  CB  ALA A 429      12.495  -2.167  12.685  1.00 45.97           C  
ATOM   3308  O   ALA A 429       9.733  -2.574  10.994  1.00 45.97           O  
ATOM   3309  N   PRO A 430      10.725  -0.328  10.573  1.00 54.81           N  
ATOM   3310  CA  PRO A 430      10.193  -0.072   9.233  1.00 54.81           C  
ATOM   3311  C   PRO A 430      10.805  -0.982   8.171  1.00 54.81           C  
ATOM   3312  CB  PRO A 430      10.565   1.391   8.979  1.00 54.81           C  
ATOM   3313  O   PRO A 430      11.979  -1.348   8.269  1.00 54.81           O  
ATOM   3314  CG  PRO A 430      11.592   1.710  10.018  1.00 54.81           C  
ATOM   3315  CD  PRO A 430      11.583   0.617  11.048  1.00 54.81           C  
ATOM   3316  N   HIS A 431      10.107  -1.693   7.252  1.00 64.57           N  
ATOM   3317  CA  HIS A 431      10.377  -2.699   6.231  1.00 64.57           C  
ATOM   3318  C   HIS A 431      11.008  -2.072   4.993  1.00 64.57           C  
ATOM   3319  CB  HIS A 431       9.090  -3.434   5.850  1.00 64.57           C  
ATOM   3320  O   HIS A 431      10.650  -0.958   4.604  1.00 64.57           O  
ATOM   3321  CG  HIS A 431       8.426  -4.118   7.003  1.00 64.57           C  
ATOM   3322  CD2 HIS A 431       7.318  -3.793   7.709  1.00 64.57           C  
ATOM   3323  ND1 HIS A 431       8.907  -5.286   7.553  1.00 64.57           N  
ATOM   3324  CE1 HIS A 431       8.120  -5.651   8.551  1.00 64.57           C  
ATOM   3325  NE2 HIS A 431       7.148  -4.763   8.667  1.00 64.57           N  
ATOM   3326  N   ASP A 432      12.218  -2.616   4.410  1.00 72.51           N  
ATOM   3327  CA  ASP A 432      12.765  -2.329   3.088  1.00 72.51           C  
ATOM   3328  C   ASP A 432      12.196  -3.282   2.040  1.00 72.51           C  
ATOM   3329  CB  ASP A 432      14.292  -2.419   3.107  1.00 72.51           C  
ATOM   3330  O   ASP A 432      12.566  -4.458   1.996  1.00 72.51           O  
ATOM   3331  CG  ASP A 432      14.930  -1.951   1.811  1.00 72.51           C  
ATOM   3332  OD1 ASP A 432      14.196  -1.606   0.859  1.00 72.51           O  
ATOM   3333  OD2 ASP A 432      16.178  -1.930   1.739  1.00 72.51           O  
ATOM   3334  N   ASP A 433      11.285  -2.800   1.203  1.00 82.08           N  
ATOM   3335  CA  ASP A 433      10.540  -3.630   0.262  1.00 82.08           C  
ATOM   3336  C   ASP A 433      11.134  -3.538  -1.142  1.00 82.08           C  
ATOM   3337  CB  ASP A 433       9.066  -3.222   0.237  1.00 82.08           C  
ATOM   3338  O   ASP A 433      10.547  -4.037  -2.104  1.00 82.08           O  
ATOM   3339  CG  ASP A 433       8.360  -3.468   1.559  1.00 82.08           C  
ATOM   3340  OD1 ASP A 433       8.559  -4.543   2.166  1.00 82.08           O  
ATOM   3341  OD2 ASP A 433       7.595  -2.581   1.996  1.00 82.08           O  
ATOM   3342  N   ARG A 434      12.353  -3.015  -1.307  1.00 83.89           N  
ATOM   3343  CA  ARG A 434      12.998  -2.872  -2.608  1.00 83.89           C  
ATOM   3344  C   ARG A 434      13.734  -4.150  -2.997  1.00 83.89           C  
ATOM   3345  CB  ARG A 434      13.969  -1.690  -2.600  1.00 83.89           C  
ATOM   3346  O   ARG A 434      14.318  -4.820  -2.144  1.00 83.89           O  
ATOM   3347  CG  ARG A 434      13.293  -0.339  -2.427  1.00 83.89           C  
ATOM   3348  CD  ARG A 434      14.305   0.798  -2.390  1.00 83.89           C  
ATOM   3349  NE  ARG A 434      13.663   2.084  -2.137  1.00 83.89           N  
ATOM   3350  NH1 ARG A 434      15.637   3.275  -1.988  1.00 83.89           N  
ATOM   3351  NH2 ARG A 434      13.625   4.344  -1.730  1.00 83.89           N  
ATOM   3352  CZ  ARG A 434      14.310   3.231  -1.952  1.00 83.89           C  
ATOM   3353  N   LYS A 435      13.599  -4.459  -4.300  1.00 88.08           N  
ATOM   3354  CA  LYS A 435      14.306  -5.608  -4.858  1.00 88.08           C  
ATOM   3355  C   LYS A 435      15.233  -5.184  -5.994  1.00 88.08           C  
ATOM   3356  CB  LYS A 435      13.314  -6.660  -5.356  1.00 88.08           C  
ATOM   3357  O   LYS A 435      14.818  -4.464  -6.904  1.00 88.08           O  
ATOM   3358  CG  LYS A 435      13.913  -8.050  -5.513  1.00 88.08           C  
ATOM   3359  CD  LYS A 435      12.840  -9.090  -5.810  1.00 88.08           C  
ATOM   3360  CE  LYS A 435      13.438 -10.482  -5.964  1.00 88.08           C  
ATOM   3361  NZ  LYS A 435      12.380 -11.531  -6.071  1.00 88.08           N  
ATOM   3362  N   HIS A 436      16.463  -5.604  -5.833  1.00 89.81           N  
ATOM   3363  CA  HIS A 436      17.482  -5.336  -6.842  1.00 89.81           C  
ATOM   3364  C   HIS A 436      17.423  -6.361  -7.970  1.00 89.81           C  
ATOM   3365  CB  HIS A 436      18.875  -5.332  -6.209  1.00 89.81           C  
ATOM   3366  O   HIS A 436      17.523  -7.565  -7.726  1.00 89.81           O  
ATOM   3367  CG  HIS A 436      19.961  -4.920  -7.151  1.00 89.81           C  
ATOM   3368  CD2 HIS A 436      20.923  -5.644  -7.769  1.00 89.81           C  
ATOM   3369  ND1 HIS A 436      20.143  -3.614  -7.551  1.00 89.81           N  
ATOM   3370  CE1 HIS A 436      21.173  -3.552  -8.378  1.00 89.81           C  
ATOM   3371  NE2 HIS A 436      21.665  -4.771  -8.526  1.00 89.81           N  
ATOM   3372  N   GLU A 437      17.159  -5.854  -9.256  1.00 91.22           N  
ATOM   3373  CA  GLU A 437      17.050  -6.724 -10.423  1.00 91.22           C  
ATOM   3374  C   GLU A 437      17.981  -6.266 -11.542  1.00 91.22           C  
ATOM   3375  CB  GLU A 437      15.605  -6.770 -10.927  1.00 91.22           C  
ATOM   3376  O   GLU A 437      18.375  -5.099 -11.590  1.00 91.22           O  
ATOM   3377  CG  GLU A 437      14.630  -7.398  -9.941  1.00 91.22           C  
ATOM   3378  CD  GLU A 437      14.813  -8.900  -9.790  1.00 91.22           C  
ATOM   3379  OE1 GLU A 437      14.370  -9.465  -8.764  1.00 91.22           O  
ATOM   3380  OE2 GLU A 437      15.404  -9.516 -10.705  1.00 91.22           O  
ATOM   3381  N   GLY A 438      18.383  -7.260 -12.427  1.00 88.69           N  
ATOM   3382  CA  GLY A 438      19.220  -6.895 -13.559  1.00 88.69           C  
ATOM   3383  C   GLY A 438      20.562  -7.601 -13.562  1.00 88.69           C  
ATOM   3384  O   GLY A 438      20.693  -8.698 -13.013  1.00 88.69           O  
ATOM   3385  N   GLY A 439      21.374  -6.934 -14.294  1.00 89.59           N  
ATOM   3386  CA  GLY A 439      22.677  -7.555 -14.473  1.00 89.59           C  
ATOM   3387  C   GLY A 439      23.464  -6.968 -15.629  1.00 89.59           C  
ATOM   3388  O   GLY A 439      23.183  -5.854 -16.077  1.00 89.59           O  
ATOM   3389  N   SER A 440      24.548  -7.682 -15.986  1.00 88.39           N  
ATOM   3390  CA  SER A 440      25.446  -7.196 -17.028  1.00 88.39           C  
ATOM   3391  C   SER A 440      24.820  -7.344 -18.411  1.00 88.39           C  
ATOM   3392  CB  SER A 440      26.779  -7.945 -16.980  1.00 88.39           C  
ATOM   3393  O   SER A 440      24.023  -8.256 -18.643  1.00 88.39           O  
ATOM   3394  OG  SER A 440      27.445  -7.708 -15.752  1.00 88.39           O  
ATOM   3395  N   SER A 441      25.100  -6.389 -19.287  1.00 90.83           N  
ATOM   3396  CA  SER A 441      24.563  -6.380 -20.644  1.00 90.83           C  
ATOM   3397  C   SER A 441      25.115  -7.540 -21.465  1.00 90.83           C  
ATOM   3398  CB  SER A 441      24.884  -5.055 -21.338  1.00 90.83           C  
ATOM   3399  O   SER A 441      26.213  -8.031 -21.195  1.00 90.83           O  
ATOM   3400  OG  SER A 441      26.282  -4.905 -21.513  1.00 90.83           O  
ATOM   3401  N   LEU A 442      24.325  -8.024 -22.443  1.00 89.13           N  
ATOM   3402  CA  LEU A 442      24.786  -8.927 -23.492  1.00 89.13           C  
ATOM   3403  C   LEU A 442      25.483  -8.154 -24.607  1.00 89.13           C  
ATOM   3404  CB  LEU A 442      23.613  -9.726 -24.066  1.00 89.13           C  
ATOM   3405  O   LEU A 442      24.923  -7.199 -25.150  1.00 89.13           O  
ATOM   3406  CG  LEU A 442      22.902 -10.674 -23.099  1.00 89.13           C  
ATOM   3407  CD1 LEU A 442      21.517 -11.031 -23.630  1.00 89.13           C  
ATOM   3408  CD2 LEU A 442      23.734 -11.932 -22.874  1.00 89.13           C  
ATOM   3409  N   VAL A 443      26.746  -8.493 -24.844  1.00 88.88           N  
ATOM   3410  CA  VAL A 443      27.536  -7.753 -25.822  1.00 88.88           C  
ATOM   3411  C   VAL A 443      27.135  -8.172 -27.234  1.00 88.88           C  
ATOM   3412  CB  VAL A 443      29.051  -7.974 -25.611  1.00 88.88           C  
ATOM   3413  O   VAL A 443      27.178  -9.357 -27.573  1.00 88.88           O  
ATOM   3414  CG1 VAL A 443      29.859  -7.204 -26.654  1.00 88.88           C  
ATOM   3415  CG2 VAL A 443      29.459  -7.556 -24.200  1.00 88.88           C  
ATOM   3416  N   VAL A 444      26.664  -7.192 -28.065  1.00 86.76           N  
ATOM   3417  CA  VAL A 444      26.303  -7.424 -29.459  1.00 86.76           C  
ATOM   3418  C   VAL A 444      27.461  -7.021 -30.368  1.00 86.76           C  
ATOM   3419  CB  VAL A 444      25.024  -6.651 -29.851  1.00 86.76           C  
ATOM   3420  O   VAL A 444      28.066  -5.962 -30.180  1.00 86.76           O  
ATOM   3421  CG1 VAL A 444      24.659  -6.915 -31.310  1.00 86.76           C  
ATOM   3422  CG2 VAL A 444      23.866  -7.033 -28.930  1.00 86.76           C  
ATOM   3423  N   ASN A 445      27.825  -7.883 -31.211  1.00 81.27           N  
ATOM   3424  CA  ASN A 445      28.905  -7.569 -32.140  1.00 81.27           C  
ATOM   3425  C   ASN A 445      28.523  -6.429 -33.080  1.00 81.27           C  
ATOM   3426  CB  ASN A 445      29.301  -8.810 -32.944  1.00 81.27           C  
ATOM   3427  O   ASN A 445      27.422  -6.418 -33.634  1.00 81.27           O  
ATOM   3428  CG  ASN A 445      30.064  -9.823 -32.115  1.00 81.27           C  
ATOM   3429  ND2 ASN A 445      29.998 -11.088 -32.515  1.00 81.27           N  
ATOM   3430  OD1 ASN A 445      30.708  -9.473 -31.122  1.00 81.27           O  
ATOM   3431  N   PRO A 446      29.419  -5.464 -33.123  1.00 67.79           N  
ATOM   3432  CA  PRO A 446      29.143  -4.282 -33.943  1.00 67.79           C  
ATOM   3433  C   PRO A 446      28.883  -4.628 -35.408  1.00 67.79           C  
ATOM   3434  CB  PRO A 446      30.417  -3.447 -33.797  1.00 67.79           C  
ATOM   3435  O   PRO A 446      29.493  -5.557 -35.944  1.00 67.79           O  
ATOM   3436  CG  PRO A 446      31.399  -4.360 -33.137  1.00 67.79           C  
ATOM   3437  CD  PRO A 446      30.670  -5.586 -32.668  1.00 67.79           C  
ATOM   3438  N   LYS A 447      27.842  -3.992 -36.065  1.00 68.91           N  
ATOM   3439  CA  LYS A 447      27.536  -4.134 -37.486  1.00 68.91           C  
ATOM   3440  C   LYS A 447      28.555  -3.392 -38.345  1.00 68.91           C  
ATOM   3441  CB  LYS A 447      26.126  -3.622 -37.785  1.00 68.91           C  
ATOM   3442  O   LYS A 447      29.176  -2.430 -37.889  1.00 68.91           O  
ATOM   3443  CG  LYS A 447      25.018  -4.569 -37.347  1.00 68.91           C  
ATOM   3444  CD  LYS A 447      23.672  -4.165 -37.937  1.00 68.91           C  
ATOM   3445  CE  LYS A 447      22.573  -5.143 -37.546  1.00 68.91           C  
ATOM   3446  NZ  LYS A 447      21.257  -4.765 -38.142  1.00 68.91           N  
ATOM   3447  N   GLY A 448      29.070  -4.005 -39.497  1.00 57.97           N  
ATOM   3448  CA  GLY A 448      29.950  -3.330 -40.437  1.00 57.97           C  
ATOM   3449  C   GLY A 448      29.390  -2.012 -40.938  1.00 57.97           C  
ATOM   3450  O   GLY A 448      28.229  -1.940 -41.346  1.00 57.97           O  
ATOM   3451  N   GLY A 449      29.816  -0.853 -40.408  1.00 59.02           N  
ATOM   3452  CA  GLY A 449      29.400   0.488 -40.786  1.00 59.02           C  
ATOM   3453  C   GLY A 449      30.481   1.267 -41.511  1.00 59.02           C  
ATOM   3454  O   GLY A 449      31.590   0.764 -41.706  1.00 59.02           O  
ATOM   3455  N   SER A 450      30.031   2.457 -42.215  1.00 57.82           N  
ATOM   3456  CA  SER A 450      30.845   3.363 -43.018  1.00 57.82           C  
ATOM   3457  C   SER A 450      31.814   4.155 -42.147  1.00 57.82           C  
ATOM   3458  CB  SER A 450      29.957   4.324 -43.811  1.00 57.82           C  
ATOM   3459  O   SER A 450      31.532   4.417 -40.976  1.00 57.82           O  
ATOM   3460  OG  SER A 450      29.221   5.164 -42.938  1.00 57.82           O  
ATOM   3461  N   VAL A 451      33.070   3.969 -42.251  1.00 61.89           N  
ATOM   3462  CA  VAL A 451      34.133   4.735 -41.609  1.00 61.89           C  
ATOM   3463  C   VAL A 451      34.084   6.185 -42.084  1.00 61.89           C  
ATOM   3464  CB  VAL A 451      35.524   4.126 -41.897  1.00 61.89           C  
ATOM   3465  O   VAL A 451      33.959   6.449 -43.282  1.00 61.89           O  
ATOM   3466  CG1 VAL A 451      36.620   4.933 -41.204  1.00 61.89           C  
ATOM   3467  CG2 VAL A 451      35.569   2.666 -41.453  1.00 61.89           C  
ATOM   3468  N   ASP A 452      33.778   7.126 -41.199  1.00 61.15           N  
ATOM   3469  CA  ASP A 452      33.823   8.543 -41.548  1.00 61.15           C  
ATOM   3470  C   ASP A 452      35.256   8.997 -41.818  1.00 61.15           C  
ATOM   3471  CB  ASP A 452      33.203   9.390 -40.435  1.00 61.15           C  
ATOM   3472  O   ASP A 452      35.964   9.412 -40.898  1.00 61.15           O  
ATOM   3473  CG  ASP A 452      32.886  10.808 -40.876  1.00 61.15           C  
ATOM   3474  OD1 ASP A 452      33.107  11.143 -42.060  1.00 61.15           O  
ATOM   3475  OD2 ASP A 452      32.415  11.600 -40.031  1.00 61.15           O  
ATOM   3476  N   PHE A 453      35.700   8.753 -42.981  1.00 62.08           N  
ATOM   3477  CA  PHE A 453      37.053   9.009 -43.460  1.00 62.08           C  
ATOM   3478  C   PHE A 453      37.371  10.498 -43.413  1.00 62.08           C  
ATOM   3479  CB  PHE A 453      37.227   8.479 -44.887  1.00 62.08           C  
ATOM   3480  O   PHE A 453      38.469  10.891 -43.013  1.00 62.08           O  
ATOM   3481  CG  PHE A 453      38.642   8.558 -45.395  1.00 62.08           C  
ATOM   3482  CD1 PHE A 453      39.036   9.589 -46.239  1.00 62.08           C  
ATOM   3483  CD2 PHE A 453      39.578   7.600 -45.028  1.00 62.08           C  
ATOM   3484  CE1 PHE A 453      40.344   9.664 -46.711  1.00 62.08           C  
ATOM   3485  CE2 PHE A 453      40.887   7.669 -45.495  1.00 62.08           C  
ATOM   3486  CZ  PHE A 453      41.268   8.701 -46.337  1.00 62.08           C  
ATOM   3487  N   PHE A 454      36.448  11.382 -43.635  1.00 64.55           N  
ATOM   3488  CA  PHE A 454      36.618  12.830 -43.683  1.00 64.55           C  
ATOM   3489  C   PHE A 454      36.697  13.413 -42.277  1.00 64.55           C  
ATOM   3490  CB  PHE A 454      35.470  13.482 -44.459  1.00 64.55           C  
ATOM   3491  O   PHE A 454      37.448  14.359 -42.033  1.00 64.55           O  
ATOM   3492  CG  PHE A 454      35.643  13.436 -45.953  1.00 64.55           C  
ATOM   3493  CD1 PHE A 454      36.518  14.307 -46.592  1.00 64.55           C  
ATOM   3494  CD2 PHE A 454      34.931  12.522 -46.719  1.00 64.55           C  
ATOM   3495  CE1 PHE A 454      36.680  14.267 -47.975  1.00 64.55           C  
ATOM   3496  CE2 PHE A 454      35.088  12.477 -48.101  1.00 64.55           C  
ATOM   3497  CZ  PHE A 454      35.962  13.350 -48.727  1.00 64.55           C  
ATOM   3498  N   GLY A 455      35.951  12.811 -41.348  1.00 60.70           N  
ATOM   3499  CA  GLY A 455      36.025  13.137 -39.933  1.00 60.70           C  
ATOM   3500  C   GLY A 455      37.307  12.660 -39.277  1.00 60.70           C  
ATOM   3501  O   GLY A 455      37.852  13.336 -38.402  1.00 60.70           O  
ATOM   3502  N   TRP A 456      37.815  11.467 -39.599  1.00 67.02           N  
ATOM   3503  CA  TRP A 456      39.119  10.937 -39.214  1.00 67.02           C  
ATOM   3504  C   TRP A 456      40.241  11.856 -39.686  1.00 67.02           C  
ATOM   3505  CB  TRP A 456      39.319   9.531 -39.786  1.00 67.02           C  
ATOM   3506  O   TRP A 456      41.162  12.164 -38.926  1.00 67.02           O  
ATOM   3507  CG  TRP A 456      40.652   8.925 -39.461  1.00 67.02           C  
ATOM   3508  CD1 TRP A 456      41.028   8.347 -38.281  1.00 67.02           C  
ATOM   3509  CD2 TRP A 456      41.787   8.843 -40.328  1.00 67.02           C  
ATOM   3510  CE2 TRP A 456      42.818   8.201 -39.608  1.00 67.02           C  
ATOM   3511  CE3 TRP A 456      42.032   9.250 -41.647  1.00 67.02           C  
ATOM   3512  NE1 TRP A 456      42.330   7.909 -38.363  1.00 67.02           N  
ATOM   3513  CH2 TRP A 456      44.290   8.364 -41.454  1.00 67.02           C  
ATOM   3514  CZ2 TRP A 456      44.076   7.956 -40.163  1.00 67.02           C  
ATOM   3515  CZ3 TRP A 456      43.285   9.005 -42.197  1.00 67.02           C  
ATOM   3516  N   LEU A 457      40.207  12.338 -40.965  1.00 65.30           N  
ATOM   3517  CA  LEU A 457      41.194  13.204 -41.601  1.00 65.30           C  
ATOM   3518  C   LEU A 457      41.193  14.588 -40.962  1.00 65.30           C  
ATOM   3519  CB  LEU A 457      40.917  13.321 -43.102  1.00 65.30           C  
ATOM   3520  O   LEU A 457      42.255  15.173 -40.737  1.00 65.30           O  
ATOM   3521  CG  LEU A 457      42.070  13.836 -43.965  1.00 65.30           C  
ATOM   3522  CD1 LEU A 457      43.139  12.759 -44.119  1.00 65.30           C  
ATOM   3523  CD2 LEU A 457      41.557  14.285 -45.329  1.00 65.30           C  
ATOM   3524  N   SER A 458      40.089  15.117 -40.640  1.00 65.70           N  
ATOM   3525  CA  SER A 458      39.935  16.404 -39.971  1.00 65.70           C  
ATOM   3526  C   SER A 458      40.412  16.336 -38.524  1.00 65.70           C  
ATOM   3527  CB  SER A 458      38.476  16.860 -40.014  1.00 65.70           C  
ATOM   3528  O   SER A 458      40.987  17.297 -38.008  1.00 65.70           O  
ATOM   3529  OG  SER A 458      37.661  16.012 -39.221  1.00 65.70           O  
ATOM   3530  N   GLY A 459      40.108  15.173 -37.791  1.00 64.04           N  
ATOM   3531  CA  GLY A 459      40.591  14.888 -36.450  1.00 64.04           C  
ATOM   3532  C   GLY A 459      42.096  14.707 -36.384  1.00 64.04           C  
ATOM   3533  O   GLY A 459      42.743  15.181 -35.447  1.00 64.04           O  
ATOM   3534  N   LEU A 460      42.685  14.027 -37.328  1.00 68.36           N  
ATOM   3535  CA  LEU A 460      44.123  13.852 -37.501  1.00 68.36           C  
ATOM   3536  C   LEU A 460      44.799  15.184 -37.809  1.00 68.36           C  
ATOM   3537  CB  LEU A 460      44.410  12.849 -38.621  1.00 68.36           C  
ATOM   3538  O   LEU A 460      45.874  15.476 -37.280  1.00 68.36           O  
ATOM   3539  CG  LEU A 460      45.874  12.451 -38.815  1.00 68.36           C  
ATOM   3540  CD1 LEU A 460      46.339  11.564 -37.665  1.00 68.36           C  
ATOM   3541  CD2 LEU A 460      46.062  11.743 -40.153  1.00 68.36           C  
ATOM   3542  N   THR A 461      44.185  16.045 -38.633  1.00 66.69           N  
ATOM   3543  CA  THR A 461      44.668  17.371 -39.001  1.00 66.69           C  
ATOM   3544  C   THR A 461      44.614  18.318 -37.805  1.00 66.69           C  
ATOM   3545  CB  THR A 461      43.848  17.961 -40.164  1.00 66.69           C  
ATOM   3546  O   THR A 461      45.517  19.135 -37.613  1.00 66.69           O  
ATOM   3547  CG2 THR A 461      44.055  17.160 -41.445  1.00 66.69           C  
ATOM   3548  OG1 THR A 461      42.457  17.939 -39.819  1.00 66.69           O  
ATOM   3549  N   SER A 462      43.634  18.164 -36.944  1.00 66.72           N  
ATOM   3550  CA  SER A 462      43.481  18.955 -35.728  1.00 66.72           C  
ATOM   3551  C   SER A 462      44.450  18.496 -34.644  1.00 66.72           C  
ATOM   3552  CB  SER A 462      42.045  18.869 -35.209  1.00 66.72           C  
ATOM   3553  O   SER A 462      44.954  19.312 -33.868  1.00 66.72           O  
ATOM   3554  OG  SER A 462      41.756  17.561 -34.745  1.00 66.72           O  
ATOM   3555  N   TRP A 463      44.707  17.176 -34.466  1.00 65.73           N  
ATOM   3556  CA  TRP A 463      45.673  16.594 -33.540  1.00 65.73           C  
ATOM   3557  C   TRP A 463      47.091  17.037 -33.883  1.00 65.73           C  
ATOM   3558  CB  TRP A 463      45.583  15.066 -33.558  1.00 65.73           C  
ATOM   3559  O   TRP A 463      47.890  17.329 -32.990  1.00 65.73           O  
ATOM   3560  CG  TRP A 463      46.451  14.392 -32.537  1.00 65.73           C  
ATOM   3561  CD1 TRP A 463      46.450  14.604 -31.186  1.00 65.73           C  
ATOM   3562  CD2 TRP A 463      47.451  13.401 -32.787  1.00 65.73           C  
ATOM   3563  CE2 TRP A 463      48.017  13.055 -31.540  1.00 65.73           C  
ATOM   3564  CE3 TRP A 463      47.923  12.769 -33.946  1.00 65.73           C  
ATOM   3565  NE1 TRP A 463      47.390  13.802 -30.581  1.00 65.73           N  
ATOM   3566  CH2 TRP A 463      49.477  11.501 -32.569  1.00 65.73           C  
ATOM   3567  CZ2 TRP A 463      49.034  12.104 -31.420  1.00 65.73           C  
ATOM   3568  CZ3 TRP A 463      48.935  11.823 -33.824  1.00 65.73           C  
ATOM   3569  N   LEU A 464      47.406  17.164 -35.082  1.00 68.24           N  
ATOM   3570  CA  LEU A 464      48.741  17.455 -35.591  1.00 68.24           C  
ATOM   3571  C   LEU A 464      48.899  18.943 -35.883  1.00 68.24           C  
ATOM   3572  CB  LEU A 464      49.020  16.642 -36.859  1.00 68.24           C  
ATOM   3573  O   LEU A 464      49.954  19.380 -36.348  1.00 68.24           O  
ATOM   3574  CG  LEU A 464      49.296  15.151 -36.661  1.00 68.24           C  
ATOM   3575  CD1 LEU A 464      49.140  14.403 -37.981  1.00 68.24           C  
ATOM   3576  CD2 LEU A 464      50.691  14.937 -36.081  1.00 68.24           C  
ATOM   3577  N   GLY A 465      47.865  19.781 -35.405  1.00 69.26           N  
ATOM   3578  CA  GLY A 465      48.054  21.221 -35.325  1.00 69.26           C  
ATOM   3579  C   GLY A 465      47.693  21.942 -36.610  1.00 69.26           C  
ATOM   3580  O   GLY A 465      48.139  23.067 -36.843  1.00 69.26           O  
ATOM   3581  N   GLY A 466      46.732  21.390 -37.525  1.00 75.59           N  
ATOM   3582  CA  GLY A 466      46.296  22.010 -38.767  1.00 75.59           C  
ATOM   3583  C   GLY A 466      46.698  21.223 -40.000  1.00 75.59           C  
ATOM   3584  O   GLY A 466      47.469  20.266 -39.908  1.00 75.59           O  
ATOM   3585  N   PRO A 467      46.044  21.508 -41.142  1.00 71.84           N  
ATOM   3586  CA  PRO A 467      46.204  20.708 -42.359  1.00 71.84           C  
ATOM   3587  C   PRO A 467      47.611  20.800 -42.945  1.00 71.84           C  
ATOM   3588  CB  PRO A 467      45.173  21.313 -43.316  1.00 71.84           C  
ATOM   3589  O   PRO A 467      48.156  19.797 -43.412  1.00 71.84           O  
ATOM   3590  CG  PRO A 467      44.661  22.526 -42.609  1.00 71.84           C  
ATOM   3591  CD  PRO A 467      45.178  22.510 -41.199  1.00 71.84           C  
ATOM   3592  N   LEU A 468      48.329  21.856 -42.767  1.00 72.77           N  
ATOM   3593  CA  LEU A 468      49.681  22.067 -43.272  1.00 72.77           C  
ATOM   3594  C   LEU A 468      50.711  21.402 -42.365  1.00 72.77           C  
ATOM   3595  CB  LEU A 468      49.981  23.563 -43.394  1.00 72.77           C  
ATOM   3596  O   LEU A 468      51.634  20.741 -42.846  1.00 72.77           O  
ATOM   3597  CG  LEU A 468      50.923  23.976 -44.526  1.00 72.77           C  
ATOM   3598  CD1 LEU A 468      50.178  24.825 -45.552  1.00 72.77           C  
ATOM   3599  CD2 LEU A 468      52.127  24.731 -43.973  1.00 72.77           C  
ATOM   3600  N   LYS A 469      50.543  21.449 -41.070  1.00 70.97           N  
ATOM   3601  CA  LYS A 469      51.431  20.827 -40.092  1.00 70.97           C  
ATOM   3602  C   LYS A 469      51.267  19.310 -40.087  1.00 70.97           C  
ATOM   3603  CB  LYS A 469      51.165  21.386 -38.693  1.00 70.97           C  
ATOM   3604  O   LYS A 469      52.242  18.575 -39.919  1.00 70.97           O  
ATOM   3605  CG  LYS A 469      51.935  22.660 -38.380  1.00 70.97           C  
ATOM   3606  CD  LYS A 469      51.793  23.053 -36.915  1.00 70.97           C  
ATOM   3607  CE  LYS A 469      52.505  24.365 -36.615  1.00 70.97           C  
ATOM   3608  NZ  LYS A 469      52.294  24.800 -35.202  1.00 70.97           N  
ATOM   3609  N   THR A 470      50.081  18.876 -40.314  1.00 71.38           N  
ATOM   3610  CA  THR A 470      49.765  17.457 -40.427  1.00 71.38           C  
ATOM   3611  C   THR A 470      50.412  16.856 -41.671  1.00 71.38           C  
ATOM   3612  CB  THR A 470      48.243  17.225 -40.473  1.00 71.38           C  
ATOM   3613  O   THR A 470      51.010  15.779 -41.609  1.00 71.38           O  
ATOM   3614  CG2 THR A 470      47.911  15.738 -40.422  1.00 71.38           C  
ATOM   3615  OG1 THR A 470      47.632  17.879 -39.354  1.00 71.38           O  
ATOM   3616  N   PHE A 471      50.287  17.598 -42.763  1.00 76.85           N  
ATOM   3617  CA  PHE A 471      50.921  17.168 -44.004  1.00 76.85           C  
ATOM   3618  C   PHE A 471      52.438  17.143 -43.856  1.00 76.85           C  
ATOM   3619  CB  PHE A 471      50.522  18.090 -45.160  1.00 76.85           C  
ATOM   3620  O   PHE A 471      53.089  16.173 -44.249  1.00 76.85           O  
ATOM   3621  CG  PHE A 471      51.091  17.677 -46.491  1.00 76.85           C  
ATOM   3622  CD1 PHE A 471      52.219  18.304 -47.004  1.00 76.85           C  
ATOM   3623  CD2 PHE A 471      50.497  16.661 -47.228  1.00 76.85           C  
ATOM   3624  CE1 PHE A 471      52.748  17.924 -48.236  1.00 76.85           C  
ATOM   3625  CE2 PHE A 471      51.019  16.276 -48.459  1.00 76.85           C  
ATOM   3626  CZ  PHE A 471      52.145  16.909 -48.961  1.00 76.85           C  
ATOM   3627  N   LEU A 472      53.058  18.103 -43.237  1.00 77.62           N  
ATOM   3628  CA  LEU A 472      54.499  18.207 -43.038  1.00 77.62           C  
ATOM   3629  C   LEU A 472      54.989  17.154 -42.050  1.00 77.62           C  
ATOM   3630  CB  LEU A 472      54.872  19.606 -42.538  1.00 77.62           C  
ATOM   3631  O   LEU A 472      56.063  16.577 -42.233  1.00 77.62           O  
ATOM   3632  CG  LEU A 472      54.875  20.721 -43.585  1.00 77.62           C  
ATOM   3633  CD1 LEU A 472      55.017  22.081 -42.909  1.00 77.62           C  
ATOM   3634  CD2 LEU A 472      55.994  20.501 -44.597  1.00 77.62           C  
ATOM   3635  N   THR A 473      54.220  16.918 -41.010  1.00 78.57           N  
ATOM   3636  CA  THR A 473      54.560  15.926 -39.996  1.00 78.57           C  
ATOM   3637  C   THR A 473      54.487  14.516 -40.574  1.00 78.57           C  
ATOM   3638  CB  THR A 473      53.627  16.033 -38.776  1.00 78.57           C  
ATOM   3639  O   THR A 473      55.350  13.680 -40.296  1.00 78.57           O  
ATOM   3640  CG2 THR A 473      54.032  17.195 -37.874  1.00 78.57           C  
ATOM   3641  OG1 THR A 473      52.282  16.238 -39.226  1.00 78.57           O  
ATOM   3642  N   ILE A 474      53.435  14.251 -41.389  1.00 80.87           N  
ATOM   3643  CA  ILE A 474      53.286  12.956 -42.043  1.00 80.87           C  
ATOM   3644  C   ILE A 474      54.420  12.751 -43.045  1.00 80.87           C  
ATOM   3645  CB  ILE A 474      51.917  12.835 -42.751  1.00 80.87           C  
ATOM   3646  O   ILE A 474      55.017  11.673 -43.104  1.00 80.87           O  
ATOM   3647  CG1 ILE A 474      50.783  12.813 -41.720  1.00 80.87           C  
ATOM   3648  CG2 ILE A 474      51.877  11.586 -43.637  1.00 80.87           C  
ATOM   3649  CD1 ILE A 474      49.389  12.825 -42.333  1.00 80.87           C  
ATOM   3650  N   LEU A 475      54.726  13.740 -43.820  1.00 82.87           N  
ATOM   3651  CA  LEU A 475      55.855  13.704 -44.744  1.00 82.87           C  
ATOM   3652  C   LEU A 475      57.169  13.526 -43.991  1.00 82.87           C  
ATOM   3653  CB  LEU A 475      55.902  14.984 -45.582  1.00 82.87           C  
ATOM   3654  O   LEU A 475      58.048  12.784 -44.434  1.00 82.87           O  
ATOM   3655  CG  LEU A 475      55.460  14.856 -47.041  1.00 82.87           C  
ATOM   3656  CD1 LEU A 475      54.705  16.107 -47.478  1.00 82.87           C  
ATOM   3657  CD2 LEU A 475      56.663  14.609 -47.945  1.00 82.87           C  
ATOM   3658  N   GLY A 476      57.274  14.182 -42.857  1.00 84.58           N  
ATOM   3659  CA  GLY A 476      58.446  14.026 -42.010  1.00 84.58           C  
ATOM   3660  C   GLY A 476      58.616  12.614 -41.483  1.00 84.58           C  
ATOM   3661  O   GLY A 476      59.720  12.064 -41.511  1.00 84.58           O  
ATOM   3662  N   PHE A 477      57.546  12.004 -40.994  1.00 84.81           N  
ATOM   3663  CA  PHE A 477      57.569  10.643 -40.473  1.00 84.81           C  
ATOM   3664  C   PHE A 477      57.853   9.642 -41.587  1.00 84.81           C  
ATOM   3665  CB  PHE A 477      56.241  10.304 -39.789  1.00 84.81           C  
ATOM   3666  O   PHE A 477      58.598   8.679 -41.389  1.00 84.81           O  
ATOM   3667  CG  PHE A 477      56.167  10.749 -38.354  1.00 84.81           C  
ATOM   3668  CD1 PHE A 477      56.994  10.181 -37.392  1.00 84.81           C  
ATOM   3669  CD2 PHE A 477      55.268  11.734 -37.965  1.00 84.81           C  
ATOM   3670  CE1 PHE A 477      56.928  10.591 -36.062  1.00 84.81           C  
ATOM   3671  CE2 PHE A 477      55.196  12.148 -36.638  1.00 84.81           C  
ATOM   3672  CZ  PHE A 477      56.026  11.575 -35.688  1.00 84.81           C  
ATOM   3673  N   LEU A 478      57.273   9.865 -42.778  1.00 87.11           N  
ATOM   3674  CA  LEU A 478      57.527   9.016 -43.937  1.00 87.11           C  
ATOM   3675  C   LEU A 478      58.987   9.105 -44.367  1.00 87.11           C  
ATOM   3676  CB  LEU A 478      56.614   9.410 -45.100  1.00 87.11           C  
ATOM   3677  O   LEU A 478      59.602   8.092 -44.705  1.00 87.11           O  
ATOM   3678  CG  LEU A 478      55.170   8.910 -45.029  1.00 87.11           C  
ATOM   3679  CD1 LEU A 478      54.337   9.537 -46.142  1.00 87.11           C  
ATOM   3680  CD2 LEU A 478      55.126   7.388 -45.114  1.00 87.11           C  
ATOM   3681  N   ALA A 479      59.580  10.315 -44.300  1.00 85.20           N  
ATOM   3682  CA  ALA A 479      60.987  10.532 -44.626  1.00 85.20           C  
ATOM   3683  C   ALA A 479      61.897   9.844 -43.613  1.00 85.20           C  
ATOM   3684  CB  ALA A 479      61.296  12.026 -44.686  1.00 85.20           C  
ATOM   3685  O   ALA A 479      62.880   9.200 -43.988  1.00 85.20           O  
ATOM   3686  N   VAL A 480      61.547   9.985 -42.326  1.00 86.78           N  
ATOM   3687  CA  VAL A 480      62.314   9.341 -41.265  1.00 86.78           C  
ATOM   3688  C   VAL A 480      62.216   7.823 -41.404  1.00 86.78           C  
ATOM   3689  CB  VAL A 480      61.827   9.780 -39.866  1.00 86.78           C  
ATOM   3690  O   VAL A 480      63.212   7.114 -41.246  1.00 86.78           O  
ATOM   3691  CG1 VAL A 480      62.500   8.950 -38.774  1.00 86.78           C  
ATOM   3692  CG2 VAL A 480      62.094  11.269 -39.652  1.00 86.78           C  
ATOM   3693  N   GLY A 481      60.936   7.364 -41.646  1.00 87.87           N  
ATOM   3694  CA  GLY A 481      60.744   5.945 -41.896  1.00 87.87           C  
ATOM   3695  C   GLY A 481      61.548   5.432 -43.075  1.00 87.87           C  
ATOM   3696  O   GLY A 481      62.163   4.367 -42.998  1.00 87.87           O  
ATOM   3697  N   LEU A 482      61.598   6.097 -44.151  1.00 88.07           N  
ATOM   3698  CA  LEU A 482      62.392   5.751 -45.325  1.00 88.07           C  
ATOM   3699  C   LEU A 482      63.882   5.789 -45.004  1.00 88.07           C  
ATOM   3700  CB  LEU A 482      62.083   6.706 -46.482  1.00 88.07           C  
ATOM   3701  O   LEU A 482      64.631   4.895 -45.404  1.00 88.07           O  
ATOM   3702  CG  LEU A 482      62.307   6.157 -47.892  1.00 88.07           C  
ATOM   3703  CD1 LEU A 482      61.162   6.572 -48.810  1.00 88.07           C  
ATOM   3704  CD2 LEU A 482      63.644   6.635 -48.446  1.00 88.07           C  
ATOM   3705  N   LEU A 483      64.288   6.734 -44.237  1.00 87.50           N  
ATOM   3706  CA  LEU A 483      65.677   6.840 -43.802  1.00 87.50           C  
ATOM   3707  C   LEU A 483      66.067   5.648 -42.933  1.00 87.50           C  
ATOM   3708  CB  LEU A 483      65.898   8.143 -43.030  1.00 87.50           C  
ATOM   3709  O   LEU A 483      67.151   5.085 -43.096  1.00 87.50           O  
ATOM   3710  CG  LEU A 483      66.883   9.137 -43.647  1.00 87.50           C  
ATOM   3711  CD1 LEU A 483      66.599  10.548 -43.141  1.00 87.50           C  
ATOM   3712  CD2 LEU A 483      68.320   8.731 -43.336  1.00 87.50           C  
ATOM   3713  N   LEU A 484      65.190   5.239 -42.049  1.00 88.41           N  
ATOM   3714  CA  LEU A 484      65.430   4.092 -41.179  1.00 88.41           C  
ATOM   3715  C   LEU A 484      65.538   2.806 -41.992  1.00 88.41           C  
ATOM   3716  CB  LEU A 484      64.312   3.962 -40.142  1.00 88.41           C  
ATOM   3717  O   LEU A 484      66.396   1.964 -41.718  1.00 88.41           O  
ATOM   3718  CG  LEU A 484      64.424   4.860 -38.909  1.00 88.41           C  
ATOM   3719  CD1 LEU A 484      63.163   4.749 -38.057  1.00 88.41           C  
ATOM   3720  CD2 LEU A 484      65.660   4.497 -38.093  1.00 88.41           C  
ATOM   3721  N   VAL A 485      64.672   2.667 -42.964  1.00 87.24           N  
ATOM   3722  CA  VAL A 485      64.701   1.509 -43.851  1.00 87.24           C  
ATOM   3723  C   VAL A 485      66.016   1.486 -44.628  1.00 87.24           C  
ATOM   3724  CB  VAL A 485      63.505   1.513 -44.829  1.00 87.24           C  
ATOM   3725  O   VAL A 485      66.644   0.433 -44.765  1.00 87.24           O  
ATOM   3726  CG1 VAL A 485      63.679   0.438 -45.900  1.00 87.24           C  
ATOM   3727  CG2 VAL A 485      62.195   1.308 -44.070  1.00 87.24           C  
ATOM   3728  N   VAL A 486      66.479   2.582 -45.114  1.00 86.81           N  
ATOM   3729  CA  VAL A 486      67.738   2.714 -45.841  1.00 86.81           C  
ATOM   3730  C   VAL A 486      68.906   2.373 -44.918  1.00 86.81           C  
ATOM   3731  CB  VAL A 486      67.913   4.136 -46.419  1.00 86.81           C  
ATOM   3732  O   VAL A 486      69.833   1.664 -45.317  1.00 86.81           O  
ATOM   3733  CG1 VAL A 486      69.315   4.313 -47.001  1.00 86.81           C  
ATOM   3734  CG2 VAL A 486      66.851   4.415 -47.481  1.00 86.81           C  
ATOM   3735  N   ILE A 487      68.873   2.836 -43.677  1.00 86.68           N  
ATOM   3736  CA  ILE A 487      69.902   2.561 -42.681  1.00 86.68           C  
ATOM   3737  C   ILE A 487      69.929   1.067 -42.365  1.00 86.68           C  
ATOM   3738  CB  ILE A 487      69.671   3.378 -41.390  1.00 86.68           C  
ATOM   3739  O   ILE A 487      71.002   0.469 -42.255  1.00 86.68           O  
ATOM   3740  CG1 ILE A 487      69.897   4.871 -41.655  1.00 86.68           C  
ATOM   3741  CG2 ILE A 487      70.582   2.877 -40.264  1.00 86.68           C  
ATOM   3742  CD1 ILE A 487      69.566   5.767 -40.469  1.00 86.68           C  
ATOM   3743  N   ILE A 488      68.771   0.494 -42.251  1.00 87.16           N  
ATOM   3744  CA  ILE A 488      68.651  -0.934 -41.978  1.00 87.16           C  
ATOM   3745  C   ILE A 488      69.210  -1.734 -43.153  1.00 87.16           C  
ATOM   3746  CB  ILE A 488      67.184  -1.336 -41.706  1.00 87.16           C  
ATOM   3747  O   ILE A 488      69.919  -2.723 -42.957  1.00 87.16           O  
ATOM   3748  CG1 ILE A 488      66.712  -0.758 -40.367  1.00 87.16           C  
ATOM   3749  CG2 ILE A 488      67.028  -2.859 -41.730  1.00 87.16           C  
ATOM   3750  CD1 ILE A 488      65.235  -0.989 -40.079  1.00 87.16           C  
ATOM   3751  N   ILE A 489      68.871  -1.346 -44.339  1.00 86.46           N  
ATOM   3752  CA  ILE A 489      69.367  -1.989 -45.550  1.00 86.46           C  
ATOM   3753  C   ILE A 489      70.887  -1.857 -45.619  1.00 86.46           C  
ATOM   3754  CB  ILE A 489      68.719  -1.386 -46.817  1.00 86.46           C  
ATOM   3755  O   ILE A 489      71.584  -2.814 -45.962  1.00 86.46           O  
ATOM   3756  CG1 ILE A 489      67.229  -1.743 -46.875  1.00 86.46           C  
ATOM   3757  CG2 ILE A 489      69.447  -1.866 -48.076  1.00 86.46           C  
ATOM   3758  CD1 ILE A 489      66.486  -1.107 -48.042  1.00 86.46           C  
ATOM   3759  N   ILE A 490      71.478  -0.738 -45.291  1.00 84.76           N  
ATOM   3760  CA  ILE A 490      72.914  -0.480 -45.282  1.00 84.76           C  
ATOM   3761  C   ILE A 490      73.584  -1.326 -44.201  1.00 84.76           C  
ATOM   3762  CB  ILE A 490      73.218   1.018 -45.056  1.00 84.76           C  
ATOM   3763  O   ILE A 490      74.658  -1.890 -44.422  1.00 84.76           O  
ATOM   3764  CG1 ILE A 490      72.758   1.844 -46.262  1.00 84.76           C  
ATOM   3765  CG2 ILE A 490      74.710   1.231 -44.782  1.00 84.76           C  
ATOM   3766  CD1 ILE A 490      72.916   3.347 -46.080  1.00 84.76           C  
ATOM   3767  N   ILE A 491      72.976  -1.432 -43.032  1.00 85.26           N  
ATOM   3768  CA  ILE A 491      73.488  -2.247 -41.936  1.00 85.26           C  
ATOM   3769  C   ILE A 491      73.472  -3.720 -42.337  1.00 85.26           C  
ATOM   3770  CB  ILE A 491      72.668  -2.035 -40.644  1.00 85.26           C  
ATOM   3771  O   ILE A 491      74.420  -4.458 -42.054  1.00 85.26           O  
ATOM   3772  CG1 ILE A 491      72.882  -0.617 -40.102  1.00 85.26           C  
ATOM   3773  CG2 ILE A 491      73.038  -3.084 -39.591  1.00 85.26           C  
ATOM   3774  CD1 ILE A 491      72.021  -0.280 -38.893  1.00 85.26           C  
ATOM   3775  N   ILE A 492      72.420  -4.158 -42.961  1.00 83.99           N  
ATOM   3776  CA  ILE A 492      72.294  -5.531 -43.438  1.00 83.99           C  
ATOM   3777  C   ILE A 492      73.310  -5.786 -44.549  1.00 83.99           C  
ATOM   3778  CB  ILE A 492      70.863  -5.826 -43.942  1.00 83.99           C  
ATOM   3779  O   ILE A 492      73.942  -6.844 -44.590  1.00 83.99           O  
ATOM   3780  CG1 ILE A 492      69.871  -5.806 -42.773  1.00 83.99           C  
ATOM   3781  CG2 ILE A 492      70.815  -7.168 -44.678  1.00 83.99           C  
ATOM   3782  CD1 ILE A 492      68.415  -5.948 -43.195  1.00 83.99           C  
ATOM   3783  N   ARG A 493      73.505  -4.824 -45.436  1.00 82.31           N  
ATOM   3784  CA  ARG A 493      74.457  -4.922 -46.537  1.00 82.31           C  
ATOM   3785  C   ARG A 493      75.893  -4.894 -46.024  1.00 82.31           C  
ATOM   3786  CB  ARG A 493      74.237  -3.789 -47.541  1.00 82.31           C  
ATOM   3787  O   ARG A 493      76.739  -5.660 -46.489  1.00 82.31           O  
ATOM   3788  CG  ARG A 493      73.895  -4.267 -48.944  1.00 82.31           C  
ATOM   3789  CD  ARG A 493      73.858  -3.115 -49.938  1.00 82.31           C  
ATOM   3790  NE  ARG A 493      73.546  -3.577 -51.288  1.00 82.31           N  
ATOM   3791  NH1 ARG A 493      73.426  -1.462 -52.208  1.00 82.31           N  
ATOM   3792  NH2 ARG A 493      73.070  -3.309 -53.518  1.00 82.31           N  
ATOM   3793  CZ  ARG A 493      73.348  -2.782 -52.335  1.00 82.31           C  
ATOM   3794  N   THR A 494      76.225  -4.057 -45.102  1.00 79.72           N  
ATOM   3795  CA  THR A 494      77.540  -3.968 -44.477  1.00 79.72           C  
ATOM   3796  C   THR A 494      77.802  -5.185 -43.594  1.00 79.72           C  
ATOM   3797  CB  THR A 494      77.674  -2.683 -43.639  1.00 79.72           C  
ATOM   3798  O   THR A 494      78.929  -5.679 -43.528  1.00 79.72           O  
ATOM   3799  CG2 THR A 494      77.845  -1.459 -44.532  1.00 79.72           C  
ATOM   3800  OG1 THR A 494      76.497  -2.517 -42.839  1.00 79.72           O  
ATOM   3801  N   GLY A 495      76.740  -5.695 -42.934  1.00 77.21           N  
ATOM   3802  CA  GLY A 495      76.807  -6.941 -42.186  1.00 77.21           C  
ATOM   3803  C   GLY A 495      77.006  -8.158 -43.069  1.00 77.21           C  
ATOM   3804  O   GLY A 495      77.764  -9.066 -42.722  1.00 77.21           O  
ATOM   3805  N   MET A 496      76.452  -8.199 -44.271  1.00 76.41           N  
ATOM   3806  CA  MET A 496      76.605  -9.259 -45.263  1.00 76.41           C  
ATOM   3807  C   MET A 496      77.955  -9.156 -45.965  1.00 76.41           C  
ATOM   3808  CB  MET A 496      75.475  -9.200 -46.292  1.00 76.41           C  
ATOM   3809  O   MET A 496      78.592 -10.172 -46.247  1.00 76.41           O  
ATOM   3810  CG  MET A 496      74.156  -9.762 -45.786  1.00 76.41           C  
ATOM   3811  SD  MET A 496      72.883  -9.863 -47.104  1.00 76.41           S  
ATOM   3812  CE  MET A 496      73.595 -11.173 -48.138  1.00 76.41           C  
ATOM   3813  N   GLN A 497      78.565  -7.981 -46.200  1.00 72.85           N  
ATOM   3814  CA  GLN A 497      79.877  -7.737 -46.789  1.00 72.85           C  
ATOM   3815  C   GLN A 497      80.993  -8.054 -45.798  1.00 72.85           C  
ATOM   3816  CB  GLN A 497      79.992  -6.287 -47.262  1.00 72.85           C  
ATOM   3817  O   GLN A 497      82.044  -8.570 -46.183  1.00 72.85           O  
ATOM   3818  CG  GLN A 497      79.235  -5.999 -48.551  1.00 72.85           C  
ATOM   3819  CD  GLN A 497      79.425  -4.574 -49.038  1.00 72.85           C  
ATOM   3820  NE2 GLN A 497      79.102  -4.332 -50.304  1.00 72.85           N  
ATOM   3821  OE1 GLN A 497      79.857  -3.698 -48.282  1.00 72.85           O  
ATOM   3822  N   GLN A 498      80.793  -7.837 -44.510  1.00 70.95           N  
ATOM   3823  CA  GLN A 498      81.710  -8.201 -43.434  1.00 70.95           C  
ATOM   3824  C   GLN A 498      81.666  -9.701 -43.158  1.00 70.95           C  
ATOM   3825  CB  GLN A 498      81.379  -7.423 -42.160  1.00 70.95           C  
ATOM   3826  O   GLN A 498      82.689 -10.309 -42.836  1.00 70.95           O  
ATOM   3827  CG  GLN A 498      81.923  -6.001 -42.149  1.00 70.95           C  
ATOM   3828  CD  GLN A 498      81.668  -5.285 -40.836  1.00 70.95           C  
ATOM   3829  NE2 GLN A 498      82.243  -4.096 -40.687  1.00 70.95           N  
ATOM   3830  OE1 GLN A 498      80.959  -5.795 -39.963  1.00 70.95           O  
ATOM   3831  N   ALA A 499      80.563 -10.363 -43.425  1.00 68.33           N  
ATOM   3832  CA  ALA A 499      80.389 -11.811 -43.337  1.00 68.33           C  
ATOM   3833  C   ALA A 499      80.951 -12.507 -44.573  1.00 68.33           C  
ATOM   3834  CB  ALA A 499      78.913 -12.160 -43.159  1.00 68.33           C  
ATOM   3835  O   ALA A 499      81.506 -13.604 -44.477  1.00 68.33           O  
ATOM   3836  N   LEU A 500      81.000 -11.871 -45.740  1.00 67.82           N  
ATOM   3837  CA  LEU A 500      81.566 -12.362 -46.992  1.00 67.82           C  
ATOM   3838  C   LEU A 500      83.064 -12.087 -47.056  1.00 67.82           C  
ATOM   3839  CB  LEU A 500      80.864 -11.713 -48.188  1.00 67.82           C  
ATOM   3840  O   LEU A 500      83.822 -12.884 -47.613  1.00 67.82           O  
ATOM   3841  CG  LEU A 500      79.586 -12.398 -48.677  1.00 67.82           C  
ATOM   3842  CD1 LEU A 500      78.582 -11.359 -49.165  1.00 67.82           C  
ATOM   3843  CD2 LEU A 500      79.906 -13.400 -49.781  1.00 67.82           C  
ATOM   3844  N   LYS A 501      83.682 -11.094 -46.395  1.00 65.30           N  
ATOM   3845  CA  LYS A 501      85.102 -10.785 -46.251  1.00 65.30           C  
ATOM   3846  C   LYS A 501      85.749 -11.658 -45.180  1.00 65.30           C  
ATOM   3847  CB  LYS A 501      85.298  -9.307 -45.912  1.00 65.30           C  
ATOM   3848  O   LYS A 501      86.928 -12.004 -45.282  1.00 65.30           O  
ATOM   3849  CG  LYS A 501      85.351  -8.394 -47.128  1.00 65.30           C  
ATOM   3850  CD  LYS A 501      85.697  -6.963 -46.738  1.00 65.30           C  
ATOM   3851  CE  LYS A 501      85.680  -6.034 -47.945  1.00 65.30           C  
ATOM   3852  NZ  LYS A 501      86.051  -4.636 -47.573  1.00 65.30           N  
ATOM   3853  N   LYS A 502      84.980 -12.253 -44.288  1.00 59.88           N  
ATOM   3854  CA  LYS A 502      85.409 -13.230 -43.292  1.00 59.88           C  
ATOM   3855  C   LYS A 502      85.378 -14.646 -43.861  1.00 59.88           C  
ATOM   3856  CB  LYS A 502      84.527 -13.148 -42.044  1.00 59.88           C  
ATOM   3857  O   LYS A 502      86.183 -15.495 -43.472  1.00 59.88           O  
ATOM   3858  CG  LYS A 502      85.125 -12.317 -40.918  1.00 59.88           C  
ATOM   3859  CD  LYS A 502      84.238 -12.333 -39.680  1.00 59.88           C  
ATOM   3860  CE  LYS A 502      84.836 -11.504 -38.552  1.00 59.88           C  
ATOM   3861  NZ  LYS A 502      83.989 -11.549 -37.322  1.00 59.88           N  
ATOM   3862  N   LYS A 503      84.835 -14.824 -45.037  1.00 55.67           N  
ATOM   3863  CA  LYS A 503      84.766 -16.083 -45.773  1.00 55.67           C  
ATOM   3864  C   LYS A 503      85.767 -16.103 -46.925  1.00 55.67           C  
ATOM   3865  CB  LYS A 503      83.351 -16.318 -46.304  1.00 55.67           C  
ATOM   3866  O   LYS A 503      86.275 -17.163 -47.294  1.00 55.67           O  
ATOM   3867  CG  LYS A 503      82.489 -17.192 -45.404  1.00 55.67           C  
ATOM   3868  CD  LYS A 503      81.183 -17.578 -46.086  1.00 55.67           C  
ATOM   3869  CE  LYS A 503      80.298 -18.412 -45.169  1.00 55.67           C  
ATOM   3870  NZ  LYS A 503      79.058 -18.872 -45.863  1.00 55.67           N  
ATOM   3871  N   ILE A 504      86.547 -15.012 -47.273  1.00 53.25           N  
ATOM   3872  CA  ILE A 504      87.571 -14.874 -48.303  1.00 53.25           C  
ATOM   3873  C   ILE A 504      88.918 -14.564 -47.653  1.00 53.25           C  
ATOM   3874  CB  ILE A 504      87.203 -13.773 -49.322  1.00 53.25           C  
ATOM   3875  O   ILE A 504      89.969 -14.748 -48.271  1.00 53.25           O  
ATOM   3876  CG1 ILE A 504      85.959 -14.179 -50.121  1.00 53.25           C  
ATOM   3877  CG2 ILE A 504      88.382 -13.484 -50.256  1.00 53.25           C  
ATOM   3878  CD1 ILE A 504      85.353 -13.048 -50.940  1.00 53.25           C  
ATOM   3879  N   LYS A 505      89.251 -14.761 -46.303  1.00 41.03           N  
ATOM   3880  CA  LYS A 505      90.512 -14.921 -45.585  1.00 41.03           C  
ATOM   3881  C   LYS A 505      90.634 -16.324 -44.996  1.00 41.03           C  
ATOM   3882  CB  LYS A 505      90.635 -13.875 -44.476  1.00 41.03           C  
ATOM   3883  O   LYS A 505      91.723 -16.902 -44.978  1.00 41.03           O  
ATOM   3884  CG  LYS A 505      91.676 -12.800 -44.752  1.00 41.03           C  
ATOM   3885  CD  LYS A 505      91.764 -11.800 -43.606  1.00 41.03           C  
ATOM   3886  CE  LYS A 505      92.784 -10.706 -43.895  1.00 41.03           C  
ATOM   3887  NZ  LYS A 505      92.890  -9.736 -42.764  1.00 41.03           N  
TER    3888      LYS A 505                                                      
ENDMDL                                                                          
END                                                                             
