# Supplementary material for: The phenuivirus Toscana virus makes an atypical use of vacuolar acidity to enter host cells
Source: PLoS Pathog. 2023 Aug 14;19(8):e1011562. doi: 10.1371/journal.ppat.1011562 (PMC10449198; doi:10.1371/journal.ppat.1011562)
Supplement: S2 File — (PDB) [file ppat.1011562.s009.pdb]

MODEL     1                                                                     
ATOM      1  N   GLN A   1     -21.973 -13.502  14.355  1.00 41.25           N  
ATOM      2  CA  GLN A   1     -21.229 -12.262  14.160  1.00 41.25           C  
ATOM      3  C   GLN A   1     -22.028 -11.058  14.652  1.00 41.25           C  
ATOM      4  CB  GLN A   1     -20.863 -12.081  12.686  1.00 41.25           C  
ATOM      5  O   GLN A   1     -23.215 -10.927  14.346  1.00 41.25           O  
ATOM      6  CG  GLN A   1     -19.773 -13.027  12.202  1.00 41.25           C  
ATOM      7  CD  GLN A   1     -19.520 -12.918  10.710  1.00 41.25           C  
ATOM      8  NE2 GLN A   1     -18.525 -13.652  10.223  1.00 41.25           N  
ATOM      9  OE1 GLN A   1     -20.213 -12.182  10.002  1.00 41.25           O  
ATOM     10  N   SER A   2     -21.469 -10.338  15.762  1.00 54.79           N  
ATOM     11  CA  SER A   2     -22.141  -9.370  16.623  1.00 54.79           C  
ATOM     12  C   SER A   2     -21.612  -7.960  16.386  1.00 54.79           C  
ATOM     13  CB  SER A   2     -21.967  -9.749  18.094  1.00 54.79           C  
ATOM     14  O   SER A   2     -20.474  -7.783  15.946  1.00 54.79           O  
ATOM     15  OG  SER A   2     -22.388  -8.692  18.939  1.00 54.79           O  
ATOM     16  N   CYS A   3     -22.493  -6.921  16.266  1.00 63.53           N  
ATOM     17  CA  CYS A   3     -22.322  -5.506  15.957  1.00 63.53           C  
ATOM     18  C   CYS A   3     -21.737  -4.754  17.147  1.00 63.53           C  
ATOM     19  CB  CYS A   3     -23.656  -4.880  15.552  1.00 63.53           C  
ATOM     20  O   CYS A   3     -22.257  -4.847  18.261  1.00 63.53           O  
ATOM     21  SG  CYS A   3     -24.319  -5.521  13.999  1.00 63.53           S  
ATOM     22  N   SER A   4     -20.489  -4.328  17.116  1.00 66.89           N  
ATOM     23  CA  SER A   4     -19.814  -3.526  18.131  1.00 66.89           C  
ATOM     24  C   SER A   4     -20.294  -2.078  18.101  1.00 66.89           C  
ATOM     25  CB  SER A   4     -18.299  -3.573  17.932  1.00 66.89           C  
ATOM     26  O   SER A   4     -20.454  -1.450  19.149  1.00 66.89           O  
ATOM     27  OG  SER A   4     -17.934  -2.972  16.702  1.00 66.89           O  
ATOM     28  N   GLU A   5     -20.658  -1.499  16.966  1.00 69.50           N  
ATOM     29  CA  GLU A   5     -21.244  -0.184  16.729  1.00 69.50           C  
ATOM     30  C   GLU A   5     -22.576  -0.298  15.993  1.00 69.50           C  
ATOM     31  CB  GLU A   5     -20.279   0.700  15.935  1.00 69.50           C  
ATOM     32  O   GLU A   5     -22.663  -0.958  14.955  1.00 69.50           O  
ATOM     33  CG  GLU A   5     -18.975   0.994  16.663  1.00 69.50           C  
ATOM     34  CD  GLU A   5     -19.147   1.933  17.846  1.00 69.50           C  
ATOM     35  OE1 GLU A   5     -18.362   1.836  18.817  1.00 69.50           O  
ATOM     36  OE2 GLU A   5     -20.075   2.771  17.803  1.00 69.50           O  
ATOM     37  N   SER A   6     -23.634   0.135  16.649  1.00 74.46           N  
ATOM     38  CA  SER A   6     -24.928  -0.017  15.993  1.00 74.46           C  
ATOM     39  C   SER A   6     -25.647   1.322  15.871  1.00 74.46           C  
ATOM     40  CB  SER A   6     -25.805  -1.008  16.759  1.00 74.46           C  
ATOM     41  O   SER A   6     -25.516   2.184  16.742  1.00 74.46           O  
ATOM     42  OG  SER A   6     -26.039  -0.555  18.081  1.00 74.46           O  
ATOM     43  N   VAL A   7     -26.125   1.603  14.693  1.00 79.39           N  
ATOM     44  CA  VAL A   7     -26.967   2.768  14.446  1.00 79.39           C  
ATOM     45  C   VAL A   7     -28.352   2.317  13.988  1.00 79.39           C  
ATOM     46  CB  VAL A   7     -26.339   3.711  13.395  1.00 79.39           C  
ATOM     47  O   VAL A   7     -28.473   1.450  13.119  1.00 79.39           O  
ATOM     48  CG1 VAL A   7     -27.255   4.902  13.122  1.00 79.39           C  
ATOM     49  CG2 VAL A   7     -24.964   4.186  13.860  1.00 79.39           C  
ATOM     50  N   ILE A   8     -29.329   2.822  14.717  1.00 76.00           N  
ATOM     51  CA  ILE A   8     -30.702   2.508  14.334  1.00 76.00           C  
ATOM     52  C   ILE A   8     -31.188   3.509  13.289  1.00 76.00           C  
ATOM     53  CB  ILE A   8     -31.644   2.512  15.559  1.00 76.00           C  
ATOM     54  O   ILE A   8     -31.067   4.722  13.477  1.00 76.00           O  
ATOM     55  CG1 ILE A   8     -31.165   1.498  16.604  1.00 76.00           C  
ATOM     56  CG2 ILE A   8     -33.086   2.218  15.132  1.00 76.00           C  
ATOM     57  CD1 ILE A   8     -31.894   1.592  17.938  1.00 76.00           C  
ATOM     58  N   ALA A   9     -31.675   2.928  12.134  1.00 74.79           N  
ATOM     59  CA  ALA A   9     -32.151   3.764  11.035  1.00 74.79           C  
ATOM     60  C   ALA A   9     -33.327   4.632  11.476  1.00 74.79           C  
ATOM     61  CB  ALA A   9     -32.551   2.899   9.842  1.00 74.79           C  
ATOM     62  O   ALA A   9     -34.232   4.157  12.167  1.00 74.79           O  
ATOM     63  N   ASP A  10     -33.254   5.949  11.140  1.00 77.86           N  
ATOM     64  CA  ASP A  10     -34.295   6.914  11.477  1.00 77.86           C  
ATOM     65  C   ASP A  10     -35.604   6.581  10.765  1.00 77.86           C  
ATOM     66  CB  ASP A  10     -33.848   8.333  11.118  1.00 77.86           C  
ATOM     67  O   ASP A  10     -35.595   6.003   9.676  1.00 77.86           O  
ATOM     68  CG  ASP A  10     -34.459   9.393  12.018  1.00 77.86           C  
ATOM     69  OD1 ASP A  10     -35.541   9.152  12.596  1.00 77.86           O  
ATOM     70  OD2 ASP A  10     -33.854  10.479  12.149  1.00 77.86           O  
ATOM     71  N   SER A  11     -36.643   6.792  11.422  1.00 72.56           N  
ATOM     72  CA  SER A  11     -37.975   6.527  10.888  1.00 72.56           C  
ATOM     73  C   SER A  11     -38.220   7.308   9.601  1.00 72.56           C  
ATOM     74  CB  SER A  11     -39.047   6.881  11.920  1.00 72.56           C  
ATOM     75  O   SER A  11     -39.047   6.913   8.777  1.00 72.56           O  
ATOM     76  OG  SER A  11     -38.946   8.241  12.304  1.00 72.56           O  
ATOM     77  N   LYS A  12     -37.456   8.439   9.331  1.00 76.45           N  
ATOM     78  CA  LYS A  12     -37.561   9.302   8.158  1.00 76.45           C  
ATOM     79  C   LYS A  12     -36.984   8.620   6.921  1.00 76.45           C  
ATOM     80  CB  LYS A  12     -36.848  10.632   8.404  1.00 76.45           C  
ATOM     81  O   LYS A  12     -37.359   8.948   5.793  1.00 76.45           O  
ATOM     82  CG  LYS A  12     -37.549  11.533   9.410  1.00 76.45           C  
ATOM     83  CD  LYS A  12     -36.813  12.856   9.584  1.00 76.45           C  
ATOM     84  CE  LYS A  12     -37.453  13.715  10.666  1.00 76.45           C  
ATOM     85  NZ  LYS A  12     -36.710  14.994  10.869  1.00 76.45           N  
ATOM     86  N   ILE A  13     -36.232   7.554   7.127  1.00 81.24           N  
ATOM     87  CA  ILE A  13     -35.520   6.887   6.043  1.00 81.24           C  
ATOM     88  C   ILE A  13     -36.202   5.560   5.717  1.00 81.24           C  
ATOM     89  CB  ILE A  13     -34.035   6.652   6.403  1.00 81.24           C  
ATOM     90  O   ILE A  13     -35.930   4.954   4.678  1.00 81.24           O  
ATOM     91  CG1 ILE A  13     -33.922   5.812   7.680  1.00 81.24           C  
ATOM     92  CG2 ILE A  13     -33.300   7.986   6.557  1.00 81.24           C  
ATOM     93  CD1 ILE A  13     -32.503   5.362   8.001  1.00 81.24           C  
ATOM     94  N   MET A  14     -37.279   5.206   6.579  1.00 83.98           N  
ATOM     95  CA  MET A  14     -37.970   3.933   6.398  1.00 83.98           C  
ATOM     96  C   MET A  14     -39.442   4.155   6.069  1.00 83.98           C  
ATOM     97  CB  MET A  14     -37.838   3.066   7.651  1.00 83.98           C  
ATOM     98  O   MET A  14     -40.130   4.908   6.760  1.00 83.98           O  
ATOM     99  CG  MET A  14     -36.417   2.607   7.933  1.00 83.98           C  
ATOM    100  SD  MET A  14     -35.788   1.446   6.660  1.00 83.98           S  
ATOM    101  CE  MET A  14     -36.952   0.071   6.876  1.00 83.98           C  
ATOM    102  N   GLN A  15     -39.945   3.615   4.986  1.00 86.51           N  
ATOM    103  CA  GLN A  15     -41.354   3.608   4.610  1.00 86.51           C  
ATOM    104  C   GLN A  15     -41.886   2.182   4.493  1.00 86.51           C  
ATOM    105  CB  GLN A  15     -41.563   4.356   3.293  1.00 86.51           C  
ATOM    106  O   GLN A  15     -41.393   1.395   3.682  1.00 86.51           O  
ATOM    107  CG  GLN A  15     -41.253   5.844   3.375  1.00 86.51           C  
ATOM    108  CD  GLN A  15     -41.436   6.556   2.047  1.00 86.51           C  
ATOM    109  NE2 GLN A  15     -41.415   7.884   2.079  1.00 86.51           N  
ATOM    110  OE1 GLN A  15     -41.595   5.917   1.002  1.00 86.51           O  
ATOM    111  N   CYS A  16     -42.843   1.830   5.380  1.00 86.19           N  
ATOM    112  CA  CYS A  16     -43.300   0.446   5.445  1.00 86.19           C  
ATOM    113  C   CYS A  16     -44.771   0.339   5.061  1.00 86.19           C  
ATOM    114  CB  CYS A  16     -43.087  -0.124   6.847  1.00 86.19           C  
ATOM    115  O   CYS A  16     -45.562   1.236   5.360  1.00 86.19           O  
ATOM    116  SG  CYS A  16     -41.362  -0.113   7.382  1.00 86.19           S  
ATOM    117  N   THR A  17     -45.127  -0.620   4.300  1.00 86.74           N  
ATOM    118  CA  THR A  17     -46.510  -0.945   3.966  1.00 86.74           C  
ATOM    119  C   THR A  17     -46.817  -2.403   4.296  1.00 86.74           C  
ATOM    120  CB  THR A  17     -46.802  -0.680   2.478  1.00 86.74           C  
ATOM    121  O   THR A  17     -45.924  -3.253   4.267  1.00 86.74           O  
ATOM    122  CG2 THR A  17     -46.662   0.802   2.145  1.00 86.74           C  
ATOM    123  OG1 THR A  17     -45.880  -1.427   1.675  1.00 86.74           O  
ATOM    124  N   THR A  18     -47.949  -2.620   4.827  1.00 83.99           N  
ATOM    125  CA  THR A  18     -48.373  -3.983   5.130  1.00 83.99           C  
ATOM    126  C   THR A  18     -49.079  -4.608   3.931  1.00 83.99           C  
ATOM    127  CB  THR A  18     -49.306  -4.019   6.355  1.00 83.99           C  
ATOM    128  O   THR A  18     -49.999  -4.013   3.365  1.00 83.99           O  
ATOM    129  CG2 THR A  18     -49.586  -5.453   6.791  1.00 83.99           C  
ATOM    130  OG1 THR A  18     -48.690  -3.313   7.439  1.00 83.99           O  
ATOM    131  N   SER A  19     -48.474  -5.544   3.275  1.00 78.51           N  
ATOM    132  CA  SER A  19     -49.108  -6.278   2.184  1.00 78.51           C  
ATOM    133  C   SER A  19     -49.417  -7.715   2.591  1.00 78.51           C  
ATOM    134  CB  SER A  19     -48.215  -6.271   0.943  1.00 78.51           C  
ATOM    135  O   SER A  19     -48.510  -8.542   2.706  1.00 78.51           O  
ATOM    136  OG  SER A  19     -48.870  -6.891  -0.151  1.00 78.51           O  
ATOM    137  N   GLY A  20     -50.680  -8.002   3.020  1.00 75.57           N  
ATOM    138  CA  GLY A  20     -51.074  -9.327   3.471  1.00 75.57           C  
ATOM    139  C   GLY A  20     -50.491  -9.695   4.823  1.00 75.57           C  
ATOM    140  O   GLY A  20     -50.702  -8.987   5.809  1.00 75.57           O  
ATOM    141  N   SER A  21     -49.706 -10.883   4.957  1.00 74.49           N  
ATOM    142  CA  SER A  21     -49.097 -11.412   6.173  1.00 74.49           C  
ATOM    143  C   SER A  21     -47.635 -10.995   6.286  1.00 74.49           C  
ATOM    144  CB  SER A  21     -49.204 -12.938   6.206  1.00 74.49           C  
ATOM    145  O   SER A  21     -46.955 -11.349   7.252  1.00 74.49           O  
ATOM    146  OG  SER A  21     -48.560 -13.511   5.082  1.00 74.49           O  
ATOM    147  N   SER A  22     -47.122 -10.064   5.287  1.00 81.05           N  
ATOM    148  CA  SER A  22     -45.737  -9.607   5.296  1.00 81.05           C  
ATOM    149  C   SER A  22     -45.658  -8.084   5.314  1.00 81.05           C  
ATOM    150  CB  SER A  22     -44.985 -10.150   4.080  1.00 81.05           C  
ATOM    151  O   SER A  22     -46.616  -7.403   4.943  1.00 81.05           O  
ATOM    152  OG  SER A  22     -45.551  -9.658   2.877  1.00 81.05           O  
ATOM    153  N   THR A  23     -44.773  -7.540   6.019  1.00 85.23           N  
ATOM    154  CA  THR A  23     -44.480  -6.112   6.067  1.00 85.23           C  
ATOM    155  C   THR A  23     -43.340  -5.762   5.115  1.00 85.23           C  
ATOM    156  CB  THR A  23     -44.116  -5.664   7.494  1.00 85.23           C  
ATOM    157  O   THR A  23     -42.260  -6.352   5.187  1.00 85.23           O  
ATOM    158  CG2 THR A  23     -43.945  -4.150   7.569  1.00 85.23           C  
ATOM    159  OG1 THR A  23     -45.159  -6.061   8.393  1.00 85.23           O  
ATOM    160  N   LEU A  24     -43.666  -4.912   4.107  1.00 87.67           N  
ATOM    161  CA  LEU A  24     -42.669  -4.436   3.155  1.00 87.67           C  
ATOM    162  C   LEU A  24     -42.213  -3.023   3.506  1.00 87.67           C  
ATOM    163  CB  LEU A  24     -43.230  -4.465   1.731  1.00 87.67           C  
ATOM    164  O   LEU A  24     -43.034  -2.109   3.605  1.00 87.67           O  
ATOM    165  CG  LEU A  24     -42.279  -4.018   0.618  1.00 87.67           C  
ATOM    166  CD1 LEU A  24     -41.185  -5.060   0.406  1.00 87.67           C  
ATOM    167  CD2 LEU A  24     -43.048  -3.771  -0.675  1.00 87.67           C  
ATOM    168  N   CYS A  25     -40.934  -2.883   3.773  1.00 87.96           N  
ATOM    169  CA  CYS A  25     -40.369  -1.583   4.115  1.00 87.96           C  
ATOM    170  C   CYS A  25     -39.338  -1.147   3.081  1.00 87.96           C  
ATOM    171  CB  CYS A  25     -39.727  -1.625   5.502  1.00 87.96           C  
ATOM    172  O   CYS A  25     -38.575  -1.971   2.573  1.00 87.96           O  
ATOM    173  SG  CYS A  25     -40.899  -1.952   6.837  1.00 87.96           S  
ATOM    174  N   LYS A  26     -39.463   0.154   2.712  1.00 89.27           N  
ATOM    175  CA  LYS A  26     -38.484   0.742   1.802  1.00 89.27           C  
ATOM    176  C   LYS A  26     -37.615   1.771   2.519  1.00 89.27           C  
ATOM    177  CB  LYS A  26     -39.185   1.389   0.606  1.00 89.27           C  
ATOM    178  O   LYS A  26     -38.130   2.714   3.122  1.00 89.27           O  
ATOM    179  CG  LYS A  26     -39.844   0.395  -0.338  1.00 89.27           C  
ATOM    180  CD  LYS A  26     -40.413   1.087  -1.570  1.00 89.27           C  
ATOM    181  CE  LYS A  26     -41.078   0.094  -2.514  1.00 89.27           C  
ATOM    182  NZ  LYS A  26     -41.607   0.763  -3.739  1.00 89.27           N  
ATOM    183  N   ALA A  27     -36.284   1.500   2.443  1.00 88.35           N  
ATOM    184  CA  ALA A  27     -35.343   2.416   3.081  1.00 88.35           C  
ATOM    185  C   ALA A  27     -34.727   3.368   2.060  1.00 88.35           C  
ATOM    186  CB  ALA A  27     -34.248   1.636   3.805  1.00 88.35           C  
ATOM    187  O   ALA A  27     -34.158   2.930   1.058  1.00 88.35           O  
ATOM    188  N   SER A  28     -34.963   4.741   2.288  1.00 90.87           N  
ATOM    189  CA  SER A  28     -34.375   5.756   1.420  1.00 90.87           C  
ATOM    190  C   SER A  28     -33.750   6.884   2.234  1.00 90.87           C  
ATOM    191  CB  SER A  28     -35.429   6.325   0.469  1.00 90.87           C  
ATOM    192  O   SER A  28     -34.433   7.540   3.023  1.00 90.87           O  
ATOM    193  OG  SER A  28     -34.825   7.134  -0.525  1.00 90.87           O  
ATOM    194  N   GLY A  29     -32.406   7.014   2.105  1.00 90.43           N  
ATOM    195  CA  GLY A  29     -31.686   8.051   2.827  1.00 90.43           C  
ATOM    196  C   GLY A  29     -30.212   7.739   3.005  1.00 90.43           C  
ATOM    197  O   GLY A  29     -29.714   6.744   2.475  1.00 90.43           O  
ATOM    198  N   THR A  30     -29.551   8.677   3.643  1.00 90.04           N  
ATOM    199  CA  THR A  30     -28.120   8.542   3.887  1.00 90.04           C  
ATOM    200  C   THR A  30     -27.837   8.406   5.380  1.00 90.04           C  
ATOM    201  CB  THR A  30     -27.340   9.743   3.321  1.00 90.04           C  
ATOM    202  O   THR A  30     -28.375   9.163   6.191  1.00 90.04           O  
ATOM    203  CG2 THR A  30     -25.838   9.562   3.511  1.00 90.04           C  
ATOM    204  OG1 THR A  30     -27.622   9.871   1.922  1.00 90.04           O  
ATOM    205  N   VAL A  31     -27.032   7.360   5.743  1.00 90.47           N  
ATOM    206  CA  VAL A  31     -26.657   7.118   7.132  1.00 90.47           C  
ATOM    207  C   VAL A  31     -25.135   7.118   7.264  1.00 90.47           C  
ATOM    208  CB  VAL A  31     -27.237   5.784   7.653  1.00 90.47           C  
ATOM    209  O   VAL A  31     -24.438   6.478   6.473  1.00 90.47           O  
ATOM    210  CG1 VAL A  31     -26.838   5.553   9.109  1.00 90.47           C  
ATOM    211  CG2 VAL A  31     -28.757   5.769   7.503  1.00 90.47           C  
ATOM    212  N   ILE A  32     -24.705   7.910   8.252  1.00 89.66           N  
ATOM    213  CA  ILE A  32     -23.273   7.922   8.534  1.00 89.66           C  
ATOM    214  C   ILE A  32     -22.987   7.098   9.787  1.00 89.66           C  
ATOM    215  CB  ILE A  32     -22.743   9.363   8.707  1.00 89.66           C  
ATOM    216  O   ILE A  32     -23.596   7.320  10.836  1.00 89.66           O  
ATOM    217  CG1 ILE A  32     -22.960  10.170   7.422  1.00 89.66           C  
ATOM    218  CG2 ILE A  32     -21.264   9.350   9.103  1.00 89.66           C  
ATOM    219  CD1 ILE A  32     -22.616  11.648   7.554  1.00 89.66           C  
ATOM    220  N   MET A  33     -22.075   6.149   9.613  1.00 88.68           N  
ATOM    221  CA  MET A  33     -21.760   5.278  10.742  1.00 88.68           C  
ATOM    222  C   MET A  33     -20.251   5.138  10.916  1.00 88.68           C  
ATOM    223  CB  MET A  33     -22.395   3.900  10.552  1.00 88.68           C  
ATOM    224  O   MET A  33     -19.509   5.101   9.933  1.00 88.68           O  
ATOM    225  CG  MET A  33     -22.140   2.943  11.705  1.00 88.68           C  
ATOM    226  SD  MET A  33     -22.973   1.325  11.474  1.00 88.68           S  
ATOM    227  CE  MET A  33     -22.311   0.852   9.852  1.00 88.68           C  
ATOM    228  N   ARG A  34     -19.868   5.028  12.221  1.00 87.89           N  
ATOM    229  CA  ARG A  34     -18.456   4.838  12.538  1.00 87.89           C  
ATOM    230  C   ARG A  34     -18.053   3.375  12.388  1.00 87.89           C  
ATOM    231  CB  ARG A  34     -18.154   5.322  13.958  1.00 87.89           C  
ATOM    232  O   ARG A  34     -18.773   2.479  12.833  1.00 87.89           O  
ATOM    233  CG  ARG A  34     -16.670   5.391  14.283  1.00 87.89           C  
ATOM    234  CD  ARG A  34     -16.421   6.007  15.652  1.00 87.89           C  
ATOM    235  NE  ARG A  34     -15.005   5.972  16.009  1.00 87.89           N  
ATOM    236  NH1 ARG A  34     -15.162   7.607  17.633  1.00 87.89           N  
ATOM    237  NH2 ARG A  34     -13.142   6.620  17.185  1.00 87.89           N  
ATOM    238  CZ  ARG A  34     -14.440   6.733  16.942  1.00 87.89           C  
ATOM    239  N   LEU A  35     -16.865   3.197  11.755  1.00 87.22           N  
ATOM    240  CA  LEU A  35     -16.364   1.835  11.604  1.00 87.22           C  
ATOM    241  C   LEU A  35     -15.761   1.330  12.911  1.00 87.22           C  
ATOM    242  CB  LEU A  35     -15.320   1.768  10.487  1.00 87.22           C  
ATOM    243  O   LEU A  35     -15.137   2.096  13.648  1.00 87.22           O  
ATOM    244  CG  LEU A  35     -15.855   1.824   9.055  1.00 87.22           C  
ATOM    245  CD1 LEU A  35     -14.702   1.931   8.062  1.00 87.22           C  
ATOM    246  CD2 LEU A  35     -16.713   0.600   8.756  1.00 87.22           C  
ATOM    247  N   GLY A  36     -16.010   0.072  13.235  1.00 81.30           N  
ATOM    248  CA  GLY A  36     -15.405  -0.543  14.406  1.00 81.30           C  
ATOM    249  C   GLY A  36     -13.943  -0.896  14.206  1.00 81.30           C  
ATOM    250  O   GLY A  36     -13.434  -0.841  13.085  1.00 81.30           O  
ATOM    251  N   PRO A  37     -13.146  -1.070  15.253  1.00 80.17           N  
ATOM    252  CA  PRO A  37     -11.754  -1.503  15.107  1.00 80.17           C  
ATOM    253  C   PRO A  37     -11.618  -2.787  14.292  1.00 80.17           C  
ATOM    254  CB  PRO A  37     -11.300  -1.722  16.552  1.00 80.17           C  
ATOM    255  O   PRO A  37     -12.616  -3.456  14.015  1.00 80.17           O  
ATOM    256  CG  PRO A  37     -12.557  -2.006  17.309  1.00 80.17           C  
ATOM    257  CD  PRO A  37     -13.699  -1.326  16.610  1.00 80.17           C  
ATOM    258  N   ILE A  38     -10.370  -3.044  13.837  1.00 80.77           N  
ATOM    259  CA  ILE A  38     -10.086  -4.226  13.031  1.00 80.77           C  
ATOM    260  C   ILE A  38     -10.597  -5.474  13.748  1.00 80.77           C  
ATOM    261  CB  ILE A  38      -8.575  -4.359  12.736  1.00 80.77           C  
ATOM    262  O   ILE A  38     -10.273  -5.703  14.916  1.00 80.77           O  
ATOM    263  CG1 ILE A  38      -8.082  -3.154  11.926  1.00 80.77           C  
ATOM    264  CG2 ILE A  38      -8.282  -5.670  12.001  1.00 80.77           C  
ATOM    265  CD1 ILE A  38      -6.568  -3.088  11.777  1.00 80.77           C  
ATOM    266  N   GLY A  39     -11.520  -6.227  13.012  1.00 77.69           N  
ATOM    267  CA  GLY A  39     -12.083  -7.439  13.585  1.00 77.69           C  
ATOM    268  C   GLY A  39     -13.458  -7.230  14.189  1.00 77.69           C  
ATOM    269  O   GLY A  39     -14.149  -8.195  14.523  1.00 77.69           O  
ATOM    270  N   SER A  40     -13.823  -5.960  14.334  1.00 81.04           N  
ATOM    271  CA  SER A  40     -15.136  -5.621  14.873  1.00 81.04           C  
ATOM    272  C   SER A  40     -16.121  -5.286  13.758  1.00 81.04           C  
ATOM    273  CB  SER A  40     -15.031  -4.444  15.843  1.00 81.04           C  
ATOM    274  O   SER A  40     -15.714  -4.986  12.633  1.00 81.04           O  
ATOM    275  OG  SER A  40     -14.593  -3.275  15.170  1.00 81.04           O  
ATOM    276  N   GLU A  41     -17.481  -5.376  14.106  1.00 85.90           N  
ATOM    277  CA  GLU A  41     -18.536  -5.143  13.124  1.00 85.90           C  
ATOM    278  C   GLU A  41     -19.354  -3.903  13.477  1.00 85.90           C  
ATOM    279  CB  GLU A  41     -19.452  -6.365  13.018  1.00 85.90           C  
ATOM    280  O   GLU A  41     -19.557  -3.601  14.654  1.00 85.90           O  
ATOM    281  CG  GLU A  41     -18.773  -7.593  12.431  1.00 85.90           C  
ATOM    282  CD  GLU A  41     -19.715  -8.773  12.254  1.00 85.90           C  
ATOM    283  OE1 GLU A  41     -19.284  -9.819  11.717  1.00 85.90           O  
ATOM    284  OE2 GLU A  41     -20.894  -8.650  12.655  1.00 85.90           O  
ATOM    285  N   SER A  42     -19.703  -3.156  12.507  1.00 88.96           N  
ATOM    286  CA  SER A  42     -20.658  -2.058  12.614  1.00 88.96           C  
ATOM    287  C   SER A  42     -21.981  -2.407  11.940  1.00 88.96           C  
ATOM    288  CB  SER A  42     -20.082  -0.784  11.995  1.00 88.96           C  
ATOM    289  O   SER A  42     -21.997  -2.877  10.800  1.00 88.96           O  
ATOM    290  OG  SER A  42     -18.857  -0.433  12.616  1.00 88.96           O  
ATOM    291  N   CYS A  43     -23.069  -2.182  12.685  1.00 88.18           N  
ATOM    292  CA  CYS A  43     -24.339  -2.672  12.162  1.00 88.18           C  
ATOM    293  C   CYS A  43     -25.345  -1.536  12.020  1.00 88.18           C  
ATOM    294  CB  CYS A  43     -24.910  -3.759  13.073  1.00 88.18           C  
ATOM    295  O   CYS A  43     -25.375  -0.620  12.844  1.00 88.18           O  
ATOM    296  SG  CYS A  43     -23.850  -5.213  13.223  1.00 88.18           S  
ATOM    297  N   LEU A  44     -26.085  -1.514  10.943  1.00 88.94           N  
ATOM    298  CA  LEU A  44     -27.256  -0.671  10.726  1.00 88.94           C  
ATOM    299  C   LEU A  44     -28.542  -1.469  10.914  1.00 88.94           C  
ATOM    300  CB  LEU A  44     -27.223  -0.059   9.323  1.00 88.94           C  
ATOM    301  O   LEU A  44     -28.806  -2.414  10.168  1.00 88.94           O  
ATOM    302  CG  LEU A  44     -28.415   0.819   8.938  1.00 88.94           C  
ATOM    303  CD1 LEU A  44     -28.437   2.085   9.788  1.00 88.94           C  
ATOM    304  CD2 LEU A  44     -28.366   1.165   7.454  1.00 88.94           C  
ATOM    305  N   ILE A  45     -29.319  -1.099  11.902  1.00 86.47           N  
ATOM    306  CA  ILE A  45     -30.535  -1.830  12.240  1.00 86.47           C  
ATOM    307  C   ILE A  45     -31.731  -1.202  11.528  1.00 86.47           C  
ATOM    308  CB  ILE A  45     -30.774  -1.856  13.766  1.00 86.47           C  
ATOM    309  O   ILE A  45     -31.962   0.005  11.637  1.00 86.47           O  
ATOM    310  CG1 ILE A  45     -29.576  -2.491  14.483  1.00 86.47           C  
ATOM    311  CG2 ILE A  45     -32.069  -2.601  14.099  1.00 86.47           C  
ATOM    312  CD1 ILE A  45     -29.615  -2.347  15.998  1.00 86.47           C  
ATOM    313  N   LEU A  46     -32.463  -2.037  10.755  1.00 86.53           N  
ATOM    314  CA  LEU A  46     -33.661  -1.627  10.031  1.00 86.53           C  
ATOM    315  C   LEU A  46     -34.915  -2.188  10.692  1.00 86.53           C  
ATOM    316  CB  LEU A  46     -33.590  -2.087   8.572  1.00 86.53           C  
ATOM    317  O   LEU A  46     -35.122  -3.404  10.709  1.00 86.53           O  
ATOM    318  CG  LEU A  46     -32.349  -1.660   7.787  1.00 86.53           C  
ATOM    319  CD1 LEU A  46     -32.246  -2.452   6.487  1.00 86.53           C  
ATOM    320  CD2 LEU A  46     -32.383  -0.162   7.505  1.00 86.53           C  
ATOM    321  N   LYS A  47     -35.705  -1.300  11.278  1.00 84.36           N  
ATOM    322  CA  LYS A  47     -36.898  -1.730  12.001  1.00 84.36           C  
ATOM    323  C   LYS A  47     -38.143  -1.616  11.124  1.00 84.36           C  
ATOM    324  CB  LYS A  47     -37.079  -0.906  13.277  1.00 84.36           C  
ATOM    325  O   LYS A  47     -38.261  -0.687  10.323  1.00 84.36           O  
ATOM    326  CG  LYS A  47     -36.020  -1.169  14.338  1.00 84.36           C  
ATOM    327  CD  LYS A  47     -36.318  -0.410  15.624  1.00 84.36           C  
ATOM    328  CE  LYS A  47     -35.290  -0.715  16.705  1.00 84.36           C  
ATOM    329  NZ  LYS A  47     -35.536   0.082  17.945  1.00 84.36           N  
ATOM    330  N   GLY A  48     -38.993  -2.623  11.245  1.00 83.80           N  
ATOM    331  CA  GLY A  48     -40.293  -2.550  10.597  1.00 83.80           C  
ATOM    332  C   GLY A  48     -41.346  -1.865  11.448  1.00 83.80           C  
ATOM    333  O   GLY A  48     -41.036  -0.941  12.203  1.00 83.80           O  
ATOM    334  N   LEU A  49     -42.634  -2.279  11.302  1.00 81.57           N  
ATOM    335  CA  LEU A  49     -43.774  -1.695  12.000  1.00 81.57           C  
ATOM    336  C   LEU A  49     -43.911  -2.280  13.402  1.00 81.57           C  
ATOM    337  CB  LEU A  49     -45.064  -1.929  11.209  1.00 81.57           C  
ATOM    338  O   LEU A  49     -44.364  -1.596  14.322  1.00 81.57           O  
ATOM    339  CG  LEU A  49     -45.178  -1.202   9.868  1.00 81.57           C  
ATOM    340  CD1 LEU A  49     -46.403  -1.692   9.102  1.00 81.57           C  
ATOM    341  CD2 LEU A  49     -45.242   0.307  10.081  1.00 81.57           C  
ATOM    342  N   LYS A  50     -43.422  -3.583  13.533  1.00 80.01           N  
ATOM    343  CA  LYS A  50     -43.438  -4.270  14.821  1.00 80.01           C  
ATOM    344  C   LYS A  50     -42.027  -4.417  15.384  1.00 80.01           C  
ATOM    345  CB  LYS A  50     -44.095  -5.645  14.689  1.00 80.01           C  
ATOM    346  O   LYS A  50     -41.047  -4.365  14.637  1.00 80.01           O  
ATOM    347  CG  LYS A  50     -45.553  -5.595  14.255  1.00 80.01           C  
ATOM    348  CD  LYS A  50     -46.149  -6.992  14.138  1.00 80.01           C  
ATOM    349  CE  LYS A  50     -47.582  -6.948  13.625  1.00 80.01           C  
ATOM    350  NZ  LYS A  50     -48.165  -8.316  13.492  1.00 80.01           N  
ATOM    351  N   ASP A  51     -41.861  -4.464  16.705  1.00 74.24           N  
ATOM    352  CA  ASP A  51     -40.586  -4.606  17.400  1.00 74.24           C  
ATOM    353  C   ASP A  51     -39.913  -5.931  17.049  1.00 74.24           C  
ATOM    354  CB  ASP A  51     -40.785  -4.502  18.913  1.00 74.24           C  
ATOM    355  O   ASP A  51     -38.689  -6.051  17.125  1.00 74.24           O  
ATOM    356  CG  ASP A  51     -40.966  -3.072  19.391  1.00 74.24           C  
ATOM    357  OD1 ASP A  51     -40.601  -2.132  18.653  1.00 74.24           O  
ATOM    358  OD2 ASP A  51     -41.476  -2.884  20.517  1.00 74.24           O  
ATOM    359  N   SER A  52     -40.671  -6.820  16.578  1.00 73.15           N  
ATOM    360  CA  SER A  52     -40.186  -8.152  16.232  1.00 73.15           C  
ATOM    361  C   SER A  52     -39.663  -8.194  14.800  1.00 73.15           C  
ATOM    362  CB  SER A  52     -41.295  -9.189  16.409  1.00 73.15           C  
ATOM    363  O   SER A  52     -38.920  -9.107  14.431  1.00 73.15           O  
ATOM    364  OG  SER A  52     -42.404  -8.887  15.579  1.00 73.15           O  
ATOM    365  N   GLU A  53     -39.961  -7.094  14.038  1.00 80.51           N  
ATOM    366  CA  GLU A  53     -39.491  -6.997  12.660  1.00 80.51           C  
ATOM    367  C   GLU A  53     -38.194  -6.197  12.574  1.00 80.51           C  
ATOM    368  CB  GLU A  53     -40.562  -6.361  11.769  1.00 80.51           C  
ATOM    369  O   GLU A  53     -38.219  -4.964  12.563  1.00 80.51           O  
ATOM    370  CG  GLU A  53     -41.830  -7.192  11.644  1.00 80.51           C  
ATOM    371  CD  GLU A  53     -42.922  -6.503  10.840  1.00 80.51           C  
ATOM    372  OE1 GLU A  53     -43.905  -7.174  10.453  1.00 80.51           O  
ATOM    373  OE2 GLU A  53     -42.791  -5.284  10.594  1.00 80.51           O  
ATOM    374  N   LYS A  54     -37.109  -7.053  12.575  1.00 82.15           N  
ATOM    375  CA  LYS A  54     -35.798  -6.412  12.546  1.00 82.15           C  
ATOM    376  C   LYS A  54     -34.889  -7.066  11.509  1.00 82.15           C  
ATOM    377  CB  LYS A  54     -35.143  -6.468  13.927  1.00 82.15           C  
ATOM    378  O   LYS A  54     -34.885  -8.290  11.363  1.00 82.15           O  
ATOM    379  CG  LYS A  54     -35.915  -5.726  15.009  1.00 82.15           C  
ATOM    380  CD  LYS A  54     -35.251  -5.876  16.371  1.00 82.15           C  
ATOM    381  CE  LYS A  54     -36.066  -5.204  17.468  1.00 82.15           C  
ATOM    382  NZ  LYS A  54     -35.428  -5.364  18.809  1.00 82.15           N  
ATOM    383  N   GLN A  55     -34.171  -6.224  10.783  1.00 84.96           N  
ATOM    384  CA  GLN A  55     -33.098  -6.632   9.883  1.00 84.96           C  
ATOM    385  C   GLN A  55     -31.879  -5.728  10.034  1.00 84.96           C  
ATOM    386  CB  GLN A  55     -33.582  -6.623   8.432  1.00 84.96           C  
ATOM    387  O   GLN A  55     -31.985  -4.616  10.556  1.00 84.96           O  
ATOM    388  CG  GLN A  55     -34.653  -7.664   8.134  1.00 84.96           C  
ATOM    389  CD  GLN A  55     -34.108  -9.079   8.119  1.00 84.96           C  
ATOM    390  NE2 GLN A  55     -35.004 -10.060   8.141  1.00 84.96           N  
ATOM    391  OE1 GLN A  55     -32.892  -9.290   8.088  1.00 84.96           O  
ATOM    392  N   PHE A  56     -30.721  -6.298   9.651  1.00 86.76           N  
ATOM    393  CA  PHE A  56     -29.563  -5.433   9.842  1.00 86.76           C  
ATOM    394  C   PHE A  56     -28.550  -5.630   8.721  1.00 86.76           C  
ATOM    395  CB  PHE A  56     -28.905  -5.704  11.198  1.00 86.76           C  
ATOM    396  O   PHE A  56     -28.538  -6.673   8.064  1.00 86.76           O  
ATOM    397  CG  PHE A  56     -28.364  -7.101  11.342  1.00 86.76           C  
ATOM    398  CD1 PHE A  56     -29.186  -8.140  11.760  1.00 86.76           C  
ATOM    399  CD2 PHE A  56     -27.032  -7.374  11.059  1.00 86.76           C  
ATOM    400  CE1 PHE A  56     -28.688  -9.434  11.894  1.00 86.76           C  
ATOM    401  CE2 PHE A  56     -26.527  -8.665  11.190  1.00 86.76           C  
ATOM    402  CZ  PHE A  56     -27.357  -9.693  11.609  1.00 86.76           C  
ATOM    403  N   ILE A  57     -27.832  -4.605   8.434  1.00 88.70           N  
ATOM    404  CA  ILE A  57     -26.646  -4.630   7.584  1.00 88.70           C  
ATOM    405  C   ILE A  57     -25.390  -4.577   8.449  1.00 88.70           C  
ATOM    406  CB  ILE A  57     -26.651  -3.461   6.573  1.00 88.70           C  
ATOM    407  O   ILE A  57     -25.224  -3.662   9.259  1.00 88.70           O  
ATOM    408  CG1 ILE A  57     -27.906  -3.518   5.696  1.00 88.70           C  
ATOM    409  CG2 ILE A  57     -25.382  -3.483   5.716  1.00 88.70           C  
ATOM    410  CD1 ILE A  57     -28.097  -2.297   4.807  1.00 88.70           C  
ATOM    411  N   SER A  58     -24.546  -5.626   8.239  1.00 89.23           N  
ATOM    412  CA  SER A  58     -23.335  -5.692   9.050  1.00 89.23           C  
ATOM    413  C   SER A  58     -22.092  -5.413   8.211  1.00 89.23           C  
ATOM    414  CB  SER A  58     -23.211  -7.061   9.720  1.00 89.23           C  
ATOM    415  O   SER A  58     -21.951  -5.943   7.106  1.00 89.23           O  
ATOM    416  OG  SER A  58     -21.986  -7.168  10.423  1.00 89.23           O  
ATOM    417  N   ILE A  59     -21.247  -4.587   8.800  1.00 91.52           N  
ATOM    418  CA  ILE A  59     -19.995  -4.228   8.143  1.00 91.52           C  
ATOM    419  C   ILE A  59     -18.817  -4.586   9.046  1.00 91.52           C  
ATOM    420  CB  ILE A  59     -19.957  -2.726   7.783  1.00 91.52           C  
ATOM    421  O   ILE A  59     -18.611  -3.958  10.087  1.00 91.52           O  
ATOM    422  CG1 ILE A  59     -21.180  -2.348   6.940  1.00 91.52           C  
ATOM    423  CG2 ILE A  59     -18.658  -2.379   7.050  1.00 91.52           C  
ATOM    424  CD1 ILE A  59     -21.482  -0.855   6.921  1.00 91.52           C  
ATOM    425  N   LYS A  60     -18.080  -5.585   8.594  1.00 89.56           N  
ATOM    426  CA  LYS A  60     -16.909  -6.027   9.346  1.00 89.56           C  
ATOM    427  C   LYS A  60     -15.628  -5.429   8.771  1.00 89.56           C  
ATOM    428  CB  LYS A  60     -16.819  -7.554   9.349  1.00 89.56           C  
ATOM    429  O   LYS A  60     -15.393  -5.495   7.563  1.00 89.56           O  
ATOM    430  CG  LYS A  60     -15.685  -8.105  10.201  1.00 89.56           C  
ATOM    431  CD  LYS A  60     -15.675  -9.628  10.201  1.00 89.56           C  
ATOM    432  CE  LYS A  60     -14.550 -10.181  11.065  1.00 89.56           C  
ATOM    433  NZ  LYS A  60     -14.576 -11.673  11.121  1.00 89.56           N  
ATOM    434  N   THR A  61     -14.858  -4.866   9.709  1.00 89.66           N  
ATOM    435  CA  THR A  61     -13.558  -4.338   9.310  1.00 89.66           C  
ATOM    436  C   THR A  61     -12.492  -5.429   9.360  1.00 89.66           C  
ATOM    437  CB  THR A  61     -13.134  -3.160  10.206  1.00 89.66           C  
ATOM    438  O   THR A  61     -12.157  -5.926  10.437  1.00 89.66           O  
ATOM    439  CG2 THR A  61     -11.837  -2.529   9.709  1.00 89.66           C  
ATOM    440  OG1 THR A  61     -14.168  -2.167  10.202  1.00 89.66           O  
ATOM    441  N   ILE A  62     -11.971  -5.753   8.199  1.00 88.56           N  
ATOM    442  CA  ILE A  62     -11.048  -6.877   8.084  1.00 88.56           C  
ATOM    443  C   ILE A  62      -9.615  -6.390   8.286  1.00 88.56           C  
ATOM    444  CB  ILE A  62     -11.187  -7.584   6.717  1.00 88.56           C  
ATOM    445  O   ILE A  62      -8.869  -6.954   9.090  1.00 88.56           O  
ATOM    446  CG1 ILE A  62     -12.605  -8.140   6.544  1.00 88.56           C  
ATOM    447  CG2 ILE A  62     -10.142  -8.695   6.575  1.00 88.56           C  
ATOM    448  CD1 ILE A  62     -12.828  -8.869   5.226  1.00 88.56           C  
ATOM    449  N   SER A  63      -9.298  -5.331   7.519  1.00 85.82           N  
ATOM    450  CA  SER A  63      -7.937  -4.812   7.593  1.00 85.82           C  
ATOM    451  C   SER A  63      -7.872  -3.361   7.130  1.00 85.82           C  
ATOM    452  CB  SER A  63      -6.990  -5.668   6.750  1.00 85.82           C  
ATOM    453  O   SER A  63      -8.794  -2.871   6.474  1.00 85.82           O  
ATOM    454  OG  SER A  63      -7.295  -5.545   5.371  1.00 85.82           O  
ATOM    455  N   SER A  64      -6.807  -2.677   7.600  1.00 84.70           N  
ATOM    456  CA  SER A  64      -6.500  -1.314   7.179  1.00 84.70           C  
ATOM    457  C   SER A  64      -5.037  -1.178   6.771  1.00 84.70           C  
ATOM    458  CB  SER A  64      -6.819  -0.323   8.299  1.00 84.70           C  
ATOM    459  O   SER A  64      -4.139  -1.575   7.517  1.00 84.70           O  
ATOM    460  OG  SER A  64      -6.445   0.993   7.928  1.00 84.70           O  
ATOM    461  N   GLU A  65      -4.905  -0.784   5.444  1.00 85.88           N  
ATOM    462  CA  GLU A  65      -3.533  -0.612   4.974  1.00 85.88           C  
ATOM    463  C   GLU A  65      -3.347   0.745   4.302  1.00 85.88           C  
ATOM    464  CB  GLU A  65      -3.151  -1.735   4.007  1.00 85.88           C  
ATOM    465  O   GLU A  65      -4.278   1.275   3.691  1.00 85.88           O  
ATOM    466  CG  GLU A  65      -4.060  -1.836   2.791  1.00 85.88           C  
ATOM    467  CD  GLU A  65      -3.711  -3.000   1.877  1.00 85.88           C  
ATOM    468  OE1 GLU A  65      -4.352  -3.147   0.811  1.00 85.88           O  
ATOM    469  OE2 GLU A  65      -2.791  -3.771   2.229  1.00 85.88           O  
ATOM    470  N   LEU A  66      -2.187   1.384   4.498  1.00 87.44           N  
ATOM    471  CA  LEU A  66      -1.746   2.554   3.747  1.00 87.44           C  
ATOM    472  C   LEU A  66      -0.957   2.140   2.509  1.00 87.44           C  
ATOM    473  CB  LEU A  66      -0.891   3.467   4.630  1.00 87.44           C  
ATOM    474  O   LEU A  66       0.157   1.623   2.622  1.00 87.44           O  
ATOM    475  CG  LEU A  66      -0.569   4.851   4.063  1.00 87.44           C  
ATOM    476  CD1 LEU A  66      -1.845   5.673   3.915  1.00 87.44           C  
ATOM    477  CD2 LEU A  66       0.437   5.572   4.953  1.00 87.44           C  
ATOM    478  N   THR A  67      -1.593   2.254   1.380  1.00 90.81           N  
ATOM    479  CA  THR A  67      -1.011   1.737   0.146  1.00 90.81           C  
ATOM    480  C   THR A  67      -0.550   2.879  -0.755  1.00 90.81           C  
ATOM    481  CB  THR A  67      -2.014   0.851  -0.616  1.00 90.81           C  
ATOM    482  O   THR A  67      -1.107   3.977  -0.708  1.00 90.81           O  
ATOM    483  CG2 THR A  67      -2.420  -0.361   0.215  1.00 90.81           C  
ATOM    484  OG1 THR A  67      -3.184   1.619  -0.923  1.00 90.81           O  
ATOM    485  N   CYS A  68       0.401   2.545  -1.548  1.00 91.36           N  
ATOM    486  CA  CYS A  68       1.004   3.486  -2.485  1.00 91.36           C  
ATOM    487  C   CYS A  68       0.223   3.528  -3.793  1.00 91.36           C  
ATOM    488  CB  CYS A  68       2.459   3.110  -2.762  1.00 91.36           C  
ATOM    489  O   CYS A  68      -0.104   2.484  -4.360  1.00 91.36           O  
ATOM    490  SG  CYS A  68       3.233   4.101  -4.058  1.00 91.36           S  
ATOM    491  N   ARG A  69      -0.196   4.797  -4.113  1.00 90.38           N  
ATOM    492  CA  ARG A  69      -0.714   5.010  -5.460  1.00 90.38           C  
ATOM    493  C   ARG A  69       0.422   5.224  -6.455  1.00 90.38           C  
ATOM    494  CB  ARG A  69      -1.668   6.206  -5.488  1.00 90.38           C  
ATOM    495  O   ARG A  69       1.120   6.239  -6.400  1.00 90.38           O  
ATOM    496  CG  ARG A  69      -2.348   6.420  -6.831  1.00 90.38           C  
ATOM    497  CD  ARG A  69      -3.284   7.620  -6.804  1.00 90.38           C  
ATOM    498  NE  ARG A  69      -3.816   7.919  -8.130  1.00 90.38           N  
ATOM    499  NH1 ARG A  69      -5.302   9.529  -7.399  1.00 90.38           N  
ATOM    500  NH2 ARG A  69      -5.172   9.011  -9.628  1.00 90.38           N  
ATOM    501  CZ  ARG A  69      -4.762   8.819  -8.383  1.00 90.38           C  
ATOM    502  N   GLU A  70       0.460   4.173  -7.358  1.00 92.23           N  
ATOM    503  CA  GLU A  70       1.586   4.169  -8.288  1.00 92.23           C  
ATOM    504  C   GLU A  70       1.475   5.313  -9.292  1.00 92.23           C  
ATOM    505  CB  GLU A  70       1.671   2.830  -9.024  1.00 92.23           C  
ATOM    506  O   GLU A  70       0.394   5.581  -9.820  1.00 92.23           O  
ATOM    507  CG  GLU A  70       2.026   1.655  -8.123  1.00 92.23           C  
ATOM    508  CD  GLU A  70       2.147   0.339  -8.874  1.00 92.23           C  
ATOM    509  OE1 GLU A  70       2.260  -0.724  -8.222  1.00 92.23           O  
ATOM    510  OE2 GLU A  70       2.130   0.370 -10.125  1.00 92.23           O  
ATOM    511  N   GLY A  71       2.480   6.129  -9.484  1.00 91.98           N  
ATOM    512  CA  GLY A  71       2.609   7.125 -10.536  1.00 91.98           C  
ATOM    513  C   GLY A  71       3.313   6.599 -11.772  1.00 91.98           C  
ATOM    514  O   GLY A  71       2.967   5.533 -12.284  1.00 91.98           O  
ATOM    515  N   GLU A  72       4.289   7.375 -12.213  1.00 93.75           N  
ATOM    516  CA  GLU A  72       5.090   6.995 -13.373  1.00 93.75           C  
ATOM    517  C   GLU A  72       5.905   5.736 -13.092  1.00 93.75           C  
ATOM    518  CB  GLU A  72       6.017   8.141 -13.785  1.00 93.75           C  
ATOM    519  O   GLU A  72       6.402   5.547 -11.980  1.00 93.75           O  
ATOM    520  CG  GLU A  72       5.283   9.379 -14.281  1.00 93.75           C  
ATOM    521  CD  GLU A  72       6.213  10.531 -14.624  1.00 93.75           C  
ATOM    522  OE1 GLU A  72       5.755  11.516 -15.247  1.00 93.75           O  
ATOM    523  OE2 GLU A  72       7.410  10.448 -14.268  1.00 93.75           O  
ATOM    524  N   SER A  73       5.972   4.898 -14.193  1.00 95.84           N  
ATOM    525  CA  SER A  73       6.709   3.648 -14.043  1.00 95.84           C  
ATOM    526  C   SER A  73       7.404   3.257 -15.343  1.00 95.84           C  
ATOM    527  CB  SER A  73       5.774   2.524 -13.596  1.00 95.84           C  
ATOM    528  O   SER A  73       7.046   3.747 -16.416  1.00 95.84           O  
ATOM    529  OG  SER A  73       4.865   2.185 -14.629  1.00 95.84           O  
ATOM    530  N   PHE A  74       8.447   2.389 -15.148  1.00 96.75           N  
ATOM    531  CA  PHE A  74       9.121   1.813 -16.306  1.00 96.75           C  
ATOM    532  C   PHE A  74       9.658   0.424 -15.985  1.00 96.75           C  
ATOM    533  CB  PHE A  74      10.262   2.723 -16.772  1.00 96.75           C  
ATOM    534  O   PHE A  74       9.862   0.086 -14.817  1.00 96.75           O  
ATOM    535  CG  PHE A  74      11.333   2.932 -15.736  1.00 96.75           C  
ATOM    536  CD1 PHE A  74      11.317   4.054 -14.917  1.00 96.75           C  
ATOM    537  CD2 PHE A  74      12.357   2.006 -15.582  1.00 96.75           C  
ATOM    538  CE1 PHE A  74      12.307   4.250 -13.957  1.00 96.75           C  
ATOM    539  CE2 PHE A  74      13.350   2.196 -14.625  1.00 96.75           C  
ATOM    540  CZ  PHE A  74      13.324   3.319 -13.814  1.00 96.75           C  
ATOM    541  N   TRP A  75       9.774  -0.391 -17.108  1.00 97.12           N  
ATOM    542  CA  TRP A  75      10.374  -1.713 -16.963  1.00 97.12           C  
ATOM    543  C   TRP A  75      11.847  -1.688 -17.357  1.00 97.12           C  
ATOM    544  CB  TRP A  75       9.623  -2.742 -17.813  1.00 97.12           C  
ATOM    545  O   TRP A  75      12.227  -1.023 -18.323  1.00 97.12           O  
ATOM    546  CG  TRP A  75       8.257  -3.078 -17.295  1.00 97.12           C  
ATOM    547  CD1 TRP A  75       7.086  -2.430 -17.576  1.00 97.12           C  
ATOM    548  CD2 TRP A  75       7.921  -4.144 -16.402  1.00 97.12           C  
ATOM    549  CE2 TRP A  75       6.527  -4.083 -16.184  1.00 97.12           C  
ATOM    550  CE3 TRP A  75       8.664  -5.146 -15.764  1.00 97.12           C  
ATOM    551  NE1 TRP A  75       6.042  -3.029 -16.911  1.00 97.12           N  
ATOM    552  CH2 TRP A  75       6.611  -5.958 -14.742  1.00 97.12           C  
ATOM    553  CZ2 TRP A  75       5.860  -4.987 -15.354  1.00 97.12           C  
ATOM    554  CZ3 TRP A  75       7.999  -6.045 -14.938  1.00 97.12           C  
ATOM    555  N   THR A  76      12.667  -2.378 -16.600  1.00 96.19           N  
ATOM    556  CA  THR A  76      14.095  -2.432 -16.891  1.00 96.19           C  
ATOM    557  C   THR A  76      14.664  -3.807 -16.555  1.00 96.19           C  
ATOM    558  CB  THR A  76      14.865  -1.350 -16.110  1.00 96.19           C  
ATOM    559  O   THR A  76      14.011  -4.607 -15.881  1.00 96.19           O  
ATOM    560  CG2 THR A  76      14.901  -1.668 -14.619  1.00 96.19           C  
ATOM    561  OG1 THR A  76      16.209  -1.279 -16.604  1.00 96.19           O  
ATOM    562  N   THR A  77      15.813  -4.134 -17.164  1.00 95.65           N  
ATOM    563  CA  THR A  77      16.594  -5.329 -16.865  1.00 95.65           C  
ATOM    564  C   THR A  77      18.078  -5.082 -17.117  1.00 95.65           C  
ATOM    565  CB  THR A  77      16.121  -6.530 -17.705  1.00 95.65           C  
ATOM    566  O   THR A  77      18.477  -3.970 -17.469  1.00 95.65           O  
ATOM    567  CG2 THR A  77      16.450  -6.333 -19.182  1.00 95.65           C  
ATOM    568  OG1 THR A  77      16.770  -7.719 -17.237  1.00 95.65           O  
ATOM    569  N   LEU A  78      18.838  -6.141 -16.883  1.00 95.68           N  
ATOM    570  CA  LEU A  78      20.267  -6.029 -17.153  1.00 95.68           C  
ATOM    571  C   LEU A  78      20.596  -6.524 -18.557  1.00 95.68           C  
ATOM    572  CB  LEU A  78      21.071  -6.822 -16.119  1.00 95.68           C  
ATOM    573  O   LEU A  78      20.163  -7.608 -18.955  1.00 95.68           O  
ATOM    574  CG  LEU A  78      22.594  -6.749 -16.242  1.00 95.68           C  
ATOM    575  CD1 LEU A  78      23.080  -5.331 -15.961  1.00 95.68           C  
ATOM    576  CD2 LEU A  78      23.256  -7.745 -15.296  1.00 95.68           C  
ATOM    577  N   TYR A  79      21.354  -5.700 -19.315  1.00 95.69           N  
ATOM    578  CA  TYR A  79      21.684  -6.050 -20.692  1.00 95.69           C  
ATOM    579  C   TYR A  79      23.183  -6.267 -20.855  1.00 95.69           C  
ATOM    580  CB  TYR A  79      21.207  -4.957 -21.653  1.00 95.69           C  
ATOM    581  O   TYR A  79      23.986  -5.654 -20.149  1.00 95.69           O  
ATOM    582  CG  TYR A  79      19.708  -4.779 -21.675  1.00 95.69           C  
ATOM    583  CD1 TYR A  79      18.901  -5.598 -22.461  1.00 95.69           C  
ATOM    584  CD2 TYR A  79      19.096  -3.791 -20.910  1.00 95.69           C  
ATOM    585  CE1 TYR A  79      17.520  -5.437 -22.486  1.00 95.69           C  
ATOM    586  CE2 TYR A  79      17.716  -3.621 -20.927  1.00 95.69           C  
ATOM    587  OH  TYR A  79      15.570  -4.283 -21.737  1.00 95.69           O  
ATOM    588  CZ  TYR A  79      16.937  -4.447 -21.716  1.00 95.69           C  
ATOM    589  N   THR A  80      23.475  -7.100 -21.698  1.00 94.87           N  
ATOM    590  CA  THR A  80      24.854  -7.309 -22.123  1.00 94.87           C  
ATOM    591  C   THR A  80      25.006  -7.043 -23.618  1.00 94.87           C  
ATOM    592  CB  THR A  80      25.327  -8.740 -21.803  1.00 94.87           C  
ATOM    593  O   THR A  80      24.166  -7.462 -24.417  1.00 94.87           O  
ATOM    594  CG2 THR A  80      24.534  -9.772 -22.599  1.00 94.87           C  
ATOM    595  OG1 THR A  80      26.716  -8.863 -22.132  1.00 94.87           O  
ATOM    596  N   PRO A  81      26.041  -6.200 -23.967  1.00 95.01           N  
ATOM    597  CA  PRO A  81      26.218  -5.907 -25.391  1.00 95.01           C  
ATOM    598  C   PRO A  81      26.883  -7.053 -26.151  1.00 95.01           C  
ATOM    599  CB  PRO A  81      27.112  -4.664 -25.387  1.00 95.01           C  
ATOM    600  O   PRO A  81      27.759  -7.732 -25.608  1.00 95.01           O  
ATOM    601  CG  PRO A  81      27.955  -4.804 -24.161  1.00 95.01           C  
ATOM    602  CD  PRO A  81      27.128  -5.442 -23.083  1.00 95.01           C  
ATOM    603  N   ILE A  82      26.393  -7.352 -27.365  1.00 93.49           N  
ATOM    604  CA  ILE A  82      27.035  -8.254 -28.315  1.00 93.49           C  
ATOM    605  C   ILE A  82      27.562  -7.459 -29.507  1.00 93.49           C  
ATOM    606  CB  ILE A  82      26.064  -9.356 -28.792  1.00 93.49           C  
ATOM    607  O   ILE A  82      26.809  -6.725 -30.153  1.00 93.49           O  
ATOM    608  CG1 ILE A  82      25.529 -10.152 -27.596  1.00 93.49           C  
ATOM    609  CG2 ILE A  82      26.750 -10.280 -29.802  1.00 93.49           C  
ATOM    610  CD1 ILE A  82      24.484 -11.196 -27.965  1.00 93.49           C  
ATOM    611  N   CYS A  83      28.948  -7.613 -29.710  1.00 91.92           N  
ATOM    612  CA  CYS A  83      29.581  -6.762 -30.711  1.00 91.92           C  
ATOM    613  C   CYS A  83      30.106  -7.590 -31.878  1.00 91.92           C  
ATOM    614  CB  CYS A  83      30.724  -5.961 -30.088  1.00 91.92           C  
ATOM    615  O   CYS A  83      30.687  -8.657 -31.675  1.00 91.92           O  
ATOM    616  SG  CYS A  83      30.188  -4.796 -28.816  1.00 91.92           S  
ATOM    617  N   LEU A  84      29.823  -7.089 -33.117  1.00 92.80           N  
ATOM    618  CA  LEU A  84      30.394  -7.605 -34.357  1.00 92.80           C  
ATOM    619  C   LEU A  84      31.290  -6.563 -35.018  1.00 92.80           C  
ATOM    620  CB  LEU A  84      29.284  -8.028 -35.323  1.00 92.80           C  
ATOM    621  O   LEU A  84      30.933  -5.385 -35.087  1.00 92.80           O  
ATOM    622  CG  LEU A  84      28.252  -9.017 -34.779  1.00 92.80           C  
ATOM    623  CD1 LEU A  84      27.098  -9.174 -35.764  1.00 92.80           C  
ATOM    624  CD2 LEU A  84      28.903 -10.365 -34.490  1.00 92.80           C  
ATOM    625  N   SER A  85      32.486  -6.946 -35.389  1.00 93.69           N  
ATOM    626  CA  SER A  85      33.396  -5.988 -36.008  1.00 93.69           C  
ATOM    627  C   SER A  85      33.817  -6.445 -37.401  1.00 93.69           C  
ATOM    628  CB  SER A  85      34.633  -5.781 -35.134  1.00 93.69           C  
ATOM    629  O   SER A  85      33.922  -7.646 -37.660  1.00 93.69           O  
ATOM    630  OG  SER A  85      35.378  -6.981 -35.025  1.00 93.69           O  
ATOM    631  N   SER A  86      33.925  -5.499 -38.285  1.00 93.88           N  
ATOM    632  CA  SER A  86      34.370  -5.749 -39.652  1.00 93.88           C  
ATOM    633  C   SER A  86      35.250  -4.612 -40.163  1.00 93.88           C  
ATOM    634  CB  SER A  86      33.170  -5.933 -40.582  1.00 93.88           C  
ATOM    635  O   SER A  86      34.777  -3.490 -40.349  1.00 93.88           O  
ATOM    636  OG  SER A  86      33.597  -6.162 -41.914  1.00 93.88           O  
ATOM    637  N   ARG A  87      36.492  -5.003 -40.367  1.00 93.17           N  
ATOM    638  CA  ARG A  87      37.448  -3.992 -40.805  1.00 93.17           C  
ATOM    639  C   ARG A  87      37.601  -4.004 -42.323  1.00 93.17           C  
ATOM    640  CB  ARG A  87      38.808  -4.213 -40.140  1.00 93.17           C  
ATOM    641  O   ARG A  87      37.672  -5.071 -42.936  1.00 93.17           O  
ATOM    642  CG  ARG A  87      39.836  -3.141 -40.467  1.00 93.17           C  
ATOM    643  CD  ARG A  87      41.121  -3.331 -39.674  1.00 93.17           C  
ATOM    644  NE  ARG A  87      41.830  -4.541 -40.078  1.00 93.17           N  
ATOM    645  NH1 ARG A  87      42.893  -3.564 -41.882  1.00 93.17           N  
ATOM    646  NH2 ARG A  87      43.249  -5.776 -41.397  1.00 93.17           N  
ATOM    647  CZ  ARG A  87      42.656  -4.624 -41.118  1.00 93.17           C  
ATOM    648  N   ARG A  88      37.665  -2.779 -42.966  1.00 93.85           N  
ATOM    649  CA  ARG A  88      37.887  -2.624 -44.400  1.00 93.85           C  
ATOM    650  C   ARG A  88      38.971  -1.588 -44.677  1.00 93.85           C  
ATOM    651  CB  ARG A  88      36.589  -2.225 -45.105  1.00 93.85           C  
ATOM    652  O   ARG A  88      39.038  -0.556 -44.006  1.00 93.85           O  
ATOM    653  CG  ARG A  88      35.492  -3.274 -45.015  1.00 93.85           C  
ATOM    654  CD  ARG A  88      35.869  -4.549 -45.756  1.00 93.85           C  
ATOM    655  NE  ARG A  88      34.808  -5.549 -45.685  1.00 93.85           N  
ATOM    656  NH1 ARG A  88      35.552  -6.771 -47.498  1.00 93.85           N  
ATOM    657  NH2 ARG A  88      33.676  -7.431 -46.357  1.00 93.85           N  
ATOM    658  CZ  ARG A  88      34.681  -6.581 -46.513  1.00 93.85           C  
ATOM    659  N   CYS A  89      39.817  -1.940 -45.674  1.00 93.78           N  
ATOM    660  CA  CYS A  89      40.830  -0.979 -46.095  1.00 93.78           C  
ATOM    661  C   CYS A  89      40.194   0.203 -46.817  1.00 93.78           C  
ATOM    662  CB  CYS A  89      41.861  -1.649 -47.003  1.00 93.78           C  
ATOM    663  O   CYS A  89      39.050   0.118 -47.267  1.00 93.78           O  
ATOM    664  SG  CYS A  89      42.826  -2.936 -46.183  1.00 93.78           S  
ATOM    665  N   HIS A  90      40.921   1.328 -46.852  1.00 94.41           N  
ATOM    666  CA  HIS A  90      40.443   2.531 -47.523  1.00 94.41           C  
ATOM    667  C   HIS A  90      40.172   2.267 -49.001  1.00 94.41           C  
ATOM    668  CB  HIS A  90      41.455   3.668 -47.370  1.00 94.41           C  
ATOM    669  O   HIS A  90      40.961   1.597 -49.671  1.00 94.41           O  
ATOM    670  CG  HIS A  90      40.954   4.989 -47.862  1.00 94.41           C  
ATOM    671  CD2 HIS A  90      41.280   5.710 -48.960  1.00 94.41           C  
ATOM    672  ND1 HIS A  90      39.998   5.718 -47.190  1.00 94.41           N  
ATOM    673  CE1 HIS A  90      39.756   6.835 -47.856  1.00 94.41           C  
ATOM    674  NE2 HIS A  90      40.521   6.855 -48.934  1.00 94.41           N  
ATOM    675  N   LEU A  91      38.986   2.679 -49.573  1.00 93.27           N  
ATOM    676  CA  LEU A  91      38.511   2.559 -50.947  1.00 93.27           C  
ATOM    677  C   LEU A  91      37.925   1.174 -51.200  1.00 93.27           C  
ATOM    678  CB  LEU A  91      39.648   2.834 -51.934  1.00 93.27           C  
ATOM    679  O   LEU A  91      37.834   0.735 -52.349  1.00 93.27           O  
ATOM    680  CG  LEU A  91      40.151   4.276 -52.005  1.00 93.27           C  
ATOM    681  CD1 LEU A  91      41.279   4.395 -53.025  1.00 93.27           C  
ATOM    682  CD2 LEU A  91      39.008   5.225 -52.350  1.00 93.27           C  
ATOM    683  N   MET A  92      37.671   0.486 -50.063  1.00 92.40           N  
ATOM    684  CA  MET A  92      36.962  -0.790 -50.106  1.00 92.40           C  
ATOM    685  C   MET A  92      35.573  -0.660 -49.490  1.00 92.40           C  
ATOM    686  CB  MET A  92      37.758  -1.873 -49.376  1.00 92.40           C  
ATOM    687  O   MET A  92      35.440  -0.332 -48.310  1.00 92.40           O  
ATOM    688  CG  MET A  92      39.052  -2.258 -50.076  1.00 92.40           C  
ATOM    689  SD  MET A  92      38.768  -3.329 -51.538  1.00 92.40           S  
ATOM    690  CE  MET A  92      40.352  -3.120 -52.400  1.00 92.40           C  
ATOM    691  N   GLY A  93      34.532  -0.955 -50.402  1.00 90.75           N  
ATOM    692  CA  GLY A  93      33.165  -0.868 -49.916  1.00 90.75           C  
ATOM    693  C   GLY A  93      32.760   0.541 -49.524  1.00 90.75           C  
ATOM    694  O   GLY A  93      32.891   1.474 -50.319  1.00 90.75           O  
ATOM    695  N   GLU A  94      32.279   0.682 -48.207  1.00 93.12           N  
ATOM    696  CA  GLU A  94      31.781   1.950 -47.684  1.00 93.12           C  
ATOM    697  C   GLU A  94      32.889   2.733 -46.984  1.00 93.12           C  
ATOM    698  CB  GLU A  94      30.615   1.714 -46.720  1.00 93.12           C  
ATOM    699  O   GLU A  94      32.655   3.831 -46.475  1.00 93.12           O  
ATOM    700  CG  GLU A  94      29.373   1.140 -47.386  1.00 93.12           C  
ATOM    701  CD  GLU A  94      28.234   0.885 -46.412  1.00 93.12           C  
ATOM    702  OE1 GLU A  94      27.077   0.716 -46.862  1.00 93.12           O  
ATOM    703  OE2 GLU A  94      28.499   0.855 -45.190  1.00 93.12           O  
ATOM    704  N   CYS A  95      34.076   2.192 -46.963  1.00 93.23           N  
ATOM    705  CA  CYS A  95      35.211   2.833 -46.308  1.00 93.23           C  
ATOM    706  C   CYS A  95      35.917   3.794 -47.258  1.00 93.23           C  
ATOM    707  CB  CYS A  95      36.200   1.784 -45.801  1.00 93.23           C  
ATOM    708  O   CYS A  95      36.951   3.454 -47.836  1.00 93.23           O  
ATOM    709  SG  CYS A  95      37.522   2.466 -44.777  1.00 93.23           S  
ATOM    710  N   VAL A  96      35.244   4.933 -47.477  1.00 92.92           N  
ATOM    711  CA  VAL A  96      35.768   5.927 -48.408  1.00 92.92           C  
ATOM    712  C   VAL A  96      35.651   7.321 -47.797  1.00 92.92           C  
ATOM    713  CB  VAL A  96      35.031   5.876 -49.765  1.00 92.92           C  
ATOM    714  O   VAL A  96      34.709   7.602 -47.051  1.00 92.92           O  
ATOM    715  CG1 VAL A  96      35.317   4.560 -50.487  1.00 92.92           C  
ATOM    716  CG2 VAL A  96      33.528   6.063 -49.563  1.00 92.92           C  
ATOM    717  N   SER A  97      36.666   8.192 -48.007  1.00 87.91           N  
ATOM    718  CA  SER A  97      36.642   9.602 -47.631  1.00 87.91           C  
ATOM    719  C   SER A  97      36.365   9.771 -46.141  1.00 87.91           C  
ATOM    720  CB  SER A  97      35.589  10.356 -48.443  1.00 87.91           C  
ATOM    721  O   SER A  97      37.057   9.187 -45.305  1.00 87.91           O  
ATOM    722  OG  SER A  97      35.704  11.754 -48.241  1.00 87.91           O  
ATOM    723  N   ASP A  98      35.316  10.594 -45.821  1.00 90.89           N  
ATOM    724  CA  ASP A  98      35.006  10.935 -44.436  1.00 90.89           C  
ATOM    725  C   ASP A  98      33.760  10.195 -43.953  1.00 90.89           C  
ATOM    726  CB  ASP A  98      34.812  12.445 -44.285  1.00 90.89           C  
ATOM    727  O   ASP A  98      33.125  10.608 -42.981  1.00 90.89           O  
ATOM    728  CG  ASP A  98      33.752  13.003 -45.219  1.00 90.89           C  
ATOM    729  OD1 ASP A  98      33.357  12.306 -46.178  1.00 90.89           O  
ATOM    730  OD2 ASP A  98      33.311  14.151 -44.995  1.00 90.89           O  
ATOM    731  N   ARG A  99      33.360   9.145 -44.628  1.00 92.63           N  
ATOM    732  CA  ARG A  99      32.141   8.403 -44.324  1.00 92.63           C  
ATOM    733  C   ARG A  99      32.186   7.830 -42.912  1.00 92.63           C  
ATOM    734  CB  ARG A  99      31.928   7.278 -45.339  1.00 92.63           C  
ATOM    735  O   ARG A  99      31.187   7.862 -42.190  1.00 92.63           O  
ATOM    736  CG  ARG A  99      30.552   6.635 -45.266  1.00 92.63           C  
ATOM    737  CD  ARG A  99      30.313   5.680 -46.428  1.00 92.63           C  
ATOM    738  NE  ARG A  99      28.981   5.086 -46.372  1.00 92.63           N  
ATOM    739  NH1 ARG A  99      29.210   3.882 -48.330  1.00 92.63           N  
ATOM    740  NH2 ARG A  99      27.261   3.765 -47.129  1.00 92.63           N  
ATOM    741  CZ  ARG A  99      28.487   4.246 -47.277  1.00 92.63           C  
ATOM    742  N   CYS A 100      33.263   7.294 -42.464  1.00 91.65           N  
ATOM    743  CA  CYS A 100      33.434   6.714 -41.137  1.00 91.65           C  
ATOM    744  C   CYS A 100      33.266   7.772 -40.054  1.00 91.65           C  
ATOM    745  CB  CYS A 100      34.809   6.058 -41.013  1.00 91.65           C  
ATOM    746  O   CYS A 100      32.647   7.515 -39.020  1.00 91.65           O  
ATOM    747  SG  CYS A 100      35.015   5.079 -39.509  1.00 91.65           S  
ATOM    748  N   LEU A 101      33.675   9.034 -40.274  1.00 91.99           N  
ATOM    749  CA  LEU A 101      33.549  10.153 -39.345  1.00 91.99           C  
ATOM    750  C   LEU A 101      32.101  10.619 -39.248  1.00 91.99           C  
ATOM    751  CB  LEU A 101      34.444  11.315 -39.782  1.00 91.99           C  
ATOM    752  O   LEU A 101      31.656  11.061 -38.187  1.00 91.99           O  
ATOM    753  CG  LEU A 101      35.952  11.103 -39.635  1.00 91.99           C  
ATOM    754  CD1 LEU A 101      36.715  12.188 -40.388  1.00 91.99           C  
ATOM    755  CD2 LEU A 101      36.348  11.087 -38.163  1.00 91.99           C  
ATOM    756  N   LYS A 102      31.328  10.461 -40.323  1.00 93.77           N  
ATOM    757  CA  LYS A 102      29.951  10.941 -40.401  1.00 93.77           C  
ATOM    758  C   LYS A 102      28.958   9.799 -40.210  1.00 93.77           C  
ATOM    759  CB  LYS A 102      29.700  11.635 -41.741  1.00 93.77           C  
ATOM    760  O   LYS A 102      27.774   9.940 -40.521  1.00 93.77           O  
ATOM    761  CG  LYS A 102      30.487  12.924 -41.927  1.00 93.77           C  
ATOM    762  CD  LYS A 102      30.203  13.561 -43.282  1.00 93.77           C  
ATOM    763  CE  LYS A 102      31.031  14.821 -43.493  1.00 93.77           C  
ATOM    764  NZ  LYS A 102      30.808  15.411 -44.846  1.00 93.77           N  
ATOM    765  N   TRP A 103      29.485   8.691 -39.668  1.00 93.66           N  
ATOM    766  CA  TRP A 103      28.669   7.490 -39.523  1.00 93.66           C  
ATOM    767  C   TRP A 103      27.575   7.698 -38.482  1.00 93.66           C  
ATOM    768  CB  TRP A 103      29.540   6.292 -39.135  1.00 93.66           C  
ATOM    769  O   TRP A 103      27.847   8.156 -37.369  1.00 93.66           O  
ATOM    770  CG  TRP A 103      28.857   4.966 -39.295  1.00 93.66           C  
ATOM    771  CD1 TRP A 103      28.255   4.227 -38.315  1.00 93.66           C  
ATOM    772  CD2 TRP A 103      28.712   4.221 -40.507  1.00 93.66           C  
ATOM    773  CE2 TRP A 103      28.010   3.038 -40.189  1.00 93.66           C  
ATOM    774  CE3 TRP A 103      29.107   4.440 -41.834  1.00 93.66           C  
ATOM    775  NE1 TRP A 103      27.743   3.065 -38.847  1.00 93.66           N  
ATOM    776  CH2 TRP A 103      28.092   2.314 -42.441  1.00 93.66           C  
ATOM    777  CZ2 TRP A 103      27.694   2.075 -41.151  1.00 93.66           C  
ATOM    778  CZ3 TRP A 103      28.792   3.480 -42.790  1.00 93.66           C  
ATOM    779  N   LYS A 104      26.293   7.390 -38.900  1.00 92.91           N  
ATOM    780  CA  LYS A 104      25.151   7.487 -37.996  1.00 92.91           C  
ATOM    781  C   LYS A 104      24.909   6.167 -37.271  1.00 92.91           C  
ATOM    782  CB  LYS A 104      23.894   7.902 -38.762  1.00 92.91           C  
ATOM    783  O   LYS A 104      25.143   5.093 -37.830  1.00 92.91           O  
ATOM    784  CG  LYS A 104      23.962   9.304 -39.350  1.00 92.91           C  
ATOM    785  CD  LYS A 104      22.661   9.681 -40.048  1.00 92.91           C  
ATOM    786  CE  LYS A 104      22.745  11.065 -40.678  1.00 92.91           C  
ATOM    787  NZ  LYS A 104      21.490  11.419 -41.406  1.00 92.91           N  
ATOM    788  N   THR A 105      24.384   6.204 -36.014  1.00 90.20           N  
ATOM    789  CA  THR A 105      24.160   5.032 -35.174  1.00 90.20           C  
ATOM    790  C   THR A 105      23.025   4.177 -35.731  1.00 90.20           C  
ATOM    791  CB  THR A 105      23.836   5.438 -33.724  1.00 90.20           C  
ATOM    792  O   THR A 105      22.984   2.966 -35.503  1.00 90.20           O  
ATOM    793  CG2 THR A 105      25.048   6.070 -33.047  1.00 90.20           C  
ATOM    794  OG1 THR A 105      22.758   6.382 -33.728  1.00 90.20           O  
ATOM    795  N   ASN A 106      22.130   4.778 -36.476  1.00 88.30           N  
ATOM    796  CA  ASN A 106      20.964   4.080 -37.007  1.00 88.30           C  
ATOM    797  C   ASN A 106      21.223   3.546 -38.413  1.00 88.30           C  
ATOM    798  CB  ASN A 106      19.741   5.000 -37.005  1.00 88.30           C  
ATOM    799  O   ASN A 106      20.388   2.835 -38.975  1.00 88.30           O  
ATOM    800  CG  ASN A 106      19.926   6.219 -37.888  1.00 88.30           C  
ATOM    801  ND2 ASN A 106      18.858   6.987 -38.069  1.00 88.30           N  
ATOM    802  OD1 ASN A 106      21.019   6.468 -38.403  1.00 88.30           O  
ATOM    803  N   GLN A 107      22.438   3.822 -38.925  1.00 90.07           N  
ATOM    804  CA  GLN A 107      22.837   3.359 -40.250  1.00 90.07           C  
ATOM    805  C   GLN A 107      23.595   2.037 -40.165  1.00 90.07           C  
ATOM    806  CB  GLN A 107      23.696   4.413 -40.951  1.00 90.07           C  
ATOM    807  O   GLN A 107      24.576   1.924 -39.427  1.00 90.07           O  
ATOM    808  CG  GLN A 107      24.042   4.064 -42.392  1.00 90.07           C  
ATOM    809  CD  GLN A 107      24.850   5.148 -43.081  1.00 90.07           C  
ATOM    810  NE2 GLN A 107      24.983   5.042 -44.398  1.00 90.07           N  
ATOM    811  OE1 GLN A 107      25.350   6.074 -42.433  1.00 90.07           O  
ATOM    812  N   THR A 108      23.028   0.951 -40.915  1.00 89.53           N  
ATOM    813  CA  THR A 108      23.645  -0.370 -40.919  1.00 89.53           C  
ATOM    814  C   THR A 108      24.623  -0.508 -42.082  1.00 89.53           C  
ATOM    815  CB  THR A 108      22.583  -1.482 -41.002  1.00 89.53           C  
ATOM    816  O   THR A 108      24.289  -0.178 -43.222  1.00 89.53           O  
ATOM    817  CG2 THR A 108      23.222  -2.863 -40.893  1.00 89.53           C  
ATOM    818  OG1 THR A 108      21.642  -1.318 -39.934  1.00 89.53           O  
ATOM    819  N   SER A 109      25.839  -0.956 -41.739  1.00 91.83           N  
ATOM    820  CA  SER A 109      26.879  -1.153 -42.744  1.00 91.83           C  
ATOM    821  C   SER A 109      26.528  -2.301 -43.684  1.00 91.83           C  
ATOM    822  CB  SER A 109      28.227  -1.424 -42.075  1.00 91.83           C  
ATOM    823  O   SER A 109      25.910  -3.283 -43.269  1.00 91.83           O  
ATOM    824  OG  SER A 109      29.203  -1.780 -43.038  1.00 91.83           O  
ATOM    825  N   ALA A 110      26.923  -2.159 -44.885  1.00 92.27           N  
ATOM    826  CA  ALA A 110      26.736  -3.230 -45.861  1.00 92.27           C  
ATOM    827  C   ALA A 110      27.470  -4.497 -45.432  1.00 92.27           C  
ATOM    828  CB  ALA A 110      27.215  -2.783 -47.240  1.00 92.27           C  
ATOM    829  O   ALA A 110      27.131  -5.598 -45.874  1.00 92.27           O  
ATOM    830  N   GLU A 111      28.383  -4.271 -44.529  1.00 89.72           N  
ATOM    831  CA  GLU A 111      29.177  -5.383 -44.017  1.00 89.72           C  
ATOM    832  C   GLU A 111      28.329  -6.317 -43.157  1.00 89.72           C  
ATOM    833  CB  GLU A 111      30.371  -4.865 -43.210  1.00 89.72           C  
ATOM    834  O   GLU A 111      28.668  -7.489 -42.985  1.00 89.72           O  
ATOM    835  CG  GLU A 111      31.361  -4.051 -44.031  1.00 89.72           C  
ATOM    836  CD  GLU A 111      32.007  -4.847 -45.153  1.00 89.72           C  
ATOM    837  OE1 GLU A 111      32.318  -4.259 -46.213  1.00 89.72           O  
ATOM    838  OE2 GLU A 111      32.204  -6.070 -44.971  1.00 89.72           O  
ATOM    839  N   PHE A 112      27.300  -5.878 -42.716  1.00 91.07           N  
ATOM    840  CA  PHE A 112      26.476  -6.644 -41.789  1.00 91.07           C  
ATOM    841  C   PHE A 112      25.103  -6.925 -42.389  1.00 91.07           C  
ATOM    842  CB  PHE A 112      26.325  -5.899 -40.459  1.00 91.07           C  
ATOM    843  O   PHE A 112      24.149  -7.211 -41.662  1.00 91.07           O  
ATOM    844  CG  PHE A 112      27.627  -5.668 -39.741  1.00 91.07           C  
ATOM    845  CD1 PHE A 112      28.388  -6.740 -39.291  1.00 91.07           C  
ATOM    846  CD2 PHE A 112      28.091  -4.379 -39.516  1.00 91.07           C  
ATOM    847  CE1 PHE A 112      29.594  -6.530 -38.627  1.00 91.07           C  
ATOM    848  CE2 PHE A 112      29.295  -4.160 -38.853  1.00 91.07           C  
ATOM    849  CZ  PHE A 112      30.045  -5.237 -38.408  1.00 91.07           C  
ATOM    850  N   THR A 113      24.997  -6.886 -43.705  1.00 84.86           N  
ATOM    851  CA  THR A 113      23.741  -7.188 -44.383  1.00 84.86           C  
ATOM    852  C   THR A 113      23.349  -8.647 -44.170  1.00 84.86           C  
ATOM    853  CB  THR A 113      23.836  -6.893 -45.891  1.00 84.86           C  
ATOM    854  O   THR A 113      24.173  -9.548 -44.341  1.00 84.86           O  
ATOM    855  CG2 THR A 113      22.466  -6.984 -46.556  1.00 84.86           C  
ATOM    856  OG1 THR A 113      24.361  -5.574 -46.083  1.00 84.86           O  
ATOM    857  N   GLY A 114      22.173  -8.873 -43.606  1.00 81.30           N  
ATOM    858  CA  GLY A 114      21.698 -10.225 -43.360  1.00 81.30           C  
ATOM    859  C   GLY A 114      21.996 -10.718 -41.957  1.00 81.30           C  
ATOM    860  O   GLY A 114      21.531 -11.787 -41.557  1.00 81.30           O  
ATOM    861  N   LYS A 115      22.787  -9.959 -41.247  1.00 79.25           N  
ATOM    862  CA  LYS A 115      23.180 -10.288 -39.880  1.00 79.25           C  
ATOM    863  C   LYS A 115      22.765  -9.187 -38.908  1.00 79.25           C  
ATOM    864  CB  LYS A 115      24.690 -10.519 -39.796  1.00 79.25           C  
ATOM    865  O   LYS A 115      23.140  -9.215 -37.734  1.00 79.25           O  
ATOM    866  CG  LYS A 115      25.169 -11.756 -40.542  1.00 79.25           C  
ATOM    867  CD  LYS A 115      26.662 -11.984 -40.344  1.00 79.25           C  
ATOM    868  CE  LYS A 115      27.149 -13.203 -41.116  1.00 79.25           C  
ATOM    869  NZ  LYS A 115      28.599 -13.469 -40.874  1.00 79.25           N  
ATOM    870  N   ALA A 116      21.927  -8.241 -39.428  1.00 76.85           N  
ATOM    871  CA  ALA A 116      21.463  -7.111 -38.627  1.00 76.85           C  
ATOM    872  C   ALA A 116      20.220  -7.482 -37.824  1.00 76.85           C  
ATOM    873  CB  ALA A 116      21.176  -5.907 -39.521  1.00 76.85           C  
ATOM    874  O   ALA A 116      19.437  -8.340 -38.240  1.00 76.85           O  
ATOM    875  N   HIS A 117      20.321  -7.044 -36.530  1.00 82.34           N  
ATOM    876  CA  HIS A 117      19.253  -7.357 -35.587  1.00 82.34           C  
ATOM    877  C   HIS A 117      18.291  -6.183 -35.434  1.00 82.34           C  
ATOM    878  CB  HIS A 117      19.836  -7.739 -34.225  1.00 82.34           C  
ATOM    879  O   HIS A 117      18.416  -5.391 -34.498  1.00 82.34           O  
ATOM    880  CG  HIS A 117      20.678  -8.974 -34.258  1.00 82.34           C  
ATOM    881  CD2 HIS A 117      20.373 -10.266 -33.990  1.00 82.34           C  
ATOM    882  ND1 HIS A 117      22.014  -8.955 -34.598  1.00 82.34           N  
ATOM    883  CE1 HIS A 117      22.494 -10.186 -34.539  1.00 82.34           C  
ATOM    884  NE2 HIS A 117      21.519 -11.000 -34.171  1.00 82.34           N  
ATOM    885  N   GLY A 118      17.270  -6.101 -36.388  1.00 80.98           N  
ATOM    886  CA  GLY A 118      16.339  -4.984 -36.409  1.00 80.98           C  
ATOM    887  C   GLY A 118      15.256  -5.090 -35.352  1.00 80.98           C  
ATOM    888  O   GLY A 118      14.616  -4.093 -35.009  1.00 80.98           O  
ATOM    889  N   ASP A 119      15.130  -6.186 -34.762  1.00 87.94           N  
ATOM    890  CA  ASP A 119      14.078  -6.440 -33.782  1.00 87.94           C  
ATOM    891  C   ASP A 119      14.581  -6.198 -32.361  1.00 87.94           C  
ATOM    892  CB  ASP A 119      13.553  -7.871 -33.918  1.00 87.94           C  
ATOM    893  O   ASP A 119      13.804  -6.242 -31.406  1.00 87.94           O  
ATOM    894  CG  ASP A 119      14.656  -8.914 -33.876  1.00 87.94           C  
ATOM    895  OD1 ASP A 119      15.817  -8.587 -34.202  1.00 87.94           O  
ATOM    896  OD2 ASP A 119      14.360 -10.074 -33.516  1.00 87.94           O  
ATOM    897  N   VAL A 120      15.871  -5.849 -32.194  1.00 92.79           N  
ATOM    898  CA  VAL A 120      16.479  -5.591 -30.893  1.00 92.79           C  
ATOM    899  C   VAL A 120      17.186  -4.237 -30.912  1.00 92.79           C  
ATOM    900  CB  VAL A 120      17.474  -6.706 -30.499  1.00 92.79           C  
ATOM    901  O   VAL A 120      17.538  -3.729 -31.979  1.00 92.79           O  
ATOM    902  CG1 VAL A 120      16.747  -8.036 -30.309  1.00 92.79           C  
ATOM    903  CG2 VAL A 120      18.570  -6.839 -31.556  1.00 92.79           C  
ATOM    904  N   MET A 121      17.351  -3.649 -29.747  1.00 93.17           N  
ATOM    905  CA  MET A 121      18.114  -2.408 -29.649  1.00 93.17           C  
ATOM    906  C   MET A 121      19.544  -2.609 -30.139  1.00 93.17           C  
ATOM    907  CB  MET A 121      18.123  -1.894 -28.208  1.00 93.17           C  
ATOM    908  O   MET A 121      20.260  -3.478 -29.639  1.00 93.17           O  
ATOM    909  CG  MET A 121      16.759  -1.447 -27.709  1.00 93.17           C  
ATOM    910  SD  MET A 121      16.811  -0.824 -25.983  1.00 93.17           S  
ATOM    911  CE  MET A 121      17.131  -2.373 -25.093  1.00 93.17           C  
ATOM    912  N   HIS A 122      19.870  -1.855 -31.143  1.00 92.97           N  
ATOM    913  CA  HIS A 122      21.180  -2.009 -31.764  1.00 92.97           C  
ATOM    914  C   HIS A 122      21.770  -0.656 -32.149  1.00 92.97           C  
ATOM    915  CB  HIS A 122      21.087  -2.910 -32.996  1.00 92.97           C  
ATOM    916  O   HIS A 122      21.042   0.332 -32.267  1.00 92.97           O  
ATOM    917  CG  HIS A 122      20.295  -2.315 -34.117  1.00 92.97           C  
ATOM    918  CD2 HIS A 122      20.690  -1.658 -35.233  1.00 92.97           C  
ATOM    919  ND1 HIS A 122      18.918  -2.359 -34.161  1.00 92.97           N  
ATOM    920  CE1 HIS A 122      18.499  -1.754 -35.260  1.00 92.97           C  
ATOM    921  NE2 HIS A 122      19.554  -1.320 -35.928  1.00 92.97           N  
ATOM    922  N   GLU A 123      23.077  -0.590 -32.199  1.00 93.18           N  
ATOM    923  CA  GLU A 123      23.748   0.610 -32.690  1.00 93.18           C  
ATOM    924  C   GLU A 123      24.963   0.254 -33.540  1.00 93.18           C  
ATOM    925  CB  GLU A 123      24.167   1.507 -31.523  1.00 93.18           C  
ATOM    926  O   GLU A 123      25.554  -0.815 -33.372  1.00 93.18           O  
ATOM    927  CG  GLU A 123      25.283   0.925 -30.669  1.00 93.18           C  
ATOM    928  CD  GLU A 123      25.709   1.840 -29.532  1.00 93.18           C  
ATOM    929  OE1 GLU A 123      26.701   1.523 -28.837  1.00 93.18           O  
ATOM    930  OE2 GLU A 123      25.046   2.882 -29.335  1.00 93.18           O  
ATOM    931  N   ASN A 124      25.162   1.119 -34.545  1.00 93.63           N  
ATOM    932  CA  ASN A 124      26.277   0.944 -35.469  1.00 93.63           C  
ATOM    933  C   ASN A 124      27.288   2.080 -35.349  1.00 93.63           C  
ATOM    934  CB  ASN A 124      25.769   0.834 -36.909  1.00 93.63           C  
ATOM    935  O   ASN A 124      26.908   3.249 -35.260  1.00 93.63           O  
ATOM    936  CG  ASN A 124      24.810  -0.323 -37.103  1.00 93.63           C  
ATOM    937  ND2 ASN A 124      23.589  -0.017 -37.525  1.00 93.63           N  
ATOM    938  OD1 ASN A 124      25.164  -1.483 -36.876  1.00 93.63           O  
ATOM    939  N   ARG A 125      28.611   1.657 -35.300  1.00 94.62           N  
ATOM    940  CA  ARG A 125      29.697   2.627 -35.211  1.00 94.62           C  
ATOM    941  C   ARG A 125      30.780   2.334 -36.243  1.00 94.62           C  
ATOM    942  CB  ARG A 125      30.301   2.630 -33.804  1.00 94.62           C  
ATOM    943  O   ARG A 125      30.871   1.216 -36.755  1.00 94.62           O  
ATOM    944  CG  ARG A 125      29.335   3.081 -32.720  1.00 94.62           C  
ATOM    945  CD  ARG A 125      29.144   4.591 -32.727  1.00 94.62           C  
ATOM    946  NE  ARG A 125      28.408   5.047 -31.551  1.00 94.62           N  
ATOM    947  NH1 ARG A 125      29.252   7.196 -31.600  1.00 94.62           N  
ATOM    948  NH2 ARG A 125      27.764   6.582 -29.969  1.00 94.62           N  
ATOM    949  CZ  ARG A 125      28.476   6.274 -31.043  1.00 94.62           C  
ATOM    950  N   CYS A 126      31.493   3.449 -36.497  1.00 95.24           N  
ATOM    951  CA  CYS A 126      32.653   3.313 -37.371  1.00 95.24           C  
ATOM    952  C   CYS A 126      33.884   3.959 -36.747  1.00 95.24           C  
ATOM    953  CB  CYS A 126      32.372   3.940 -38.736  1.00 95.24           C  
ATOM    954  O   CYS A 126      33.870   5.148 -36.425  1.00 95.24           O  
ATOM    955  SG  CYS A 126      33.745   3.793 -39.901  1.00 95.24           S  
ATOM    956  N   PHE A 127      34.982   3.080 -36.564  1.00 95.23           N  
ATOM    957  CA  PHE A 127      36.241   3.567 -36.013  1.00 95.23           C  
ATOM    958  C   PHE A 127      37.350   3.505 -37.057  1.00 95.23           C  
ATOM    959  CB  PHE A 127      36.639   2.756 -34.776  1.00 95.23           C  
ATOM    960  O   PHE A 127      37.544   2.473 -37.703  1.00 95.23           O  
ATOM    961  CG  PHE A 127      35.630   2.815 -33.661  1.00 95.23           C  
ATOM    962  CD1 PHE A 127      35.551   3.929 -32.835  1.00 95.23           C  
ATOM    963  CD2 PHE A 127      34.760   1.756 -33.439  1.00 95.23           C  
ATOM    964  CE1 PHE A 127      34.618   3.987 -31.802  1.00 95.23           C  
ATOM    965  CE2 PHE A 127      33.825   1.806 -32.409  1.00 95.23           C  
ATOM    966  CZ  PHE A 127      33.756   2.922 -31.591  1.00 95.23           C  
ATOM    967  N   GLU A 128      38.045   4.676 -37.247  1.00 93.91           N  
ATOM    968  CA  GLU A 128      39.184   4.673 -38.161  1.00 93.91           C  
ATOM    969  C   GLU A 128      40.384   3.960 -37.544  1.00 93.91           C  
ATOM    970  CB  GLU A 128      39.565   6.104 -38.550  1.00 93.91           C  
ATOM    971  O   GLU A 128      40.694   4.159 -36.368  1.00 93.91           O  
ATOM    972  CG  GLU A 128      38.528   6.802 -39.418  1.00 93.91           C  
ATOM    973  CD  GLU A 128      38.954   8.192 -39.862  1.00 93.91           C  
ATOM    974  OE1 GLU A 128      38.394   8.711 -40.853  1.00 93.91           O  
ATOM    975  OE2 GLU A 128      39.857   8.766 -39.213  1.00 93.91           O  
ATOM    976  N   GLN A 129      40.987   3.011 -38.367  1.00 93.37           N  
ATOM    977  CA  GLN A 129      42.194   2.299 -37.961  1.00 93.37           C  
ATOM    978  C   GLN A 129      43.352   2.590 -38.912  1.00 93.37           C  
ATOM    979  CB  GLN A 129      41.934   0.794 -37.896  1.00 93.37           C  
ATOM    980  O   GLN A 129      43.159   3.208 -39.961  1.00 93.37           O  
ATOM    981  CG  GLN A 129      40.802   0.405 -36.955  1.00 93.37           C  
ATOM    982  CD  GLN A 129      41.117   0.706 -35.502  1.00 93.37           C  
ATOM    983  NE2 GLN A 129      40.136   1.239 -34.780  1.00 93.37           N  
ATOM    984  OE1 GLN A 129      42.232   0.462 -35.031  1.00 93.37           O  
ATOM    985  N   SER A 130      44.424   2.154 -38.415  1.00 92.01           N  
ATOM    986  CA  SER A 130      45.599   2.405 -39.242  1.00 92.01           C  
ATOM    987  C   SER A 130      45.535   1.618 -40.547  1.00 92.01           C  
ATOM    988  CB  SER A 130      46.877   2.045 -38.483  1.00 92.01           C  
ATOM    989  O   SER A 130      45.087   0.470 -40.564  1.00 92.01           O  
ATOM    990  OG  SER A 130      46.996   2.821 -37.303  1.00 92.01           O  
ATOM    991  N   GLY A 131      45.906   2.311 -41.691  1.00 92.54           N  
ATOM    992  CA  GLY A 131      46.049   1.677 -42.992  1.00 92.54           C  
ATOM    993  C   GLY A 131      47.486   1.329 -43.332  1.00 92.54           C  
ATOM    994  O   GLY A 131      48.339   1.257 -42.445  1.00 92.54           O  
ATOM    995  N   GLY A 132      47.784   0.849 -44.629  1.00 92.64           N  
ATOM    996  CA  GLY A 132      49.130   0.522 -45.071  1.00 92.64           C  
ATOM    997  C   GLY A 132      49.404  -0.970 -45.096  1.00 92.64           C  
ATOM    998  O   GLY A 132      48.670  -1.751 -44.487  1.00 92.64           O  
ATOM    999  N   ILE A 133      50.401  -1.258 -45.752  1.00 90.27           N  
ATOM   1000  CA  ILE A 133      50.759  -2.651 -45.994  1.00 90.27           C  
ATOM   1001  C   ILE A 133      51.083  -3.338 -44.669  1.00 90.27           C  
ATOM   1002  CB  ILE A 133      51.956  -2.767 -46.964  1.00 90.27           C  
ATOM   1003  O   ILE A 133      50.812  -4.529 -44.498  1.00 90.27           O  
ATOM   1004  CG1 ILE A 133      51.553  -2.299 -48.367  1.00 90.27           C  
ATOM   1005  CG2 ILE A 133      52.487  -4.203 -46.998  1.00 90.27           C  
ATOM   1006  CD1 ILE A 133      52.724  -2.141 -49.327  1.00 90.27           C  
ATOM   1007  N   GLY A 134      51.532  -2.557 -43.619  1.00 88.94           N  
ATOM   1008  CA  GLY A 134      51.850  -3.036 -42.283  1.00 88.94           C  
ATOM   1009  C   GLY A 134      50.620  -3.392 -41.468  1.00 88.94           C  
ATOM   1010  O   GLY A 134      50.703  -4.176 -40.520  1.00 88.94           O  
ATOM   1011  N   TYR A 135      49.467  -3.083 -41.919  1.00 88.73           N  
ATOM   1012  CA  TYR A 135      48.217  -3.268 -41.192  1.00 88.73           C  
ATOM   1013  C   TYR A 135      47.187  -3.992 -42.051  1.00 88.73           C  
ATOM   1014  CB  TYR A 135      47.657  -1.918 -40.733  1.00 88.73           C  
ATOM   1015  O   TYR A 135      46.005  -4.045 -41.703  1.00 88.73           O  
ATOM   1016  CG  TYR A 135      48.538  -1.202 -39.738  1.00 88.73           C  
ATOM   1017  CD1 TYR A 135      48.530  -1.557 -38.390  1.00 88.73           C  
ATOM   1018  CD2 TYR A 135      49.377  -0.170 -40.142  1.00 88.73           C  
ATOM   1019  CE1 TYR A 135      49.338  -0.899 -37.469  1.00 88.73           C  
ATOM   1020  CE2 TYR A 135      50.190   0.495 -39.229  1.00 88.73           C  
ATOM   1021  OH  TYR A 135      50.966   0.778 -36.990  1.00 88.73           O  
ATOM   1022  CZ  TYR A 135      50.164   0.124 -37.898  1.00 88.73           C  
ATOM   1023  N   GLY A 136      47.711  -4.608 -43.262  1.00 89.25           N  
ATOM   1024  CA  GLY A 136      46.894  -5.469 -44.102  1.00 89.25           C  
ATOM   1025  C   GLY A 136      46.017  -4.698 -45.071  1.00 89.25           C  
ATOM   1026  O   GLY A 136      44.948  -5.173 -45.461  1.00 89.25           O  
ATOM   1027  N   CYS A 137      46.457  -3.457 -45.444  1.00 92.63           N  
ATOM   1028  CA  CYS A 137      45.746  -2.612 -46.397  1.00 92.63           C  
ATOM   1029  C   CYS A 137      46.670  -2.161 -47.522  1.00 92.63           C  
ATOM   1030  CB  CYS A 137      45.152  -1.392 -45.693  1.00 92.63           C  
ATOM   1031  O   CYS A 137      47.861  -1.935 -47.299  1.00 92.63           O  
ATOM   1032  SG  CYS A 137      43.833  -1.795 -44.527  1.00 92.63           S  
ATOM   1033  N   PHE A 138      46.120  -2.121 -48.761  1.00 91.29           N  
ATOM   1034  CA  PHE A 138      46.899  -1.761 -49.940  1.00 91.29           C  
ATOM   1035  C   PHE A 138      47.079  -0.250 -50.029  1.00 91.29           C  
ATOM   1036  CB  PHE A 138      46.224  -2.284 -51.212  1.00 91.29           C  
ATOM   1037  O   PHE A 138      48.007   0.233 -50.682  1.00 91.29           O  
ATOM   1038  CG  PHE A 138      44.859  -1.701 -51.459  1.00 91.29           C  
ATOM   1039  CD1 PHE A 138      43.722  -2.319 -50.954  1.00 91.29           C  
ATOM   1040  CD2 PHE A 138      44.713  -0.535 -52.198  1.00 91.29           C  
ATOM   1041  CE1 PHE A 138      42.457  -1.782 -51.181  1.00 91.29           C  
ATOM   1042  CE2 PHE A 138      43.453   0.008 -52.430  1.00 91.29           C  
ATOM   1043  CZ  PHE A 138      42.326  -0.617 -51.921  1.00 91.29           C  
ATOM   1044  N   ASN A 139      46.286   0.482 -49.315  1.00 90.53           N  
ATOM   1045  CA  ASN A 139      46.260   1.941 -49.325  1.00 90.53           C  
ATOM   1046  C   ASN A 139      46.780   2.520 -48.012  1.00 90.53           C  
ATOM   1047  CB  ASN A 139      44.845   2.451 -49.606  1.00 90.53           C  
ATOM   1048  O   ASN A 139      46.544   1.954 -46.943  1.00 90.53           O  
ATOM   1049  CG  ASN A 139      44.821   3.909 -50.019  1.00 90.53           C  
ATOM   1050  ND2 ASN A 139      43.853   4.274 -50.851  1.00 90.53           N  
ATOM   1051  OD1 ASN A 139      45.666   4.701 -49.594  1.00 90.53           O  
ATOM   1052  N   VAL A 140      47.543   3.748 -48.046  1.00 92.19           N  
ATOM   1053  CA  VAL A 140      48.182   4.342 -46.876  1.00 92.19           C  
ATOM   1054  C   VAL A 140      47.155   5.144 -46.079  1.00 92.19           C  
ATOM   1055  CB  VAL A 140      49.370   5.246 -47.275  1.00 92.19           C  
ATOM   1056  O   VAL A 140      47.405   5.516 -44.930  1.00 92.19           O  
ATOM   1057  CG1 VAL A 140      50.513   4.411 -47.850  1.00 92.19           C  
ATOM   1058  CG2 VAL A 140      48.920   6.305 -48.280  1.00 92.19           C  
ATOM   1059  N   ASN A 141      46.003   5.397 -46.644  1.00 93.21           N  
ATOM   1060  CA  ASN A 141      44.923   6.077 -45.937  1.00 93.21           C  
ATOM   1061  C   ASN A 141      44.316   5.190 -44.854  1.00 93.21           C  
ATOM   1062  CB  ASN A 141      43.841   6.532 -46.919  1.00 93.21           C  
ATOM   1063  O   ASN A 141      44.413   3.964 -44.924  1.00 93.21           O  
ATOM   1064  CG  ASN A 141      44.300   7.671 -47.808  1.00 93.21           C  
ATOM   1065  ND2 ASN A 141      43.932   7.614 -49.082  1.00 93.21           N  
ATOM   1066  OD1 ASN A 141      44.980   8.594 -47.352  1.00 93.21           O  
ATOM   1067  N   PRO A 142      43.789   5.859 -43.721  1.00 93.73           N  
ATOM   1068  CA  PRO A 142      43.205   5.087 -42.621  1.00 93.73           C  
ATOM   1069  C   PRO A 142      42.096   4.144 -43.086  1.00 93.73           C  
ATOM   1070  CB  PRO A 142      42.649   6.166 -41.689  1.00 93.73           C  
ATOM   1071  O   PRO A 142      41.308   4.499 -43.966  1.00 93.73           O  
ATOM   1072  CG  PRO A 142      43.451   7.389 -41.999  1.00 93.73           C  
ATOM   1073  CD  PRO A 142      43.835   7.353 -43.450  1.00 93.73           C  
ATOM   1074  N   SER A 143      42.134   2.853 -42.518  1.00 94.11           N  
ATOM   1075  CA  SER A 143      41.068   1.883 -42.749  1.00 94.11           C  
ATOM   1076  C   SER A 143      39.870   2.153 -41.845  1.00 94.11           C  
ATOM   1077  CB  SER A 143      41.578   0.460 -42.522  1.00 94.11           C  
ATOM   1078  O   SER A 143      39.924   3.029 -40.979  1.00 94.11           O  
ATOM   1079  OG  SER A 143      41.901   0.254 -41.157  1.00 94.11           O  
ATOM   1080  N   CYS A 144      38.662   1.509 -42.176  1.00 94.93           N  
ATOM   1081  CA  CYS A 144      37.426   1.689 -41.421  1.00 94.93           C  
ATOM   1082  C   CYS A 144      37.037   0.405 -40.699  1.00 94.93           C  
ATOM   1083  CB  CYS A 144      36.292   2.129 -42.347  1.00 94.93           C  
ATOM   1084  O   CYS A 144      37.026  -0.671 -41.299  1.00 94.93           O  
ATOM   1085  SG  CYS A 144      36.629   3.667 -43.231  1.00 94.93           S  
ATOM   1086  N   LEU A 145      36.808   0.539 -39.411  1.00 95.04           N  
ATOM   1087  CA  LEU A 145      36.287  -0.561 -38.606  1.00 95.04           C  
ATOM   1088  C   LEU A 145      34.808  -0.356 -38.298  1.00 95.04           C  
ATOM   1089  CB  LEU A 145      37.079  -0.693 -37.302  1.00 95.04           C  
ATOM   1090  O   LEU A 145      34.449   0.523 -37.511  1.00 95.04           O  
ATOM   1091  CG  LEU A 145      36.629  -1.798 -36.345  1.00 95.04           C  
ATOM   1092  CD1 LEU A 145      36.901  -3.169 -36.955  1.00 95.04           C  
ATOM   1093  CD2 LEU A 145      37.331  -1.657 -34.999  1.00 95.04           C  
ATOM   1094  N   TYR A 146      34.020  -1.202 -38.993  1.00 95.08           N  
ATOM   1095  CA  TYR A 146      32.578  -1.152 -38.776  1.00 95.08           C  
ATOM   1096  C   TYR A 146      32.169  -2.055 -37.618  1.00 95.08           C  
ATOM   1097  CB  TYR A 146      31.828  -1.563 -40.047  1.00 95.08           C  
ATOM   1098  O   TYR A 146      32.582  -3.215 -37.550  1.00 95.08           O  
ATOM   1099  CG  TYR A 146      32.088  -0.656 -41.225  1.00 95.08           C  
ATOM   1100  CD1 TYR A 146      31.507   0.608 -41.297  1.00 95.08           C  
ATOM   1101  CD2 TYR A 146      32.914  -1.060 -42.268  1.00 95.08           C  
ATOM   1102  CE1 TYR A 146      31.742   1.447 -42.382  1.00 95.08           C  
ATOM   1103  CE2 TYR A 146      33.157  -0.230 -43.357  1.00 95.08           C  
ATOM   1104  OH  TYR A 146      32.803   1.846 -44.481  1.00 95.08           O  
ATOM   1105  CZ  TYR A 146      32.567   1.020 -43.405  1.00 95.08           C  
ATOM   1106  N   VAL A 147      31.383  -1.484 -36.708  1.00 94.60           N  
ATOM   1107  CA  VAL A 147      30.979  -2.223 -35.517  1.00 94.60           C  
ATOM   1108  C   VAL A 147      29.456  -2.240 -35.410  1.00 94.60           C  
ATOM   1109  CB  VAL A 147      31.597  -1.618 -34.236  1.00 94.60           C  
ATOM   1110  O   VAL A 147      28.809  -1.196 -35.517  1.00 94.60           O  
ATOM   1111  CG1 VAL A 147      31.160  -2.404 -33.002  1.00 94.60           C  
ATOM   1112  CG2 VAL A 147      33.121  -1.588 -34.343  1.00 94.60           C  
ATOM   1113  N   HIS A 148      28.920  -3.443 -35.356  1.00 94.30           N  
ATOM   1114  CA  HIS A 148      27.504  -3.650 -35.074  1.00 94.30           C  
ATOM   1115  C   HIS A 148      27.300  -4.229 -33.678  1.00 94.30           C  
ATOM   1116  CB  HIS A 148      26.878  -4.571 -36.122  1.00 94.30           C  
ATOM   1117  O   HIS A 148      27.831  -5.296 -33.360  1.00 94.30           O  
ATOM   1118  CG  HIS A 148      25.438  -4.882 -35.864  1.00 94.30           C  
ATOM   1119  CD2 HIS A 148      24.842  -5.998 -35.383  1.00 94.30           C  
ATOM   1120  ND1 HIS A 148      24.426  -3.980 -36.112  1.00 94.30           N  
ATOM   1121  CE1 HIS A 148      23.267  -4.530 -35.792  1.00 94.30           C  
ATOM   1122  NE2 HIS A 148      23.491  -5.754 -35.347  1.00 94.30           N  
ATOM   1123  N   SER A 149      26.602  -3.463 -32.843  1.00 94.11           N  
ATOM   1124  CA  SER A 149      26.358  -3.896 -31.471  1.00 94.11           C  
ATOM   1125  C   SER A 149      24.864  -3.958 -31.169  1.00 94.11           C  
ATOM   1126  CB  SER A 149      27.048  -2.956 -30.482  1.00 94.11           C  
ATOM   1127  O   SER A 149      24.096  -3.113 -31.632  1.00 94.11           O  
ATOM   1128  OG  SER A 149      26.558  -1.633 -30.619  1.00 94.11           O  
ATOM   1129  N   TYR A 150      24.430  -5.053 -30.526  1.00 94.04           N  
ATOM   1130  CA  TYR A 150      23.044  -5.150 -30.084  1.00 94.04           C  
ATOM   1131  C   TYR A 150      22.964  -5.640 -28.643  1.00 94.04           C  
ATOM   1132  CB  TYR A 150      22.252  -6.089 -30.999  1.00 94.04           C  
ATOM   1133  O   TYR A 150      23.887  -6.293 -28.151  1.00 94.04           O  
ATOM   1134  CG  TYR A 150      22.740  -7.518 -30.971  1.00 94.04           C  
ATOM   1135  CD1 TYR A 150      23.779  -7.936 -31.799  1.00 94.04           C  
ATOM   1136  CD2 TYR A 150      22.162  -8.452 -30.118  1.00 94.04           C  
ATOM   1137  CE1 TYR A 150      24.231  -9.251 -31.778  1.00 94.04           C  
ATOM   1138  CE2 TYR A 150      22.606  -9.770 -30.089  1.00 94.04           C  
ATOM   1139  OH  TYR A 150      24.082 -11.463 -30.896  1.00 94.04           O  
ATOM   1140  CZ  TYR A 150      23.639 -10.159 -30.921  1.00 94.04           C  
ATOM   1141  N   LEU A 151      21.938  -5.304 -27.937  1.00 94.52           N  
ATOM   1142  CA  LEU A 151      21.774  -5.615 -26.521  1.00 94.52           C  
ATOM   1143  C   LEU A 151      20.975  -6.900 -26.336  1.00 94.52           C  
ATOM   1144  CB  LEU A 151      21.081  -4.459 -25.795  1.00 94.52           C  
ATOM   1145  O   LEU A 151      20.012  -7.148 -27.065  1.00 94.52           O  
ATOM   1146  CG  LEU A 151      21.866  -3.151 -25.696  1.00 94.52           C  
ATOM   1147  CD1 LEU A 151      21.024  -2.076 -25.017  1.00 94.52           C  
ATOM   1148  CD2 LEU A 151      23.175  -3.368 -24.943  1.00 94.52           C  
ATOM   1149  N   LYS A 152      21.419  -7.641 -25.467  1.00 94.28           N  
ATOM   1150  CA  LYS A 152      20.745  -8.868 -25.050  1.00 94.28           C  
ATOM   1151  C   LYS A 152      20.485  -8.868 -23.547  1.00 94.28           C  
ATOM   1152  CB  LYS A 152      21.573 -10.094 -25.439  1.00 94.28           C  
ATOM   1153  O   LYS A 152      21.354  -8.485 -22.761  1.00 94.28           O  
ATOM   1154  CG  LYS A 152      20.886 -11.421 -25.152  1.00 94.28           C  
ATOM   1155  CD  LYS A 152      21.760 -12.602 -25.554  1.00 94.28           C  
ATOM   1156  CE  LYS A 152      21.091 -13.930 -25.229  1.00 94.28           C  
ATOM   1157  NZ  LYS A 152      21.941 -15.091 -25.630  1.00 94.28           N  
ATOM   1158  N   SER A 153      19.279  -9.263 -23.227  1.00 95.42           N  
ATOM   1159  CA  SER A 153      18.929  -9.295 -21.810  1.00 95.42           C  
ATOM   1160  C   SER A 153      19.639 -10.437 -21.091  1.00 95.42           C  
ATOM   1161  CB  SER A 153      17.416  -9.432 -21.634  1.00 95.42           C  
ATOM   1162  O   SER A 153      19.710 -11.554 -21.608  1.00 95.42           O  
ATOM   1163  OG  SER A 153      17.080  -9.577 -20.265  1.00 95.42           O  
ATOM   1164  N   VAL A 154      20.186 -10.198 -19.914  1.00 94.88           N  
ATOM   1165  CA  VAL A 154      20.880 -11.181 -19.088  1.00 94.88           C  
ATOM   1166  C   VAL A 154      19.864 -12.008 -18.305  1.00 94.88           C  
ATOM   1167  CB  VAL A 154      21.878 -10.506 -18.120  1.00 94.88           C  
ATOM   1168  O   VAL A 154      19.981 -13.233 -18.225  1.00 94.88           O  
ATOM   1169  CG1 VAL A 154      22.482 -11.534 -17.165  1.00 94.88           C  
ATOM   1170  CG2 VAL A 154      22.976  -9.787 -18.901  1.00 94.88           C  
ATOM   1171  N   TYR A 155      18.792 -11.301 -17.818  1.00 93.39           N  
ATOM   1172  CA  TYR A 155      17.773 -11.960 -17.008  1.00 93.39           C  
ATOM   1173  C   TYR A 155      16.573 -12.357 -17.859  1.00 93.39           C  
ATOM   1174  CB  TYR A 155      17.322 -11.047 -15.863  1.00 93.39           C  
ATOM   1175  O   TYR A 155      16.307 -11.742 -18.894  1.00 93.39           O  
ATOM   1176  CG  TYR A 155      18.423 -10.709 -14.888  1.00 93.39           C  
ATOM   1177  CD1 TYR A 155      19.143 -11.713 -14.244  1.00 93.39           C  
ATOM   1178  CD2 TYR A 155      18.745  -9.385 -14.608  1.00 93.39           C  
ATOM   1179  CE1 TYR A 155      20.157 -11.405 -13.342  1.00 93.39           C  
ATOM   1180  CE2 TYR A 155      19.758  -9.066 -13.708  1.00 93.39           C  
ATOM   1181  OH  TYR A 155      21.460  -9.771 -12.191  1.00 93.39           O  
ATOM   1182  CZ  TYR A 155      20.457 -10.081 -13.082  1.00 93.39           C  
ATOM   1183  N   ARG A 156      15.830 -13.326 -17.395  1.00 90.82           N  
ATOM   1184  CA  ARG A 156      14.634 -13.830 -18.062  1.00 90.82           C  
ATOM   1185  C   ARG A 156      13.386 -13.102 -17.572  1.00 90.82           C  
ATOM   1186  CB  ARG A 156      14.485 -15.336 -17.836  1.00 90.82           C  
ATOM   1187  O   ARG A 156      12.305 -13.260 -18.143  1.00 90.82           O  
ATOM   1188  CG  ARG A 156      15.568 -16.169 -18.503  1.00 90.82           C  
ATOM   1189  CD  ARG A 156      15.289 -17.660 -18.379  1.00 90.82           C  
ATOM   1190  NE  ARG A 156      16.311 -18.458 -19.051  1.00 90.82           N  
ATOM   1191  NH1 ARG A 156      15.295 -20.490 -18.633  1.00 90.82           N  
ATOM   1192  NH2 ARG A 156      17.272 -20.408 -19.791  1.00 90.82           N  
ATOM   1193  CZ  ARG A 156      16.290 -19.783 -19.157  1.00 90.82           C  
ATOM   1194  N   ASN A 157      13.592 -12.194 -16.572  1.00 92.20           N  
ATOM   1195  CA  ASN A 157      12.513 -11.374 -16.032  1.00 92.20           C  
ATOM   1196  C   ASN A 157      12.904  -9.900 -15.974  1.00 92.20           C  
ATOM   1197  CB  ASN A 157      12.104 -11.869 -14.643  1.00 92.20           C  
ATOM   1198  O   ASN A 157      14.091  -9.569 -15.936  1.00 92.20           O  
ATOM   1199  CG  ASN A 157      11.696 -13.329 -14.641  1.00 92.20           C  
ATOM   1200  ND2 ASN A 157      12.069 -14.048 -13.589  1.00 92.20           N  
ATOM   1201  OD1 ASN A 157      11.051 -13.807 -15.578  1.00 92.20           O  
ATOM   1202  N   GLY A 158      11.853  -9.016 -16.002  1.00 94.01           N  
ATOM   1203  CA  GLY A 158      12.085  -7.585 -15.887  1.00 94.01           C  
ATOM   1204  C   GLY A 158      11.703  -7.025 -14.530  1.00 94.01           C  
ATOM   1205  O   GLY A 158      11.078  -7.715 -13.722  1.00 94.01           O  
ATOM   1206  N   PHE A 159      12.197  -5.877 -14.251  1.00 96.08           N  
ATOM   1207  CA  PHE A 159      11.912  -5.155 -13.017  1.00 96.08           C  
ATOM   1208  C   PHE A 159      11.090  -3.903 -13.299  1.00 96.08           C  
ATOM   1209  CB  PHE A 159      13.212  -4.779 -12.300  1.00 96.08           C  
ATOM   1210  O   PHE A 159      11.430  -3.118 -14.187  1.00 96.08           O  
ATOM   1211  CG  PHE A 159      14.075  -5.961 -11.948  1.00 96.08           C  
ATOM   1212  CD1 PHE A 159      14.005  -6.540 -10.687  1.00 96.08           C  
ATOM   1213  CD2 PHE A 159      14.957  -6.493 -12.880  1.00 96.08           C  
ATOM   1214  CE1 PHE A 159      14.803  -7.634 -10.359  1.00 96.08           C  
ATOM   1215  CE2 PHE A 159      15.757  -7.586 -12.560  1.00 96.08           C  
ATOM   1216  CZ  PHE A 159      15.679  -8.154 -11.299  1.00 96.08           C  
ATOM   1217  N   LYS A 160      10.034  -3.854 -12.541  1.00 96.69           N  
ATOM   1218  CA  LYS A 160       9.230  -2.643 -12.672  1.00 96.69           C  
ATOM   1219  C   LYS A 160       9.612  -1.612 -11.613  1.00 96.69           C  
ATOM   1220  CB  LYS A 160       7.740  -2.973 -12.567  1.00 96.69           C  
ATOM   1221  O   LYS A 160       9.484  -1.869 -10.414  1.00 96.69           O  
ATOM   1222  CG  LYS A 160       6.822  -1.805 -12.897  1.00 96.69           C  
ATOM   1223  CD  LYS A 160       5.355  -2.195 -12.778  1.00 96.69           C  
ATOM   1224  CE  LYS A 160       4.436  -1.061 -13.212  1.00 96.69           C  
ATOM   1225  NZ  LYS A 160       2.997  -1.451 -13.129  1.00 96.69           N  
ATOM   1226  N   VAL A 161      10.095  -0.490 -12.069  1.00 96.15           N  
ATOM   1227  CA  VAL A 161      10.461   0.608 -11.181  1.00 96.15           C  
ATOM   1228  C   VAL A 161       9.370   1.676 -11.202  1.00 96.15           C  
ATOM   1229  CB  VAL A 161      11.820   1.228 -11.576  1.00 96.15           C  
ATOM   1230  O   VAL A 161       8.942   2.114 -12.272  1.00 96.15           O  
ATOM   1231  CG1 VAL A 161      12.202   2.351 -10.613  1.00 96.15           C  
ATOM   1232  CG2 VAL A 161      12.907   0.154 -11.607  1.00 96.15           C  
ATOM   1233  N   PHE A 162       8.934   2.131 -10.060  1.00 95.47           N  
ATOM   1234  CA  PHE A 162       7.832   3.085 -10.023  1.00 95.47           C  
ATOM   1235  C   PHE A 162       7.962   4.016  -8.823  1.00 95.47           C  
ATOM   1236  CB  PHE A 162       6.487   2.354  -9.977  1.00 95.47           C  
ATOM   1237  O   PHE A 162       8.732   3.744  -7.900  1.00 95.47           O  
ATOM   1238  CG  PHE A 162       6.306   1.493  -8.756  1.00 95.47           C  
ATOM   1239  CD1 PHE A 162       6.764   0.182  -8.738  1.00 95.47           C  
ATOM   1240  CD2 PHE A 162       5.677   1.997  -7.625  1.00 95.47           C  
ATOM   1241  CE1 PHE A 162       6.597  -0.617  -7.609  1.00 95.47           C  
ATOM   1242  CE2 PHE A 162       5.507   1.205  -6.493  1.00 95.47           C  
ATOM   1243  CZ  PHE A 162       5.967  -0.102  -6.487  1.00 95.47           C  
ATOM   1244  N   ARG A 163       7.323   5.186  -8.880  1.00 94.15           N  
ATOM   1245  CA  ARG A 163       7.243   6.108  -7.752  1.00 94.15           C  
ATOM   1246  C   ARG A 163       5.829   6.154  -7.182  1.00 94.15           C  
ATOM   1247  CB  ARG A 163       7.686   7.511  -8.171  1.00 94.15           C  
ATOM   1248  O   ARG A 163       4.861   5.861  -7.885  1.00 94.15           O  
ATOM   1249  CG  ARG A 163       6.726   8.199  -9.129  1.00 94.15           C  
ATOM   1250  CD  ARG A 163       7.187   9.609  -9.472  1.00 94.15           C  
ATOM   1251  NE  ARG A 163       6.272  10.263 -10.404  1.00 94.15           N  
ATOM   1252  NH1 ARG A 163       4.939  11.195  -8.764  1.00 94.15           N  
ATOM   1253  NH2 ARG A 163       4.459  11.550 -10.977  1.00 94.15           N  
ATOM   1254  CZ  ARG A 163       5.225  11.001 -10.047  1.00 94.15           C  
ATOM   1255  N   CYS A 164       5.806   6.479  -5.962  1.00 91.88           N  
ATOM   1256  CA  CYS A 164       4.513   6.629  -5.303  1.00 91.88           C  
ATOM   1257  C   CYS A 164       4.081   8.091  -5.277  1.00 91.88           C  
ATOM   1258  CB  CYS A 164       4.570   6.080  -3.878  1.00 91.88           C  
ATOM   1259  O   CYS A 164       4.781   8.940  -4.722  1.00 91.88           O  
ATOM   1260  SG  CYS A 164       4.814   4.292  -3.797  1.00 91.88           S  
ATOM   1261  N   VAL A 165       2.925   8.417  -5.923  1.00 89.07           N  
ATOM   1262  CA  VAL A 165       2.470   9.797  -6.060  1.00 89.07           C  
ATOM   1263  C   VAL A 165       1.656  10.198  -4.832  1.00 89.07           C  
ATOM   1264  CB  VAL A 165       1.632   9.993  -7.343  1.00 89.07           C  
ATOM   1265  O   VAL A 165       1.635  11.370  -4.450  1.00 89.07           O  
ATOM   1266  CG1 VAL A 165       2.510   9.868  -8.587  1.00 89.07           C  
ATOM   1267  CG2 VAL A 165       0.486   8.984  -7.390  1.00 89.07           C  
ATOM   1268  N   ALA A 166       1.007   9.207  -4.296  1.00 88.58           N  
ATOM   1269  CA  ALA A 166       0.190   9.452  -3.111  1.00 88.58           C  
ATOM   1270  C   ALA A 166       0.015   8.176  -2.293  1.00 88.58           C  
ATOM   1271  CB  ALA A 166      -1.172  10.015  -3.510  1.00 88.58           C  
ATOM   1272  O   ALA A 166       0.204   7.071  -2.807  1.00 88.58           O  
ATOM   1273  N   TRP A 167      -0.253   8.348  -1.039  1.00 87.42           N  
ATOM   1274  CA  TRP A 167      -0.538   7.243  -0.129  1.00 87.42           C  
ATOM   1275  C   TRP A 167      -1.995   7.271   0.321  1.00 87.42           C  
ATOM   1276  CB  TRP A 167       0.387   7.297   1.090  1.00 87.42           C  
ATOM   1277  O   TRP A 167      -2.472   8.283   0.839  1.00 87.42           O  
ATOM   1278  CG  TRP A 167       1.833   7.068   0.767  1.00 87.42           C  
ATOM   1279  CD1 TRP A 167       2.763   8.013   0.434  1.00 87.42           C  
ATOM   1280  CD2 TRP A 167       2.514   5.810   0.743  1.00 87.42           C  
ATOM   1281  CE2 TRP A 167       3.856   6.067   0.388  1.00 87.42           C  
ATOM   1282  CE3 TRP A 167       2.119   4.488   0.989  1.00 87.42           C  
ATOM   1283  NE1 TRP A 167       3.982   7.418   0.205  1.00 87.42           N  
ATOM   1284  CH2 TRP A 167       4.393   3.766   0.518  1.00 87.42           C  
ATOM   1285  CZ2 TRP A 167       4.807   5.049   0.272  1.00 87.42           C  
ATOM   1286  CZ3 TRP A 167       3.066   3.477   0.874  1.00 87.42           C  
ATOM   1287  N   ASN A 168      -2.657   6.159  -0.041  1.00 86.75           N  
ATOM   1288  CA  ASN A 168      -4.077   6.100   0.287  1.00 86.75           C  
ATOM   1289  C   ASN A 168      -4.376   4.983   1.284  1.00 86.75           C  
ATOM   1290  CB  ASN A 168      -4.914   5.917  -0.981  1.00 86.75           C  
ATOM   1291  O   ASN A 168      -3.797   3.899   1.199  1.00 86.75           O  
ATOM   1292  CG  ASN A 168      -4.801   7.094  -1.929  1.00 86.75           C  
ATOM   1293  ND2 ASN A 168      -4.902   6.823  -3.225  1.00 86.75           N  
ATOM   1294  OD1 ASN A 168      -4.624   8.237  -1.501  1.00 86.75           O  
ATOM   1295  N   HIS A 169      -5.280   5.360   2.141  1.00 85.90           N  
ATOM   1296  CA  HIS A 169      -5.731   4.346   3.088  1.00 85.90           C  
ATOM   1297  C   HIS A 169      -6.737   3.399   2.443  1.00 85.90           C  
ATOM   1298  CB  HIS A 169      -6.347   5.004   4.324  1.00 85.90           C  
ATOM   1299  O   HIS A 169      -7.721   3.843   1.847  1.00 85.90           O  
ATOM   1300  CG  HIS A 169      -5.335   5.531   5.290  1.00 85.90           C  
ATOM   1301  CD2 HIS A 169      -4.760   6.752   5.399  1.00 85.90           C  
ATOM   1302  ND1 HIS A 169      -4.797   4.761   6.299  1.00 85.90           N  
ATOM   1303  CE1 HIS A 169      -3.934   5.488   6.988  1.00 85.90           C  
ATOM   1304  NE2 HIS A 169      -3.893   6.700   6.463  1.00 85.90           N  
ATOM   1305  N   ARG A 170      -6.365   2.172   2.502  1.00 86.96           N  
ATOM   1306  CA  ARG A 170      -7.216   1.113   1.969  1.00 86.96           C  
ATOM   1307  C   ARG A 170      -7.799   0.262   3.092  1.00 86.96           C  
ATOM   1308  CB  ARG A 170      -6.431   0.231   0.996  1.00 86.96           C  
ATOM   1309  O   ARG A 170      -7.058  -0.297   3.903  1.00 86.96           O  
ATOM   1310  CG  ARG A 170      -7.275  -0.828   0.306  1.00 86.96           C  
ATOM   1311  CD  ARG A 170      -6.448  -1.675  -0.651  1.00 86.96           C  
ATOM   1312  NE  ARG A 170      -7.258  -2.699  -1.304  1.00 86.96           N  
ATOM   1313  NH1 ARG A 170      -5.522  -3.569  -2.555  1.00 86.96           N  
ATOM   1314  NH2 ARG A 170      -7.625  -4.465  -2.725  1.00 86.96           N  
ATOM   1315  CZ  ARG A 170      -6.800  -3.575  -2.193  1.00 86.96           C  
ATOM   1316  N   ILE A 171      -9.175   0.253   3.134  1.00 89.11           N  
ATOM   1317  CA  ILE A 171      -9.847  -0.510   4.180  1.00 89.11           C  
ATOM   1318  C   ILE A 171     -10.633  -1.660   3.555  1.00 89.11           C  
ATOM   1319  CB  ILE A 171     -10.785   0.386   5.020  1.00 89.11           C  
ATOM   1320  O   ILE A 171     -11.440  -1.448   2.647  1.00 89.11           O  
ATOM   1321  CG1 ILE A 171      -9.996   1.538   5.653  1.00 89.11           C  
ATOM   1322  CG2 ILE A 171     -11.504  -0.439   6.091  1.00 89.11           C  
ATOM   1323  CD1 ILE A 171     -10.861   2.538   6.409  1.00 89.11           C  
ATOM   1324  N   ARG A 172     -10.359  -2.837   4.020  1.00 90.69           N  
ATOM   1325  CA  ARG A 172     -11.085  -4.021   3.572  1.00 90.69           C  
ATOM   1326  C   ARG A 172     -12.242  -4.342   4.513  1.00 90.69           C  
ATOM   1327  CB  ARG A 172     -10.144  -5.223   3.469  1.00 90.69           C  
ATOM   1328  O   ARG A 172     -12.044  -4.490   5.720  1.00 90.69           O  
ATOM   1329  CG  ARG A 172      -9.133  -5.119   2.338  1.00 90.69           C  
ATOM   1330  CD  ARG A 172      -8.392  -6.431   2.121  1.00 90.69           C  
ATOM   1331  NE  ARG A 172      -7.544  -6.380   0.934  1.00 90.69           N  
ATOM   1332  NH1 ARG A 172      -6.038  -7.962   1.689  1.00 90.69           N  
ATOM   1333  NH2 ARG A 172      -5.747  -6.984  -0.364  1.00 90.69           N  
ATOM   1334  CZ  ARG A 172      -6.445  -7.109   0.756  1.00 90.69           C  
ATOM   1335  N   LEU A 173     -13.388  -4.456   3.857  1.00 92.08           N  
ATOM   1336  CA  LEU A 173     -14.600  -4.684   4.636  1.00 92.08           C  
ATOM   1337  C   LEU A 173     -15.305  -5.958   4.183  1.00 92.08           C  
ATOM   1338  CB  LEU A 173     -15.549  -3.490   4.512  1.00 92.08           C  
ATOM   1339  O   LEU A 173     -15.210  -6.345   3.016  1.00 92.08           O  
ATOM   1340  CG  LEU A 173     -14.968  -2.121   4.872  1.00 92.08           C  
ATOM   1341  CD1 LEU A 173     -15.911  -1.010   4.422  1.00 92.08           C  
ATOM   1342  CD2 LEU A 173     -14.702  -2.030   6.370  1.00 92.08           C  
ATOM   1343  N   GLU A 174     -15.893  -6.567   5.074  1.00 92.36           N  
ATOM   1344  CA  GLU A 174     -16.824  -7.650   4.772  1.00 92.36           C  
ATOM   1345  C   GLU A 174     -18.260  -7.251   5.100  1.00 92.36           C  
ATOM   1346  CB  GLU A 174     -16.442  -8.917   5.541  1.00 92.36           C  
ATOM   1347  O   GLU A 174     -18.588  -6.987   6.259  1.00 92.36           O  
ATOM   1348  CG  GLU A 174     -17.261 -10.141   5.155  1.00 92.36           C  
ATOM   1349  CD  GLU A 174     -16.828 -11.406   5.879  1.00 92.36           C  
ATOM   1350  OE1 GLU A 174     -16.340 -12.348   5.215  1.00 92.36           O  
ATOM   1351  OE2 GLU A 174     -16.978 -11.454   7.121  1.00 92.36           O  
ATOM   1352  N   MET A 175     -19.085  -7.261   4.035  1.00 90.36           N  
ATOM   1353  CA  MET A 175     -20.460  -6.800   4.203  1.00 90.36           C  
ATOM   1354  C   MET A 175     -21.421  -7.980   4.303  1.00 90.36           C  
ATOM   1355  CB  MET A 175     -20.868  -5.891   3.042  1.00 90.36           C  
ATOM   1356  O   MET A 175     -21.318  -8.937   3.533  1.00 90.36           O  
ATOM   1357  CG  MET A 175     -20.002  -4.649   2.903  1.00 90.36           C  
ATOM   1358  SD  MET A 175     -20.245  -3.464   4.282  1.00 90.36           S  
ATOM   1359  CE  MET A 175     -21.988  -3.029   4.026  1.00 90.36           C  
ATOM   1360  N   THR A 176     -22.246  -7.857   5.270  1.00 88.34           N  
ATOM   1361  CA  THR A 176     -23.295  -8.863   5.400  1.00 88.34           C  
ATOM   1362  C   THR A 176     -24.676  -8.216   5.343  1.00 88.34           C  
ATOM   1363  CB  THR A 176     -23.150  -9.655   6.713  1.00 88.34           C  
ATOM   1364  O   THR A 176     -24.989  -7.338   6.150  1.00 88.34           O  
ATOM   1365  CG2 THR A 176     -24.168 -10.787   6.788  1.00 88.34           C  
ATOM   1366  OG1 THR A 176     -21.830 -10.208   6.788  1.00 88.34           O  
ATOM   1367  N   THR A 177     -25.439  -8.484   4.279  1.00 85.53           N  
ATOM   1368  CA  THR A 177     -26.821  -8.040   4.145  1.00 85.53           C  
ATOM   1369  C   THR A 177     -27.788  -9.192   4.407  1.00 85.53           C  
ATOM   1370  CB  THR A 177     -27.086  -7.452   2.747  1.00 85.53           C  
ATOM   1371  O   THR A 177     -27.363 -10.305   4.724  1.00 85.53           O  
ATOM   1372  CG2 THR A 177     -26.095  -6.340   2.421  1.00 85.53           C  
ATOM   1373  OG1 THR A 177     -26.962  -8.490   1.767  1.00 85.53           O  
ATOM   1374  N   HIS A 178     -29.082  -8.908   4.290  1.00 75.93           N  
ATOM   1375  CA  HIS A 178     -30.086  -9.940   4.526  1.00 75.93           C  
ATOM   1376  C   HIS A 178     -30.001 -11.042   3.476  1.00 75.93           C  
ATOM   1377  CB  HIS A 178     -31.489  -9.330   4.535  1.00 75.93           C  
ATOM   1378  O   HIS A 178     -30.355 -12.192   3.746  1.00 75.93           O  
ATOM   1379  CG  HIS A 178     -31.953  -8.873   3.189  1.00 75.93           C  
ATOM   1380  CD2 HIS A 178     -32.797  -9.444   2.298  1.00 75.93           C  
ATOM   1381  ND1 HIS A 178     -31.535  -7.689   2.621  1.00 75.93           N  
ATOM   1382  CE1 HIS A 178     -32.106  -7.551   1.435  1.00 75.93           C  
ATOM   1383  NE2 HIS A 178     -32.876  -8.603   1.215  1.00 75.93           N  
ATOM   1384  N   SER A 179     -29.342 -10.776   2.291  1.00 75.27           N  
ATOM   1385  CA  SER A 179     -29.399 -11.695   1.159  1.00 75.27           C  
ATOM   1386  C   SER A 179     -28.047 -12.356   0.914  1.00 75.27           C  
ATOM   1387  CB  SER A 179     -29.855 -10.964  -0.104  1.00 75.27           C  
ATOM   1388  O   SER A 179     -27.982 -13.523   0.523  1.00 75.27           O  
ATOM   1389  OG  SER A 179     -28.960  -9.913  -0.428  1.00 75.27           O  
ATOM   1390  N   ARG A 180     -26.908 -11.646   1.278  1.00 84.53           N  
ATOM   1391  CA  ARG A 180     -25.606 -12.188   0.901  1.00 84.53           C  
ATOM   1392  C   ARG A 180     -24.490 -11.559   1.729  1.00 84.53           C  
ATOM   1393  CB  ARG A 180     -25.342 -11.966  -0.590  1.00 84.53           C  
ATOM   1394  O   ARG A 180     -24.666 -10.481   2.300  1.00 84.53           O  
ATOM   1395  CG  ARG A 180     -25.198 -10.503  -0.978  1.00 84.53           C  
ATOM   1396  CD  ARG A 180     -24.923 -10.339  -2.466  1.00 84.53           C  
ATOM   1397  NE  ARG A 180     -24.729  -8.937  -2.827  1.00 84.53           N  
ATOM   1398  NH1 ARG A 180     -24.471  -9.341  -5.087  1.00 84.53           N  
ATOM   1399  NH2 ARG A 180     -24.355  -7.198  -4.280  1.00 84.53           N  
ATOM   1400  CZ  ARG A 180     -24.519  -8.495  -4.064  1.00 84.53           C  
ATOM   1401  N   LYS A 181     -23.409 -12.299   1.768  1.00 88.70           N  
ATOM   1402  CA  LYS A 181     -22.141 -11.855   2.337  1.00 88.70           C  
ATOM   1403  C   LYS A 181     -21.099 -11.623   1.246  1.00 88.70           C  
ATOM   1404  CB  LYS A 181     -21.620 -12.875   3.351  1.00 88.70           C  
ATOM   1405  O   LYS A 181     -20.886 -12.486   0.392  1.00 88.70           O  
ATOM   1406  CG  LYS A 181     -20.430 -12.387   4.165  1.00 88.70           C  
ATOM   1407  CD  LYS A 181     -20.026 -13.401   5.227  1.00 88.70           C  
ATOM   1408  CE  LYS A 181     -18.805 -12.936   6.009  1.00 88.70           C  
ATOM   1409  NZ  LYS A 181     -18.432 -13.906   7.082  1.00 88.70           N  
ATOM   1410  N   PHE A 182     -20.415 -10.383   1.225  1.00 91.31           N  
ATOM   1411  CA  PHE A 182     -19.455 -10.124   0.158  1.00 91.31           C  
ATOM   1412  C   PHE A 182     -18.365  -9.171   0.631  1.00 91.31           C  
ATOM   1413  CB  PHE A 182     -20.161  -9.545  -1.073  1.00 91.31           C  
ATOM   1414  O   PHE A 182     -18.601  -8.334   1.506  1.00 91.31           O  
ATOM   1415  CG  PHE A 182     -20.900  -8.263  -0.802  1.00 91.31           C  
ATOM   1416  CD1 PHE A 182     -22.214  -8.283  -0.350  1.00 91.31           C  
ATOM   1417  CD2 PHE A 182     -20.280  -7.036  -0.998  1.00 91.31           C  
ATOM   1418  CE1 PHE A 182     -22.900  -7.097  -0.099  1.00 91.31           C  
ATOM   1419  CE2 PHE A 182     -20.959  -5.847  -0.749  1.00 91.31           C  
ATOM   1420  CZ  PHE A 182     -22.270  -5.880  -0.300  1.00 91.31           C  
ATOM   1421  N   PRO A 183     -17.095  -9.413   0.115  1.00 91.69           N  
ATOM   1422  CA  PRO A 183     -15.983  -8.535   0.486  1.00 91.69           C  
ATOM   1423  C   PRO A 183     -16.006  -7.205  -0.265  1.00 91.69           C  
ATOM   1424  CB  PRO A 183     -14.746  -9.354   0.107  1.00 91.69           C  
ATOM   1425  O   PRO A 183     -16.481  -7.141  -1.401  1.00 91.69           O  
ATOM   1426  CG  PRO A 183     -15.189 -10.208  -1.037  1.00 91.69           C  
ATOM   1427  CD  PRO A 183     -16.634 -10.565  -0.834  1.00 91.69           C  
ATOM   1428  N   MET A 184     -15.598  -6.182   0.380  1.00 90.71           N  
ATOM   1429  CA  MET A 184     -15.538  -4.861  -0.237  1.00 90.71           C  
ATOM   1430  C   MET A 184     -14.280  -4.115   0.194  1.00 90.71           C  
ATOM   1431  CB  MET A 184     -16.780  -4.042   0.121  1.00 90.71           C  
ATOM   1432  O   MET A 184     -13.860  -4.214   1.348  1.00 90.71           O  
ATOM   1433  CG  MET A 184     -16.818  -2.669  -0.530  1.00 90.71           C  
ATOM   1434  SD  MET A 184     -18.370  -1.760  -0.164  1.00 90.71           S  
ATOM   1435  CE  MET A 184     -19.529  -2.667  -1.224  1.00 90.71           C  
ATOM   1436  N   VAL A 185     -13.681  -3.364  -0.810  1.00 89.99           N  
ATOM   1437  CA  VAL A 185     -12.507  -2.556  -0.496  1.00 89.99           C  
ATOM   1438  C   VAL A 185     -12.807  -1.082  -0.760  1.00 89.99           C  
ATOM   1439  CB  VAL A 185     -11.274  -3.003  -1.314  1.00 89.99           C  
ATOM   1440  O   VAL A 185     -13.266  -0.721  -1.847  1.00 89.99           O  
ATOM   1441  CG1 VAL A 185     -10.066  -2.126  -0.993  1.00 89.99           C  
ATOM   1442  CG2 VAL A 185     -10.959  -4.473  -1.041  1.00 89.99           C  
ATOM   1443  N   LEU A 186     -12.655  -0.307   0.243  1.00 89.16           N  
ATOM   1444  CA  LEU A 186     -12.818   1.135   0.097  1.00 89.16           C  
ATOM   1445  C   LEU A 186     -11.477   1.849   0.224  1.00 89.16           C  
ATOM   1446  CB  LEU A 186     -13.796   1.673   1.145  1.00 89.16           C  
ATOM   1447  O   LEU A 186     -10.658   1.494   1.074  1.00 89.16           O  
ATOM   1448  CG  LEU A 186     -15.235   1.160   1.056  1.00 89.16           C  
ATOM   1449  CD1 LEU A 186     -16.054   1.672   2.236  1.00 89.16           C  
ATOM   1450  CD2 LEU A 186     -15.871   1.580  -0.265  1.00 89.16           C  
ATOM   1451  N   MET A 187     -11.200   2.684  -0.654  1.00 85.29           N  
ATOM   1452  CA  MET A 187      -9.942   3.425  -0.658  1.00 85.29           C  
ATOM   1453  C   MET A 187     -10.196   4.927  -0.728  1.00 85.29           C  
ATOM   1454  CB  MET A 187      -9.063   2.988  -1.831  1.00 85.29           C  
ATOM   1455  O   MET A 187     -11.065   5.380  -1.475  1.00 85.29           O  
ATOM   1456  CG  MET A 187      -8.578   1.551  -1.731  1.00 85.29           C  
ATOM   1457  SD  MET A 187      -7.194   1.195  -2.882  1.00 85.29           S  
ATOM   1458  CE  MET A 187      -8.057   1.325  -4.472  1.00 85.29           C  
ATOM   1459  N   ALA A 188      -9.433   5.541   0.197  1.00 76.79           N  
ATOM   1460  CA  ALA A 188      -9.588   6.993   0.187  1.00 76.79           C  
ATOM   1461  C   ALA A 188     -11.044   7.391   0.412  1.00 76.79           C  
ATOM   1462  CB  ALA A 188      -9.078   7.575  -1.129  1.00 76.79           C  
ATOM   1463  O   ALA A 188     -11.719   6.833   1.280  1.00 76.79           O  
ATOM   1464  N   MET A 189     -11.645   8.475  -0.182  1.00 80.40           N  
ATOM   1465  CA  MET A 189     -13.015   8.978  -0.120  1.00 80.40           C  
ATOM   1466  C   MET A 189     -13.852   8.417  -1.265  1.00 80.40           C  
ATOM   1467  CB  MET A 189     -13.029  10.507  -0.162  1.00 80.40           C  
ATOM   1468  O   MET A 189     -14.787   9.069  -1.733  1.00 80.40           O  
ATOM   1469  CG  MET A 189     -12.245  11.158   0.965  1.00 80.40           C  
ATOM   1470  SD  MET A 189     -12.944  10.778   2.619  1.00 80.40           S  
ATOM   1471  CE  MET A 189     -14.559  11.593   2.480  1.00 80.40           C  
ATOM   1472  N   SER A 190     -13.481   7.065  -1.665  1.00 86.38           N  
ATOM   1473  CA  SER A 190     -14.167   6.423  -2.781  1.00 86.38           C  
ATOM   1474  C   SER A 190     -15.560   5.951  -2.376  1.00 86.38           C  
ATOM   1475  CB  SER A 190     -13.351   5.239  -3.303  1.00 86.38           C  
ATOM   1476  O   SER A 190     -15.835   5.759  -1.190  1.00 86.38           O  
ATOM   1477  OG  SER A 190     -13.296   4.202  -2.339  1.00 86.38           O  
ATOM   1478  N   THR A 191     -16.411   5.929  -3.417  1.00 89.69           N  
ATOM   1479  CA  THR A 191     -17.771   5.421  -3.276  1.00 89.69           C  
ATOM   1480  C   THR A 191     -17.987   4.200  -4.166  1.00 89.69           C  
ATOM   1481  CB  THR A 191     -18.810   6.503  -3.623  1.00 89.69           C  
ATOM   1482  O   THR A 191     -17.633   4.216  -5.347  1.00 89.69           O  
ATOM   1483  CG2 THR A 191     -20.230   5.991  -3.408  1.00 89.69           C  
ATOM   1484  OG1 THR A 191     -18.595   7.648  -2.788  1.00 89.69           O  
ATOM   1485  N   GLN A 192     -18.480   3.134  -3.556  1.00 91.41           N  
ATOM   1486  CA  GLN A 192     -18.733   1.914  -4.316  1.00 91.41           C  
ATOM   1487  C   GLN A 192     -20.223   1.587  -4.352  1.00 91.41           C  
ATOM   1488  CB  GLN A 192     -17.952   0.741  -3.723  1.00 91.41           C  
ATOM   1489  O   GLN A 192     -20.916   1.711  -3.339  1.00 91.41           O  
ATOM   1490  CG  GLN A 192     -16.440   0.906  -3.801  1.00 91.41           C  
ATOM   1491  CD  GLN A 192     -15.880   0.555  -5.166  1.00 91.41           C  
ATOM   1492  NE2 GLN A 192     -14.665   1.015  -5.445  1.00 91.41           N  
ATOM   1493  OE1 GLN A 192     -16.534  -0.124  -5.964  1.00 91.41           O  
ATOM   1494  N   PRO A 193     -20.686   1.163  -5.521  1.00 90.55           N  
ATOM   1495  CA  PRO A 193     -22.103   0.805  -5.626  1.00 90.55           C  
ATOM   1496  C   PRO A 193     -22.423  -0.535  -4.969  1.00 90.55           C  
ATOM   1497  CB  PRO A 193     -22.340   0.743  -7.137  1.00 90.55           C  
ATOM   1498  O   PRO A 193     -21.594  -1.449  -4.986  1.00 90.55           O  
ATOM   1499  CG  PRO A 193     -21.006   0.406  -7.720  1.00 90.55           C  
ATOM   1500  CD  PRO A 193     -19.939   0.998  -6.844  1.00 90.55           C  
ATOM   1501  N   THR A 194     -23.587  -0.615  -4.339  1.00 88.67           N  
ATOM   1502  CA  THR A 194     -24.098  -1.843  -3.741  1.00 88.67           C  
ATOM   1503  C   THR A 194     -25.527  -2.115  -4.202  1.00 88.67           C  
ATOM   1504  CB  THR A 194     -24.057  -1.774  -2.203  1.00 88.67           C  
ATOM   1505  O   THR A 194     -26.145  -1.272  -4.855  1.00 88.67           O  
ATOM   1506  CG2 THR A 194     -22.643  -1.496  -1.703  1.00 88.67           C  
ATOM   1507  OG1 THR A 194     -24.925  -0.726  -1.754  1.00 88.67           O  
ATOM   1508  N   ASP A 195     -26.009  -3.266  -3.883  1.00 85.30           N  
ATOM   1509  CA  ASP A 195     -27.365  -3.637  -4.274  1.00 85.30           C  
ATOM   1510  C   ASP A 195     -28.399  -2.761  -3.571  1.00 85.30           C  
ATOM   1511  CB  ASP A 195     -27.628  -5.113  -3.965  1.00 85.30           C  
ATOM   1512  O   ASP A 195     -29.492  -2.538  -4.097  1.00 85.30           O  
ATOM   1513  CG  ASP A 195     -26.761  -6.054  -4.783  1.00 85.30           C  
ATOM   1514  OD1 ASP A 195     -26.244  -5.640  -5.842  1.00 85.30           O  
ATOM   1515  OD2 ASP A 195     -26.597  -7.221  -4.365  1.00 85.30           O  
ATOM   1516  N   TRP A 196     -28.074  -2.244  -2.484  1.00 85.78           N  
ATOM   1517  CA  TRP A 196     -29.004  -1.430  -1.710  1.00 85.78           C  
ATOM   1518  C   TRP A 196     -28.743   0.056  -1.932  1.00 85.78           C  
ATOM   1519  CB  TRP A 196     -28.898  -1.762  -0.219  1.00 85.78           C  
ATOM   1520  O   TRP A 196     -29.454   0.906  -1.390  1.00 85.78           O  
ATOM   1521  CG  TRP A 196     -27.490  -1.820   0.293  1.00 85.78           C  
ATOM   1522  CD1 TRP A 196     -26.658  -2.905   0.295  1.00 85.78           C  
ATOM   1523  CD2 TRP A 196     -26.752  -0.747   0.884  1.00 85.78           C  
ATOM   1524  CE2 TRP A 196     -25.476  -1.253   1.220  1.00 85.78           C  
ATOM   1525  CE3 TRP A 196     -27.044   0.595   1.162  1.00 85.78           C  
ATOM   1526  NE1 TRP A 196     -25.445  -2.570   0.851  1.00 85.78           N  
ATOM   1527  CH2 TRP A 196     -24.806   0.847   2.081  1.00 85.78           C  
ATOM   1528  CZ2 TRP A 196     -24.494  -0.462   1.821  1.00 85.78           C  
ATOM   1529  CZ3 TRP A 196     -26.065   1.380   1.759  1.00 85.78           C  
ATOM   1530  N   GLY A 197     -27.727   0.467  -2.743  1.00 91.30           N  
ATOM   1531  CA  GLY A 197     -27.371   1.850  -3.019  1.00 91.30           C  
ATOM   1532  C   GLY A 197     -25.885   2.048  -3.253  1.00 91.30           C  
ATOM   1533  O   GLY A 197     -25.311   1.453  -4.168  1.00 91.30           O  
ATOM   1534  N   SER A 198     -25.206   2.723  -2.286  1.00 92.56           N  
ATOM   1535  CA  SER A 198     -23.768   2.957  -2.376  1.00 92.56           C  
ATOM   1536  C   SER A 198     -23.150   3.140  -0.994  1.00 92.56           C  
ATOM   1537  CB  SER A 198     -23.478   4.186  -3.240  1.00 92.56           C  
ATOM   1538  O   SER A 198     -23.842   3.509  -0.043  1.00 92.56           O  
ATOM   1539  OG  SER A 198     -24.036   5.352  -2.659  1.00 92.56           O  
ATOM   1540  N   ILE A 199     -21.928   2.820  -0.897  1.00 92.42           N  
ATOM   1541  CA  ILE A 199     -21.173   2.977   0.341  1.00 92.42           C  
ATOM   1542  C   ILE A 199     -19.943   3.847   0.088  1.00 92.42           C  
ATOM   1543  CB  ILE A 199     -20.752   1.609   0.923  1.00 92.42           C  
ATOM   1544  O   ILE A 199     -19.243   3.667  -0.911  1.00 92.42           O  
ATOM   1545  CG1 ILE A 199     -20.023   1.799   2.259  1.00 92.42           C  
ATOM   1546  CG2 ILE A 199     -19.876   0.844  -0.074  1.00 92.42           C  
ATOM   1547  CD1 ILE A 199     -19.839   0.512   3.052  1.00 92.42           C  
ATOM   1548  N   GLY A 200     -19.824   4.859   0.909  1.00 91.44           N  
ATOM   1549  CA  GLY A 200     -18.684   5.757   0.814  1.00 91.44           C  
ATOM   1550  C   GLY A 200     -17.855   5.805   2.083  1.00 91.44           C  
ATOM   1551  O   GLY A 200     -18.378   5.604   3.181  1.00 91.44           O  
ATOM   1552  N   LEU A 201     -16.522   6.012   1.915  1.00 89.27           N  
ATOM   1553  CA  LEU A 201     -15.595   6.086   3.039  1.00 89.27           C  
ATOM   1554  C   LEU A 201     -15.323   7.536   3.425  1.00 89.27           C  
ATOM   1555  CB  LEU A 201     -14.280   5.381   2.696  1.00 89.27           C  
ATOM   1556  O   LEU A 201     -15.043   8.370   2.562  1.00 89.27           O  
ATOM   1557  CG  LEU A 201     -13.218   5.354   3.796  1.00 89.27           C  
ATOM   1558  CD1 LEU A 201     -13.685   4.489   4.962  1.00 89.27           C  
ATOM   1559  CD2 LEU A 201     -11.890   4.847   3.245  1.00 89.27           C  
ATOM   1560  N   ILE A 202     -15.578   7.818   4.620  1.00 87.15           N  
ATOM   1561  CA  ILE A 202     -15.198   9.104   5.195  1.00 87.15           C  
ATOM   1562  C   ILE A 202     -14.022   8.914   6.151  1.00 87.15           C  
ATOM   1563  CB  ILE A 202     -16.384   9.768   5.928  1.00 87.15           C  
ATOM   1564  O   ILE A 202     -14.136   8.200   7.150  1.00 87.15           O  
ATOM   1565  CG1 ILE A 202     -17.589   9.896   4.989  1.00 87.15           C  
ATOM   1566  CG2 ILE A 202     -15.976  11.135   6.486  1.00 87.15           C  
ATOM   1567  CD1 ILE A 202     -18.885  10.272   5.693  1.00 87.15           C  
ATOM   1568  N   LEU A 203     -12.931   9.409   5.743  1.00 80.94           N  
ATOM   1569  CA  LEU A 203     -11.716   9.136   6.503  1.00 80.94           C  
ATOM   1570  C   LEU A 203     -11.138  10.422   7.084  1.00 80.94           C  
ATOM   1571  CB  LEU A 203     -10.673   8.448   5.618  1.00 80.94           C  
ATOM   1572  O   LEU A 203     -11.062  11.441   6.394  1.00 80.94           O  
ATOM   1573  CG  LEU A 203      -9.496   7.792   6.341  1.00 80.94           C  
ATOM   1574  CD1 LEU A 203      -9.934   6.482   6.987  1.00 80.94           C  
ATOM   1575  CD2 LEU A 203      -8.339   7.557   5.376  1.00 80.94           C  
ATOM   1576  N   ASP A 204     -10.916  10.364   8.371  1.00 68.83           N  
ATOM   1577  CA  ASP A 204     -10.135  11.420   9.007  1.00 68.83           C  
ATOM   1578  C   ASP A 204      -8.769  10.901   9.451  1.00 68.83           C  
ATOM   1579  CB  ASP A 204     -10.892  12.001  10.203  1.00 68.83           C  
ATOM   1580  O   ASP A 204      -8.648  10.291  10.515  1.00 68.83           O  
ATOM   1581  CG  ASP A 204     -10.298  13.307  10.703  1.00 68.83           C  
ATOM   1582  OD1 ASP A 204      -9.343  13.820  10.081  1.00 68.83           O  
ATOM   1583  OD2 ASP A 204     -10.788  13.825  11.729  1.00 68.83           O  
ATOM   1584  N   SER A 205      -7.845  10.735   8.424  1.00 67.40           N  
ATOM   1585  CA  SER A 205      -6.520  10.237   8.778  1.00 67.40           C  
ATOM   1586  C   SER A 205      -5.423  11.124   8.199  1.00 67.40           C  
ATOM   1587  CB  SER A 205      -6.338   8.800   8.287  1.00 67.40           C  
ATOM   1588  O   SER A 205      -5.672  11.909   7.281  1.00 67.40           O  
ATOM   1589  OG  SER A 205      -6.261   8.758   6.872  1.00 67.40           O  
ATOM   1590  N   GLU A 206      -4.249  11.133   8.916  1.00 64.65           N  
ATOM   1591  CA  GLU A 206      -3.050  11.786   8.400  1.00 64.65           C  
ATOM   1592  C   GLU A 206      -2.348  10.911   7.364  1.00 64.65           C  
ATOM   1593  CB  GLU A 206      -2.088  12.125   9.541  1.00 64.65           C  
ATOM   1594  O   GLU A 206      -2.230   9.698   7.546  1.00 64.65           O  
ATOM   1595  CG  GLU A 206      -2.498  13.349  10.348  1.00 64.65           C  
ATOM   1596  CD  GLU A 206      -1.511  13.698  11.451  1.00 64.65           C  
ATOM   1597  OE1 GLU A 206      -1.752  14.677  12.192  1.00 64.65           O  
ATOM   1598  OE2 GLU A 206      -0.489  12.987  11.574  1.00 64.65           O  
ATOM   1599  N   GLY A 207      -2.409  11.272   6.076  1.00 68.41           N  
ATOM   1600  CA  GLY A 207      -1.594  10.657   5.041  1.00 68.41           C  
ATOM   1601  C   GLY A 207      -0.107  10.885   5.238  1.00 68.41           C  
ATOM   1602  O   GLY A 207       0.300  11.609   6.149  1.00 68.41           O  
ATOM   1603  N   ILE A 208       0.686   9.891   4.821  1.00 74.01           N  
ATOM   1604  CA  ILE A 208       2.139  10.007   4.857  1.00 74.01           C  
ATOM   1605  C   ILE A 208       2.616  10.878   3.696  1.00 74.01           C  
ATOM   1606  CB  ILE A 208       2.819   8.621   4.802  1.00 74.01           C  
ATOM   1607  O   ILE A 208       2.043  10.837   2.605  1.00 74.01           O  
ATOM   1608  CG1 ILE A 208       2.436   7.889   3.510  1.00 74.01           C  
ATOM   1609  CG2 ILE A 208       2.449   7.789   6.033  1.00 74.01           C  
ATOM   1610  CD1 ILE A 208       3.271   6.647   3.232  1.00 74.01           C  
ATOM   1611  N   THR A 209       3.413  11.936   3.975  1.00 75.80           N  
ATOM   1612  CA  THR A 209       4.059  12.763   2.963  1.00 75.80           C  
ATOM   1613  C   THR A 209       5.576  12.602   3.019  1.00 75.80           C  
ATOM   1614  CB  THR A 209       3.691  14.248   3.137  1.00 75.80           C  
ATOM   1615  O   THR A 209       6.103  11.958   3.928  1.00 75.80           O  
ATOM   1616  CG2 THR A 209       2.184  14.456   3.041  1.00 75.80           C  
ATOM   1617  OG1 THR A 209       4.144  14.699   4.420  1.00 75.80           O  
ATOM   1618  N   GLY A 210       6.332  12.893   1.904  1.00 74.09           N  
ATOM   1619  CA  GLY A 210       7.786  12.912   1.923  1.00 74.09           C  
ATOM   1620  C   GLY A 210       8.406  11.636   1.387  1.00 74.09           C  
ATOM   1621  O   GLY A 210       9.473  11.219   1.843  1.00 74.09           O  
ATOM   1622  N   THR A 211       7.658  10.959   0.513  1.00 83.06           N  
ATOM   1623  CA  THR A 211       8.154   9.716  -0.067  1.00 83.06           C  
ATOM   1624  C   THR A 211       8.719   9.958  -1.464  1.00 83.06           C  
ATOM   1625  CB  THR A 211       7.045   8.649  -0.136  1.00 83.06           C  
ATOM   1626  O   THR A 211       9.058   9.009  -2.175  1.00 83.06           O  
ATOM   1627  CG2 THR A 211       6.576   8.253   1.260  1.00 83.06           C  
ATOM   1628  OG1 THR A 211       5.933   9.173  -0.872  1.00 83.06           O  
ATOM   1629  N   ASN A 212       8.855  11.287  -1.844  1.00 84.14           N  
ATOM   1630  CA  ASN A 212       9.334  11.635  -3.177  1.00 84.14           C  
ATOM   1631  C   ASN A 212      10.824  11.343  -3.332  1.00 84.14           C  
ATOM   1632  CB  ASN A 212       9.046  13.106  -3.483  1.00 84.14           C  
ATOM   1633  O   ASN A 212      11.333  11.270  -4.451  1.00 84.14           O  
ATOM   1634  CG  ASN A 212       7.575  13.374  -3.731  1.00 84.14           C  
ATOM   1635  ND2 ASN A 212       7.144  14.604  -3.473  1.00 84.14           N  
ATOM   1636  OD1 ASN A 212       6.831  12.484  -4.151  1.00 84.14           O  
ATOM   1637  N   SER A 213      11.472  11.127  -2.244  1.00 87.80           N  
ATOM   1638  CA  SER A 213      12.910  10.875  -2.239  1.00 87.80           C  
ATOM   1639  C   SER A 213      13.211   9.389  -2.403  1.00 87.80           C  
ATOM   1640  CB  SER A 213      13.540  11.392  -0.945  1.00 87.80           C  
ATOM   1641  O   SER A 213      14.376   8.987  -2.436  1.00 87.80           O  
ATOM   1642  OG  SER A 213      12.903  10.825   0.186  1.00 87.80           O  
ATOM   1643  N   TYR A 214      12.066   8.555  -2.489  1.00 91.66           N  
ATOM   1644  CA  TYR A 214      12.208   7.114  -2.667  1.00 91.66           C  
ATOM   1645  C   TYR A 214      11.536   6.656  -3.956  1.00 91.66           C  
ATOM   1646  CB  TYR A 214      11.614   6.363  -1.472  1.00 91.66           C  
ATOM   1647  O   TYR A 214      10.529   7.231  -4.377  1.00 91.66           O  
ATOM   1648  CG  TYR A 214      12.109   6.859  -0.136  1.00 91.66           C  
ATOM   1649  CD1 TYR A 214      13.438   6.686   0.244  1.00 91.66           C  
ATOM   1650  CD2 TYR A 214      11.250   7.501   0.750  1.00 91.66           C  
ATOM   1651  CE1 TYR A 214      13.899   7.140   1.476  1.00 91.66           C  
ATOM   1652  CE2 TYR A 214      11.700   7.959   1.984  1.00 91.66           C  
ATOM   1653  OH  TYR A 214      13.475   8.226   3.557  1.00 91.66           O  
ATOM   1654  CZ  TYR A 214      13.024   7.774   2.337  1.00 91.66           C  
ATOM   1655  N   SER A 215      12.082   5.736  -4.611  1.00 94.45           N  
ATOM   1656  CA  SER A 215      11.424   4.971  -5.665  1.00 94.45           C  
ATOM   1657  C   SER A 215      11.321   3.496  -5.295  1.00 94.45           C  
ATOM   1658  CB  SER A 215      12.177   5.123  -6.987  1.00 94.45           C  
ATOM   1659  O   SER A 215      11.998   3.032  -4.375  1.00 94.45           O  
ATOM   1660  OG  SER A 215      13.501   4.631  -6.871  1.00 94.45           O  
ATOM   1661  N   PHE A 216      10.382   2.793  -5.911  1.00 95.79           N  
ATOM   1662  CA  PHE A 216      10.133   1.400  -5.561  1.00 95.79           C  
ATOM   1663  C   PHE A 216      10.315   0.497  -6.775  1.00 95.79           C  
ATOM   1664  CB  PHE A 216       8.723   1.232  -4.988  1.00 95.79           C  
ATOM   1665  O   PHE A 216      10.175   0.945  -7.915  1.00 95.79           O  
ATOM   1666  CG  PHE A 216       8.500   1.973  -3.697  1.00 95.79           C  
ATOM   1667  CD1 PHE A 216       8.920   1.433  -2.488  1.00 95.79           C  
ATOM   1668  CD2 PHE A 216       7.869   3.210  -3.694  1.00 95.79           C  
ATOM   1669  CE1 PHE A 216       8.715   2.117  -1.292  1.00 95.79           C  
ATOM   1670  CE2 PHE A 216       7.661   3.900  -2.503  1.00 95.79           C  
ATOM   1671  CZ  PHE A 216       8.084   3.351  -1.303  1.00 95.79           C  
ATOM   1672  N   MET A 217      10.685  -0.671  -6.479  1.00 95.74           N  
ATOM   1673  CA  MET A 217      10.933  -1.654  -7.530  1.00 95.74           C  
ATOM   1674  C   MET A 217      10.155  -2.939  -7.268  1.00 95.74           C  
ATOM   1675  CB  MET A 217      12.428  -1.961  -7.639  1.00 95.74           C  
ATOM   1676  O   MET A 217      10.095  -3.413  -6.132  1.00 95.74           O  
ATOM   1677  CG  MET A 217      12.776  -2.922  -8.764  1.00 95.74           C  
ATOM   1678  SD  MET A 217      14.550  -3.393  -8.762  1.00 95.74           S  
ATOM   1679  CE  MET A 217      15.308  -1.786  -9.128  1.00 95.74           C  
ATOM   1680  N   LYS A 218       9.498  -3.388  -8.366  1.00 95.52           N  
ATOM   1681  CA  LYS A 218       8.730  -4.628  -8.310  1.00 95.52           C  
ATOM   1682  C   LYS A 218       9.399  -5.726  -9.131  1.00 95.52           C  
ATOM   1683  CB  LYS A 218       7.302  -4.399  -8.807  1.00 95.52           C  
ATOM   1684  O   LYS A 218       9.849  -5.483 -10.253  1.00 95.52           O  
ATOM   1685  CG  LYS A 218       6.423  -5.640  -8.761  1.00 95.52           C  
ATOM   1686  CD  LYS A 218       5.036  -5.365  -9.327  1.00 95.52           C  
ATOM   1687  CE  LYS A 218       4.177  -6.622  -9.340  1.00 95.52           C  
ATOM   1688  NZ  LYS A 218       2.810  -6.353  -9.877  1.00 95.52           N  
ATOM   1689  N   HIS A 219       9.519  -6.882  -8.541  1.00 93.40           N  
ATOM   1690  CA  HIS A 219      10.040  -8.061  -9.222  1.00 93.40           C  
ATOM   1691  C   HIS A 219       9.071  -9.234  -9.113  1.00 93.40           C  
ATOM   1692  CB  HIS A 219      11.403  -8.452  -8.648  1.00 93.40           C  
ATOM   1693  O   HIS A 219       8.754  -9.682  -8.008  1.00 93.40           O  
ATOM   1694  CG  HIS A 219      12.034  -9.617  -9.342  1.00 93.40           C  
ATOM   1695  CD2 HIS A 219      12.547  -9.738 -10.590  1.00 93.40           C  
ATOM   1696  ND1 HIS A 219      12.189 -10.847  -8.741  1.00 93.40           N  
ATOM   1697  CE1 HIS A 219      12.772 -11.676  -9.590  1.00 93.40           C  
ATOM   1698  NE2 HIS A 219      13.000 -11.028 -10.720  1.00 93.40           N  
ATOM   1699  N   GLY A 220       8.467  -9.743 -10.187  1.00 87.45           N  
ATOM   1700  CA  GLY A 220       7.542 -10.864 -10.133  1.00 87.45           C  
ATOM   1701  C   GLY A 220       6.245 -10.535  -9.418  1.00 87.45           C  
ATOM   1702  O   GLY A 220       5.820  -9.378  -9.394  1.00 87.45           O  
ATOM   1703  N   SER A 221       5.588 -11.618  -8.887  1.00 81.83           N  
ATOM   1704  CA  SER A 221       4.294 -11.448  -8.236  1.00 81.83           C  
ATOM   1705  C   SER A 221       4.451 -11.292  -6.727  1.00 81.83           C  
ATOM   1706  CB  SER A 221       3.379 -12.635  -8.542  1.00 81.83           C  
ATOM   1707  O   SER A 221       4.897 -12.218  -6.045  1.00 81.83           O  
ATOM   1708  OG  SER A 221       3.978 -13.851  -8.128  1.00 81.83           O  
ATOM   1709  N   GLY A 222       4.692 -10.064  -6.245  1.00 80.14           N  
ATOM   1710  CA  GLY A 222       4.534  -9.887  -4.810  1.00 80.14           C  
ATOM   1711  C   GLY A 222       5.835  -9.557  -4.103  1.00 80.14           C  
ATOM   1712  O   GLY A 222       5.912  -9.615  -2.874  1.00 80.14           O  
ATOM   1713  N   SER A 223       6.934  -9.233  -4.902  1.00 91.94           N  
ATOM   1714  CA  SER A 223       8.202  -8.831  -4.304  1.00 91.94           C  
ATOM   1715  C   SER A 223       8.536  -7.380  -4.637  1.00 91.94           C  
ATOM   1716  CB  SER A 223       9.333  -9.745  -4.778  1.00 91.94           C  
ATOM   1717  O   SER A 223       8.530  -6.990  -5.807  1.00 91.94           O  
ATOM   1718  OG  SER A 223       9.081 -11.089  -4.409  1.00 91.94           O  
ATOM   1719  N   PHE A 224       8.917  -6.666  -3.559  1.00 95.53           N  
ATOM   1720  CA  PHE A 224       9.136  -5.235  -3.734  1.00 95.53           C  
ATOM   1721  C   PHE A 224      10.450  -4.805  -3.092  1.00 95.53           C  
ATOM   1722  CB  PHE A 224       7.974  -4.435  -3.137  1.00 95.53           C  
ATOM   1723  O   PHE A 224      10.944  -5.466  -2.176  1.00 95.53           O  
ATOM   1724  CG  PHE A 224       6.674  -4.610  -3.875  1.00 95.53           C  
ATOM   1725  CD1 PHE A 224       6.333  -3.761  -4.921  1.00 95.53           C  
ATOM   1726  CD2 PHE A 224       5.793  -5.623  -3.523  1.00 95.53           C  
ATOM   1727  CE1 PHE A 224       5.131  -3.921  -5.606  1.00 95.53           C  
ATOM   1728  CE2 PHE A 224       4.590  -5.789  -4.203  1.00 95.53           C  
ATOM   1729  CZ  PHE A 224       4.260  -4.936  -5.243  1.00 95.53           C  
ATOM   1730  N   ALA A 225      10.967  -3.790  -3.619  1.00 95.11           N  
ATOM   1731  CA  ALA A 225      12.180  -3.218  -3.039  1.00 95.11           C  
ATOM   1732  C   ALA A 225      12.102  -1.694  -2.998  1.00 95.11           C  
ATOM   1733  CB  ALA A 225      13.408  -3.664  -3.828  1.00 95.11           C  
ATOM   1734  O   ALA A 225      11.444  -1.077  -3.838  1.00 95.11           O  
ATOM   1735  N   ILE A 226      12.700  -1.127  -1.929  1.00 94.01           N  
ATOM   1736  CA  ILE A 226      12.764   0.326  -1.807  1.00 94.01           C  
ATOM   1737  C   ILE A 226      14.116   0.827  -2.311  1.00 94.01           C  
ATOM   1738  CB  ILE A 226      12.533   0.781  -0.349  1.00 94.01           C  
ATOM   1739  O   ILE A 226      15.148   0.198  -2.066  1.00 94.01           O  
ATOM   1740  CG1 ILE A 226      12.436   2.309  -0.276  1.00 94.01           C  
ATOM   1741  CG2 ILE A 226      13.647   0.259   0.563  1.00 94.01           C  
ATOM   1742  CD1 ILE A 226      11.932   2.835   1.061  1.00 94.01           C  
ATOM   1743  N   ILE A 227      14.122   1.913  -3.114  1.00 93.93           N  
ATOM   1744  CA  ILE A 227      15.318   2.544  -3.662  1.00 93.93           C  
ATOM   1745  C   ILE A 227      15.470   3.950  -3.086  1.00 93.93           C  
ATOM   1746  CB  ILE A 227      15.271   2.599  -5.205  1.00 93.93           C  
ATOM   1747  O   ILE A 227      14.564   4.779  -3.208  1.00 93.93           O  
ATOM   1748  CG1 ILE A 227      15.030   1.200  -5.783  1.00 93.93           C  
ATOM   1749  CG2 ILE A 227      16.561   3.207  -5.763  1.00 93.93           C  
ATOM   1750  CD1 ILE A 227      14.619   1.197  -7.249  1.00 93.93           C  
ATOM   1751  N   ASP A 228      16.652   4.174  -2.450  1.00 89.80           N  
ATOM   1752  CA  ASP A 228      16.893   5.448  -1.778  1.00 89.80           C  
ATOM   1753  C   ASP A 228      17.327   6.520  -2.774  1.00 89.80           C  
ATOM   1754  CB  ASP A 228      17.951   5.286  -0.684  1.00 89.80           C  
ATOM   1755  O   ASP A 228      18.387   7.130  -2.616  1.00 89.80           O  
ATOM   1756  CG  ASP A 228      17.486   4.411   0.466  1.00 89.80           C  
ATOM   1757  OD1 ASP A 228      16.297   4.482   0.845  1.00 89.80           O  
ATOM   1758  OD2 ASP A 228      18.317   3.645   1.000  1.00 89.80           O  
ATOM   1759  N   ASP A 229      16.625   6.612  -3.881  1.00 88.73           N  
ATOM   1760  CA  ASP A 229      16.786   7.618  -4.926  1.00 88.73           C  
ATOM   1761  C   ASP A 229      15.434   8.028  -5.506  1.00 88.73           C  
ATOM   1762  CB  ASP A 229      17.700   7.098  -6.037  1.00 88.73           C  
ATOM   1763  O   ASP A 229      14.534   7.197  -5.644  1.00 88.73           O  
ATOM   1764  CG  ASP A 229      19.143   6.937  -5.591  1.00 88.73           C  
ATOM   1765  OD1 ASP A 229      19.574   7.643  -4.655  1.00 88.73           O  
ATOM   1766  OD2 ASP A 229      19.855   6.098  -6.184  1.00 88.73           O  
ATOM   1767  N   PRO A 230      15.350   9.350  -5.804  1.00 90.11           N  
ATOM   1768  CA  PRO A 230      14.111   9.758  -6.469  1.00 90.11           C  
ATOM   1769  C   PRO A 230      13.941   9.120  -7.846  1.00 90.11           C  
ATOM   1770  CB  PRO A 230      14.257  11.278  -6.586  1.00 90.11           C  
ATOM   1771  O   PRO A 230      14.924   8.697  -8.459  1.00 90.11           O  
ATOM   1772  CG  PRO A 230      15.732  11.521  -6.573  1.00 90.11           C  
ATOM   1773  CD  PRO A 230      16.389  10.430  -5.778  1.00 90.11           C  
ATOM   1774  N   TYR A 231      12.676   9.071  -8.257  1.00 91.71           N  
ATOM   1775  CA  TYR A 231      12.373   8.536  -9.579  1.00 91.71           C  
ATOM   1776  C   TYR A 231      13.006   9.390 -10.672  1.00 91.71           C  
ATOM   1777  CB  TYR A 231      10.858   8.455  -9.792  1.00 91.71           C  
ATOM   1778  O   TYR A 231      12.917  10.620 -10.637  1.00 91.71           O  
ATOM   1779  CG  TYR A 231      10.463   7.882 -11.132  1.00 91.71           C  
ATOM   1780  CD1 TYR A 231      10.197   8.715 -12.216  1.00 91.71           C  
ATOM   1781  CD2 TYR A 231      10.355   6.508 -11.315  1.00 91.71           C  
ATOM   1782  CE1 TYR A 231       9.831   8.191 -13.452  1.00 91.71           C  
ATOM   1783  CE2 TYR A 231       9.989   5.973 -12.546  1.00 91.71           C  
ATOM   1784  OH  TYR A 231       9.368   6.298 -14.828  1.00 91.71           O  
ATOM   1785  CZ  TYR A 231       9.730   6.821 -13.607  1.00 91.71           C  
ATOM   1786  N   SER A 232      13.698   8.819 -11.538  1.00 90.10           N  
ATOM   1787  CA  SER A 232      14.335   9.506 -12.657  1.00 90.10           C  
ATOM   1788  C   SER A 232      13.423   9.536 -13.878  1.00 90.10           C  
ATOM   1789  CB  SER A 232      15.659   8.830 -13.016  1.00 90.10           C  
ATOM   1790  O   SER A 232      13.088   8.489 -14.436  1.00 90.10           O  
ATOM   1791  OG  SER A 232      16.235   9.431 -14.163  1.00 90.10           O  
ATOM   1792  N   PRO A 233      13.040  10.740 -14.301  1.00 88.20           N  
ATOM   1793  CA  PRO A 233      12.111  10.868 -15.426  1.00 88.20           C  
ATOM   1794  C   PRO A 233      12.747  10.490 -16.762  1.00 88.20           C  
ATOM   1795  CB  PRO A 233      11.731  12.351 -15.403  1.00 88.20           C  
ATOM   1796  O   PRO A 233      12.053  10.029 -17.672  1.00 88.20           O  
ATOM   1797  CG  PRO A 233      12.831  13.015 -14.639  1.00 88.20           C  
ATOM   1798  CD  PRO A 233      13.430  12.012 -13.696  1.00 88.20           C  
ATOM   1799  N   GLU A 234      14.029  10.648 -16.919  1.00 91.63           N  
ATOM   1800  CA  GLU A 234      14.737  10.315 -18.151  1.00 91.63           C  
ATOM   1801  C   GLU A 234      15.861   9.317 -17.889  1.00 91.63           C  
ATOM   1802  CB  GLU A 234      15.298  11.579 -18.808  1.00 91.63           C  
ATOM   1803  O   GLU A 234      16.496   9.352 -16.833  1.00 91.63           O  
ATOM   1804  CG  GLU A 234      14.228  12.553 -19.280  1.00 91.63           C  
ATOM   1805  CD  GLU A 234      14.800  13.815 -19.906  1.00 91.63           C  
ATOM   1806  OE1 GLU A 234      14.015  14.663 -20.388  1.00 91.63           O  
ATOM   1807  OE2 GLU A 234      16.043  13.956 -19.916  1.00 91.63           O  
ATOM   1808  N   PRO A 235      16.151   8.379 -18.884  1.00 93.38           N  
ATOM   1809  CA  PRO A 235      17.266   7.442 -18.729  1.00 93.38           C  
ATOM   1810  C   PRO A 235      18.628   8.127 -18.805  1.00 93.38           C  
ATOM   1811  CB  PRO A 235      17.077   6.472 -19.899  1.00 93.38           C  
ATOM   1812  O   PRO A 235      18.870   8.929 -19.711  1.00 93.38           O  
ATOM   1813  CG  PRO A 235      16.341   7.261 -20.933  1.00 93.38           C  
ATOM   1814  CD  PRO A 235      15.483   8.278 -20.237  1.00 93.38           C  
ATOM   1815  N   ARG A 236      19.501   7.852 -17.815  1.00 90.42           N  
ATOM   1816  CA  ARG A 236      20.854   8.400 -17.799  1.00 90.42           C  
ATOM   1817  C   ARG A 236      21.872   7.333 -17.409  1.00 90.42           C  
ATOM   1818  CB  ARG A 236      20.942   9.585 -16.835  1.00 90.42           C  
ATOM   1819  O   ARG A 236      21.556   6.414 -16.650  1.00 90.42           O  
ATOM   1820  CG  ARG A 236      20.561   9.245 -15.403  1.00 90.42           C  
ATOM   1821  CD  ARG A 236      20.540  10.482 -14.516  1.00 90.42           C  
ATOM   1822  NE  ARG A 236      20.289  10.139 -13.119  1.00 90.42           N  
ATOM   1823  NH1 ARG A 236      20.079  12.326 -12.405  1.00 90.42           N  
ATOM   1824  NH2 ARG A 236      19.857  10.602 -10.911  1.00 90.42           N  
ATOM   1825  CZ  ARG A 236      20.075  11.023 -12.148  1.00 90.42           C  
ATOM   1826  N   LYS A 237      23.042   7.466 -18.019  1.00 89.86           N  
ATOM   1827  CA  LYS A 237      24.126   6.523 -17.758  1.00 89.86           C  
ATOM   1828  C   LYS A 237      24.560   6.575 -16.296  1.00 89.86           C  
ATOM   1829  CB  LYS A 237      25.319   6.811 -18.670  1.00 89.86           C  
ATOM   1830  O   LYS A 237      24.705   7.657 -15.724  1.00 89.86           O  
ATOM   1831  CG  LYS A 237      26.397   5.738 -18.637  1.00 89.86           C  
ATOM   1832  CD  LYS A 237      27.538   6.061 -19.593  1.00 89.86           C  
ATOM   1833  CE  LYS A 237      28.641   5.014 -19.523  1.00 89.86           C  
ATOM   1834  NZ  LYS A 237      29.762   5.327 -20.458  1.00 89.86           N  
ATOM   1835  N   GLY A 238      24.686   5.371 -15.640  1.00 85.49           N  
ATOM   1836  CA  GLY A 238      25.163   5.294 -14.268  1.00 85.49           C  
ATOM   1837  C   GLY A 238      24.046   5.362 -13.243  1.00 85.49           C  
ATOM   1838  O   GLY A 238      24.304   5.443 -12.041  1.00 85.49           O  
ATOM   1839  N   PHE A 239      22.769   5.426 -13.724  1.00 89.36           N  
ATOM   1840  CA  PHE A 239      21.576   5.431 -12.887  1.00 89.36           C  
ATOM   1841  C   PHE A 239      20.712   4.207 -13.169  1.00 89.36           C  
ATOM   1842  CB  PHE A 239      20.763   6.710 -13.112  1.00 89.36           C  
ATOM   1843  O   PHE A 239      20.786   3.625 -14.253  1.00 89.36           O  
ATOM   1844  CG  PHE A 239      21.224   7.876 -12.280  1.00 89.36           C  
ATOM   1845  CD1 PHE A 239      20.513   8.265 -11.151  1.00 89.36           C  
ATOM   1846  CD2 PHE A 239      22.368   8.583 -12.626  1.00 89.36           C  
ATOM   1847  CE1 PHE A 239      20.937   9.344 -10.378  1.00 89.36           C  
ATOM   1848  CE2 PHE A 239      22.798   9.662 -11.859  1.00 89.36           C  
ATOM   1849  CZ  PHE A 239      22.081  10.041 -10.736  1.00 89.36           C  
ATOM   1850  N   LEU A 240      19.881   3.799 -12.138  1.00 91.61           N  
ATOM   1851  CA  LEU A 240      18.920   2.721 -12.350  1.00 91.61           C  
ATOM   1852  C   LEU A 240      17.921   3.090 -13.441  1.00 91.61           C  
ATOM   1853  CB  LEU A 240      18.178   2.402 -11.049  1.00 91.61           C  
ATOM   1854  O   LEU A 240      17.329   4.172 -13.407  1.00 91.61           O  
ATOM   1855  CG  LEU A 240      17.125   1.295 -11.124  1.00 91.61           C  
ATOM   1856  CD1 LEU A 240      17.793  -0.057 -11.354  1.00 91.61           C  
ATOM   1857  CD2 LEU A 240      16.283   1.271  -9.853  1.00 91.61           C  
ATOM   1858  N   GLY A 241      17.831   2.155 -14.431  1.00 92.96           N  
ATOM   1859  CA  GLY A 241      16.903   2.382 -15.527  1.00 92.96           C  
ATOM   1860  C   GLY A 241      17.534   3.104 -16.703  1.00 92.96           C  
ATOM   1861  O   GLY A 241      16.910   3.977 -17.309  1.00 92.96           O  
ATOM   1862  N   GLU A 242      18.703   2.721 -16.997  1.00 94.40           N  
ATOM   1863  CA  GLU A 242      19.416   3.282 -18.141  1.00 94.40           C  
ATOM   1864  C   GLU A 242      18.762   2.867 -19.456  1.00 94.40           C  
ATOM   1865  CB  GLU A 242      20.884   2.849 -18.124  1.00 94.40           C  
ATOM   1866  O   GLU A 242      18.854   3.583 -20.454  1.00 94.40           O  
ATOM   1867  CG  GLU A 242      21.669   3.382 -16.935  1.00 94.40           C  
ATOM   1868  CD  GLU A 242      23.106   2.886 -16.892  1.00 94.40           C  
ATOM   1869  OE1 GLU A 242      23.828   3.200 -15.919  1.00 94.40           O  
ATOM   1870  OE2 GLU A 242      23.512   2.178 -17.841  1.00 94.40           O  
ATOM   1871  N   VAL A 243      18.137   1.706 -19.438  1.00 95.61           N  
ATOM   1872  CA  VAL A 243      17.246   1.232 -20.490  1.00 95.61           C  
ATOM   1873  C   VAL A 243      15.835   1.054 -19.932  1.00 95.61           C  
ATOM   1874  CB  VAL A 243      17.747  -0.095 -21.103  1.00 95.61           C  
ATOM   1875  O   VAL A 243      15.614   0.237 -19.035  1.00 95.61           O  
ATOM   1876  CG1 VAL A 243      16.802  -0.572 -22.205  1.00 95.61           C  
ATOM   1877  CG2 VAL A 243      19.165   0.071 -21.646  1.00 95.61           C  
ATOM   1878  N   ARG A 244      14.875   1.823 -20.495  1.00 95.87           N  
ATOM   1879  CA  ARG A 244      13.502   1.804 -19.999  1.00 95.87           C  
ATOM   1880  C   ARG A 244      12.540   1.306 -21.073  1.00 95.87           C  
ATOM   1881  CB  ARG A 244      13.082   3.196 -19.524  1.00 95.87           C  
ATOM   1882  O   ARG A 244      12.587   1.764 -22.216  1.00 95.87           O  
ATOM   1883  CG  ARG A 244      13.983   3.777 -18.446  1.00 95.87           C  
ATOM   1884  CD  ARG A 244      13.499   5.144 -17.982  1.00 95.87           C  
ATOM   1885  NE  ARG A 244      14.373   5.705 -16.955  1.00 95.87           N  
ATOM   1886  NH1 ARG A 244      13.004   7.505 -16.482  1.00 95.87           N  
ATOM   1887  NH2 ARG A 244      14.982   7.235 -15.354  1.00 95.87           N  
ATOM   1888  CZ  ARG A 244      14.117   6.814 -16.266  1.00 95.87           C  
ATOM   1889  N   CYS A 245      11.664   0.412 -20.619  1.00 96.47           N  
ATOM   1890  CA  CYS A 245      10.715  -0.194 -21.546  1.00 96.47           C  
ATOM   1891  C   CYS A 245       9.290  -0.089 -21.014  1.00 96.47           C  
ATOM   1892  CB  CYS A 245      11.069  -1.660 -21.794  1.00 96.47           C  
ATOM   1893  O   CYS A 245       9.083   0.095 -19.814  1.00 96.47           O  
ATOM   1894  SG  CYS A 245      12.715  -1.902 -22.497  1.00 96.47           S  
ATOM   1895  N   PRO A 246       8.304  -0.120 -21.879  1.00 95.39           N  
ATOM   1896  CA  PRO A 246       6.904   0.019 -21.471  1.00 95.39           C  
ATOM   1897  C   PRO A 246       6.359  -1.238 -20.796  1.00 95.39           C  
ATOM   1898  CB  PRO A 246       6.177   0.288 -22.791  1.00 95.39           C  
ATOM   1899  O   PRO A 246       5.522  -1.146 -19.895  1.00 95.39           O  
ATOM   1900  CG  PRO A 246       7.108  -0.209 -23.849  1.00 95.39           C  
ATOM   1901  CD  PRO A 246       8.516  -0.087 -23.341  1.00 95.39           C  
ATOM   1902  N   THR A 247       6.828  -2.392 -21.275  1.00 96.01           N  
ATOM   1903  CA  THR A 247       6.349  -3.650 -20.714  1.00 96.01           C  
ATOM   1904  C   THR A 247       7.518  -4.558 -20.346  1.00 96.01           C  
ATOM   1905  CB  THR A 247       5.417  -4.382 -21.698  1.00 96.01           C  
ATOM   1906  O   THR A 247       8.648  -4.334 -20.787  1.00 96.01           O  
ATOM   1907  CG2 THR A 247       4.262  -3.486 -22.132  1.00 96.01           C  
ATOM   1908  OG1 THR A 247       6.166  -4.772 -22.856  1.00 96.01           O  
ATOM   1909  N   GLU A 248       7.195  -5.531 -19.502  1.00 95.61           N  
ATOM   1910  CA  GLU A 248       8.207  -6.504 -19.102  1.00 95.61           C  
ATOM   1911  C   GLU A 248       8.753  -7.261 -20.310  1.00 95.61           C  
ATOM   1912  CB  GLU A 248       7.633  -7.488 -18.080  1.00 95.61           C  
ATOM   1913  O   GLU A 248       9.958  -7.502 -20.405  1.00 95.61           O  
ATOM   1914  CG  GLU A 248       8.653  -8.479 -17.539  1.00 95.61           C  
ATOM   1915  CD  GLU A 248       8.090  -9.395 -16.464  1.00 95.61           C  
ATOM   1916  OE1 GLU A 248       8.864 -10.175 -15.864  1.00 95.61           O  
ATOM   1917  OE2 GLU A 248       6.864  -9.332 -16.220  1.00 95.61           O  
ATOM   1918  N   GLU A 249       7.940  -7.594 -21.252  1.00 94.92           N  
ATOM   1919  CA  GLU A 249       8.308  -8.344 -22.449  1.00 94.92           C  
ATOM   1920  C   GLU A 249       9.280  -7.552 -23.319  1.00 94.92           C  
ATOM   1921  CB  GLU A 249       7.062  -8.715 -23.256  1.00 94.92           C  
ATOM   1922  O   GLU A 249      10.259  -8.104 -23.826  1.00 94.92           O  
ATOM   1923  CG  GLU A 249       6.167  -9.737 -22.570  1.00 94.92           C  
ATOM   1924  CD  GLU A 249       5.190  -9.115 -21.585  1.00 94.92           C  
ATOM   1925  OE1 GLU A 249       4.571  -9.859 -20.791  1.00 94.92           O  
ATOM   1926  OE2 GLU A 249       5.043  -7.872 -21.607  1.00 94.92           O  
ATOM   1927  N   THR A 250       8.962  -6.323 -23.498  1.00 95.84           N  
ATOM   1928  CA  THR A 250       9.827  -5.472 -24.309  1.00 95.84           C  
ATOM   1929  C   THR A 250      11.193  -5.305 -23.650  1.00 95.84           C  
ATOM   1930  CB  THR A 250       9.192  -4.089 -24.540  1.00 95.84           C  
ATOM   1931  O   THR A 250      12.208  -5.172 -24.337  1.00 95.84           O  
ATOM   1932  CG2 THR A 250       7.906  -4.202 -25.353  1.00 95.84           C  
ATOM   1933  OG1 THR A 250       8.892  -3.490 -23.273  1.00 95.84           O  
ATOM   1934  N   ALA A 251      11.195  -5.270 -22.359  1.00 95.87           N  
ATOM   1935  CA  ALA A 251      12.442  -5.170 -21.606  1.00 95.87           C  
ATOM   1936  C   ALA A 251      13.292  -6.425 -21.783  1.00 95.87           C  
ATOM   1937  CB  ALA A 251      12.152  -4.931 -20.126  1.00 95.87           C  
ATOM   1938  O   ALA A 251      14.504  -6.338 -21.990  1.00 95.87           O  
ATOM   1939  N   MET A 252      12.668  -7.591 -21.833  1.00 95.26           N  
ATOM   1940  CA  MET A 252      13.359  -8.873 -21.940  1.00 95.26           C  
ATOM   1941  C   MET A 252      13.883  -9.092 -23.355  1.00 95.26           C  
ATOM   1942  CB  MET A 252      12.429 -10.021 -21.543  1.00 95.26           C  
ATOM   1943  O   MET A 252      14.933  -9.710 -23.544  1.00 95.26           O  
ATOM   1944  CG  MET A 252      12.072 -10.038 -20.066  1.00 95.26           C  
ATOM   1945  SD  MET A 252      11.187 -11.569 -19.574  1.00 95.26           S  
ATOM   1946  CE  MET A 252       9.630 -11.343 -20.478  1.00 95.26           C  
ATOM   1947  N   ARG A 253      13.195  -8.554 -24.318  1.00 94.27           N  
ATOM   1948  CA  ARG A 253      13.548  -8.735 -25.723  1.00 94.27           C  
ATOM   1949  C   ARG A 253      14.484  -7.629 -26.199  1.00 94.27           C  
ATOM   1950  CB  ARG A 253      12.290  -8.769 -26.594  1.00 94.27           C  
ATOM   1951  O   ARG A 253      15.012  -7.693 -27.311  1.00 94.27           O  
ATOM   1952  CG  ARG A 253      11.479 -10.047 -26.455  1.00 94.27           C  
ATOM   1953  CD  ARG A 253      10.319 -10.089 -27.441  1.00 94.27           C  
ATOM   1954  NE  ARG A 253       9.399 -11.183 -27.144  1.00 94.27           N  
ATOM   1955  NH1 ARG A 253       7.790 -10.516 -28.662  1.00 94.27           N  
ATOM   1956  NH2 ARG A 253       7.461 -12.391 -27.385  1.00 94.27           N  
ATOM   1957  CZ  ARG A 253       8.219 -11.361 -27.731  1.00 94.27           C  
ATOM   1958  N   ALA A 254      14.723  -6.747 -25.311  1.00 94.42           N  
ATOM   1959  CA  ALA A 254      15.510  -5.576 -25.687  1.00 94.42           C  
ATOM   1960  C   ALA A 254      14.974  -4.944 -26.969  1.00 94.42           C  
ATOM   1961  CB  ALA A 254      16.979  -5.954 -25.858  1.00 94.42           C  
ATOM   1962  O   ALA A 254      15.734  -4.685 -27.905  1.00 94.42           O  
ATOM   1963  N   SER A 255      13.674  -4.675 -26.956  1.00 95.27           N  
ATOM   1964  CA  SER A 255      12.933  -4.145 -28.096  1.00 95.27           C  
ATOM   1965  C   SER A 255      13.383  -2.728 -28.437  1.00 95.27           C  
ATOM   1966  CB  SER A 255      11.430  -4.157 -27.812  1.00 95.27           C  
ATOM   1967  O   SER A 255      13.763  -1.961 -27.550  1.00 95.27           O  
ATOM   1968  OG  SER A 255      10.716  -3.515 -28.855  1.00 95.27           O  
ATOM   1969  N   PRO A 256      13.326  -2.346 -29.636  1.00 92.97           N  
ATOM   1970  CA  PRO A 256      13.671  -0.987 -30.059  1.00 92.97           C  
ATOM   1971  C   PRO A 256      12.709   0.065 -29.510  1.00 92.97           C  
ATOM   1972  CB  PRO A 256      13.586  -1.060 -31.586  1.00 92.97           C  
ATOM   1973  O   PRO A 256      13.021   1.258 -29.522  1.00 92.97           O  
ATOM   1974  CG  PRO A 256      13.689  -2.517 -31.905  1.00 92.97           C  
ATOM   1975  CD  PRO A 256      13.160  -3.299 -30.737  1.00 92.97           C  
ATOM   1976  N   SER A 257      11.537  -0.375 -29.007  1.00 94.11           N  
ATOM   1977  CA  SER A 257      10.546   0.515 -28.412  1.00 94.11           C  
ATOM   1978  C   SER A 257      11.026   1.058 -27.070  1.00 94.11           C  
ATOM   1979  CB  SER A 257       9.213  -0.212 -28.229  1.00 94.11           C  
ATOM   1980  O   SER A 257      10.482   2.041 -26.562  1.00 94.11           O  
ATOM   1981  OG  SER A 257       9.369  -1.347 -27.395  1.00 94.11           O  
ATOM   1982  N   CYS A 258      12.159   0.489 -26.539  1.00 95.37           N  
ATOM   1983  CA  CYS A 258      12.743   0.928 -25.277  1.00 95.37           C  
ATOM   1984  C   CYS A 258      13.545   2.210 -25.464  1.00 95.37           C  
ATOM   1985  CB  CYS A 258      13.639  -0.164 -24.693  1.00 95.37           C  
ATOM   1986  O   CYS A 258      14.100   2.450 -26.538  1.00 95.37           O  
ATOM   1987  SG  CYS A 258      12.771  -1.711 -24.350  1.00 95.37           S  
ATOM   1988  N   LYS A 259      13.538   3.047 -24.460  1.00 94.78           N  
ATOM   1989  CA  LYS A 259      14.389   4.232 -24.428  1.00 94.78           C  
ATOM   1990  C   LYS A 259      15.720   3.935 -23.744  1.00 94.78           C  
ATOM   1991  CB  LYS A 259      13.679   5.384 -23.714  1.00 94.78           C  
ATOM   1992  O   LYS A 259      15.751   3.341 -22.664  1.00 94.78           O  
ATOM   1993  CG  LYS A 259      12.449   5.901 -24.445  1.00 94.78           C  
ATOM   1994  CD  LYS A 259      11.826   7.087 -23.721  1.00 94.78           C  
ATOM   1995  CE  LYS A 259      10.563   7.571 -24.422  1.00 94.78           C  
ATOM   1996  NZ  LYS A 259       9.934   8.718 -23.700  1.00 94.78           N  
ATOM   1997  N   MET A 260      16.849   4.358 -24.403  1.00 93.85           N  
ATOM   1998  CA  MET A 260      18.182   4.036 -23.900  1.00 93.85           C  
ATOM   1999  C   MET A 260      19.000   5.304 -23.676  1.00 93.85           C  
ATOM   2000  CB  MET A 260      18.913   3.106 -24.869  1.00 93.85           C  
ATOM   2001  O   MET A 260      18.859   6.277 -24.419  1.00 93.85           O  
ATOM   2002  CG  MET A 260      20.322   2.744 -24.426  1.00 93.85           C  
ATOM   2003  SD  MET A 260      21.239   1.798 -25.703  1.00 93.85           S  
ATOM   2004  CE  MET A 260      20.067   0.446 -26.003  1.00 93.85           C  
ATOM   2005  N   ALA A 261      19.783   5.276 -22.570  1.00 93.86           N  
ATOM   2006  CA  ALA A 261      20.715   6.376 -22.336  1.00 93.86           C  
ATOM   2007  C   ALA A 261      21.739   6.478 -23.463  1.00 93.86           C  
ATOM   2008  CB  ALA A 261      21.422   6.198 -20.994  1.00 93.86           C  
ATOM   2009  O   ALA A 261      22.175   5.461 -24.007  1.00 93.86           O  
ATOM   2010  N   PRO A 262      21.999   7.669 -23.905  1.00 91.07           N  
ATOM   2011  CA  PRO A 262      23.001   7.816 -24.964  1.00 91.07           C  
ATOM   2012  C   PRO A 262      24.377   7.300 -24.550  1.00 91.07           C  
ATOM   2013  CB  PRO A 262      23.035   9.326 -25.210  1.00 91.07           C  
ATOM   2014  O   PRO A 262      24.729   7.348 -23.368  1.00 91.07           O  
ATOM   2015  CG  PRO A 262      22.561   9.933 -23.929  1.00 91.07           C  
ATOM   2016  CD  PRO A 262      21.613   8.973 -23.269  1.00 91.07           C  
ATOM   2017  N   ASN A 263      25.166   6.756 -25.514  1.00 89.54           N  
ATOM   2018  CA  ASN A 263      26.546   6.318 -25.336  1.00 89.54           C  
ATOM   2019  C   ASN A 263      26.665   5.274 -24.230  1.00 89.54           C  
ATOM   2020  CB  ASN A 263      27.455   7.513 -25.038  1.00 89.54           C  
ATOM   2021  O   ASN A 263      27.580   5.336 -23.407  1.00 89.54           O  
ATOM   2022  CG  ASN A 263      27.482   8.522 -26.169  1.00 89.54           C  
ATOM   2023  ND2 ASN A 263      27.576   9.800 -25.821  1.00 89.54           N  
ATOM   2024  OD1 ASN A 263      27.418   8.157 -27.346  1.00 89.54           O  
ATOM   2025  N   LEU A 264      25.703   4.357 -24.141  1.00 92.70           N  
ATOM   2026  CA  LEU A 264      25.644   3.296 -23.141  1.00 92.70           C  
ATOM   2027  C   LEU A 264      26.733   2.257 -23.387  1.00 92.70           C  
ATOM   2028  CB  LEU A 264      24.268   2.623 -23.154  1.00 92.70           C  
ATOM   2029  O   LEU A 264      27.382   1.797 -22.444  1.00 92.70           O  
ATOM   2030  CG  LEU A 264      23.987   1.633 -22.022  1.00 92.70           C  
ATOM   2031  CD1 LEU A 264      23.976   2.354 -20.678  1.00 92.70           C  
ATOM   2032  CD2 LEU A 264      22.665   0.912 -22.258  1.00 92.70           C  
ATOM   2033  N   ILE A 265      27.001   1.870 -24.621  1.00 93.48           N  
ATOM   2034  CA  ILE A 265      28.001   0.876 -24.999  1.00 93.48           C  
ATOM   2035  C   ILE A 265      29.353   1.556 -25.204  1.00 93.48           C  
ATOM   2036  CB  ILE A 265      27.585   0.114 -26.278  1.00 93.48           C  
ATOM   2037  O   ILE A 265      29.460   2.522 -25.963  1.00 93.48           O  
ATOM   2038  CG1 ILE A 265      26.225  -0.564 -26.077  1.00 93.48           C  
ATOM   2039  CG2 ILE A 265      28.655  -0.909 -26.668  1.00 93.48           C  
ATOM   2040  CD1 ILE A 265      25.667  -1.215 -27.335  1.00 93.48           C  
ATOM   2041  N   GLU A 266      30.325   1.092 -24.456  1.00 93.63           N  
ATOM   2042  CA  GLU A 266      31.696   1.571 -24.611  1.00 93.63           C  
ATOM   2043  C   GLU A 266      32.486   0.682 -25.567  1.00 93.63           C  
ATOM   2044  CB  GLU A 266      32.398   1.637 -23.252  1.00 93.63           C  
ATOM   2045  O   GLU A 266      32.445  -0.545 -25.458  1.00 93.63           O  
ATOM   2046  CG  GLU A 266      31.783   2.643 -22.290  1.00 93.63           C  
ATOM   2047  CD  GLU A 266      32.458   2.661 -20.928  1.00 93.63           C  
ATOM   2048  OE1 GLU A 266      32.013   3.423 -20.040  1.00 93.63           O  
ATOM   2049  OE2 GLU A 266      33.440   1.907 -20.747  1.00 93.63           O  
ATOM   2050  N   TYR A 267      33.069   1.408 -26.472  1.00 94.37           N  
ATOM   2051  CA  TYR A 267      33.784   0.667 -27.505  1.00 94.37           C  
ATOM   2052  C   TYR A 267      35.290   0.842 -27.358  1.00 94.37           C  
ATOM   2053  CB  TYR A 267      33.338   1.120 -28.898  1.00 94.37           C  
ATOM   2054  O   TYR A 267      35.772   1.953 -27.122  1.00 94.37           O  
ATOM   2055  CG  TYR A 267      31.888   0.826 -29.198  1.00 94.37           C  
ATOM   2056  CD1 TYR A 267      31.500  -0.409 -29.712  1.00 94.37           C  
ATOM   2057  CD2 TYR A 267      30.904   1.781 -28.968  1.00 94.37           C  
ATOM   2058  CE1 TYR A 267      30.165  -0.685 -29.991  1.00 94.37           C  
ATOM   2059  CE2 TYR A 267      29.567   1.517 -29.244  1.00 94.37           C  
ATOM   2060  OH  TYR A 267      27.885   0.016 -30.029  1.00 94.37           O  
ATOM   2061  CZ  TYR A 267      29.208   0.283 -29.754  1.00 94.37           C  
ATOM   2062  N   GLN A 268      36.023  -0.196 -27.429  1.00 94.80           N  
ATOM   2063  CA  GLN A 268      37.481  -0.194 -27.483  1.00 94.80           C  
ATOM   2064  C   GLN A 268      37.987  -0.937 -28.716  1.00 94.80           C  
ATOM   2065  CB  GLN A 268      38.067  -0.819 -26.216  1.00 94.80           C  
ATOM   2066  O   GLN A 268      38.081  -2.166 -28.712  1.00 94.80           O  
ATOM   2067  CG  GLN A 268      39.571  -0.630 -26.076  1.00 94.80           C  
ATOM   2068  CD  GLN A 268      40.094  -1.070 -24.722  1.00 94.80           C  
ATOM   2069  NE2 GLN A 268      41.372  -0.808 -24.466  1.00 94.80           N  
ATOM   2070  OE1 GLN A 268      39.357  -1.640 -23.912  1.00 94.80           O  
ATOM   2071  N   PRO A 269      38.133  -0.128 -29.759  1.00 92.87           N  
ATOM   2072  CA  PRO A 269      38.578  -0.755 -31.006  1.00 92.87           C  
ATOM   2073  C   PRO A 269      40.049  -1.162 -30.970  1.00 92.87           C  
ATOM   2074  CB  PRO A 269      38.337   0.335 -32.053  1.00 92.87           C  
ATOM   2075  O   PRO A 269      40.889  -0.411 -30.467  1.00 92.87           O  
ATOM   2076  CG  PRO A 269      38.412   1.619 -31.293  1.00 92.87           C  
ATOM   2077  CD  PRO A 269      37.968   1.364 -29.881  1.00 92.87           C  
ATOM   2078  N   GLU A 270      40.375  -2.391 -31.403  1.00 89.39           N  
ATOM   2079  CA  GLU A 270      41.739  -2.887 -31.566  1.00 89.39           C  
ATOM   2080  C   GLU A 270      41.950  -3.473 -32.959  1.00 89.39           C  
ATOM   2081  CB  GLU A 270      42.060  -3.937 -30.499  1.00 89.39           C  
ATOM   2082  O   GLU A 270      41.712  -4.662 -33.180  1.00 89.39           O  
ATOM   2083  CG  GLU A 270      42.054  -3.391 -29.078  1.00 89.39           C  
ATOM   2084  CD  GLU A 270      42.442  -4.428 -28.036  1.00 89.39           C  
ATOM   2085  OE1 GLU A 270      42.515  -4.083 -26.835  1.00 89.39           O  
ATOM   2086  OE2 GLU A 270      42.675  -5.595 -28.424  1.00 89.39           O  
ATOM   2087  N   MET A 271      42.352  -2.649 -33.844  1.00 87.25           N  
ATOM   2088  CA  MET A 271      42.601  -2.979 -35.244  1.00 87.25           C  
ATOM   2089  C   MET A 271      41.443  -3.782 -35.828  1.00 87.25           C  
ATOM   2090  CB  MET A 271      43.906  -3.763 -35.389  1.00 87.25           C  
ATOM   2091  O   MET A 271      40.417  -3.214 -36.208  1.00 87.25           O  
ATOM   2092  CG  MET A 271      45.146  -2.960 -35.032  1.00 87.25           C  
ATOM   2093  SD  MET A 271      45.420  -1.547 -36.170  1.00 87.25           S  
ATOM   2094  CE  MET A 271      45.959  -2.434 -37.658  1.00 87.25           C  
ATOM   2095  N   ASP A 272      41.465  -5.194 -35.719  1.00 86.04           N  
ATOM   2096  CA  ASP A 272      40.501  -6.047 -36.407  1.00 86.04           C  
ATOM   2097  C   ASP A 272      39.303  -6.356 -35.512  1.00 86.04           C  
ATOM   2098  CB  ASP A 272      41.165  -7.347 -36.865  1.00 86.04           C  
ATOM   2099  O   ASP A 272      38.257  -6.793 -35.995  1.00 86.04           O  
ATOM   2100  CG  ASP A 272      42.225  -7.129 -37.930  1.00 86.04           C  
ATOM   2101  OD1 ASP A 272      42.076  -6.205 -38.758  1.00 86.04           O  
ATOM   2102  OD2 ASP A 272      43.217  -7.890 -37.943  1.00 86.04           O  
ATOM   2103  N   THR A 273      39.461  -6.026 -34.274  1.00 90.15           N  
ATOM   2104  CA  THR A 273      38.389  -6.352 -33.340  1.00 90.15           C  
ATOM   2105  C   THR A 273      37.969  -5.118 -32.547  1.00 90.15           C  
ATOM   2106  CB  THR A 273      38.814  -7.470 -32.370  1.00 90.15           C  
ATOM   2107  O   THR A 273      38.720  -4.145 -32.458  1.00 90.15           O  
ATOM   2108  CG2 THR A 273      39.207  -8.735 -33.126  1.00 90.15           C  
ATOM   2109  OG1 THR A 273      39.934  -7.022 -31.596  1.00 90.15           O  
ATOM   2110  N   ALA A 274      36.784  -5.154 -32.109  1.00 92.75           N  
ATOM   2111  CA  ALA A 274      36.259  -4.123 -31.218  1.00 92.75           C  
ATOM   2112  C   ALA A 274      35.638  -4.741 -29.969  1.00 92.75           C  
ATOM   2113  CB  ALA A 274      35.231  -3.262 -31.949  1.00 92.75           C  
ATOM   2114  O   ALA A 274      34.871  -5.702 -30.060  1.00 92.75           O  
ATOM   2115  N   GLU A 275      36.168  -4.335 -28.824  1.00 93.46           N  
ATOM   2116  CA  GLU A 275      35.572  -4.760 -27.561  1.00 93.46           C  
ATOM   2117  C   GLU A 275      34.436  -3.829 -27.146  1.00 93.46           C  
ATOM   2118  CB  GLU A 275      36.632  -4.821 -26.459  1.00 93.46           C  
ATOM   2119  O   GLU A 275      34.582  -2.606 -27.188  1.00 93.46           O  
ATOM   2120  CG  GLU A 275      36.155  -5.500 -25.183  1.00 93.46           C  
ATOM   2121  CD  GLU A 275      37.239  -5.616 -24.124  1.00 93.46           C  
ATOM   2122  OE1 GLU A 275      36.951  -6.117 -23.013  1.00 93.46           O  
ATOM   2123  OE2 GLU A 275      38.386  -5.202 -24.406  1.00 93.46           O  
ATOM   2124  N   CYS A 276      33.211  -4.481 -26.912  1.00 92.95           N  
ATOM   2125  CA  CYS A 276      32.056  -3.720 -26.449  1.00 92.95           C  
ATOM   2126  C   CYS A 276      31.713  -4.071 -25.006  1.00 92.95           C  
ATOM   2127  CB  CYS A 276      30.847  -3.980 -27.348  1.00 92.95           C  
ATOM   2128  O   CYS A 276      31.532  -5.244 -24.675  1.00 92.95           O  
ATOM   2129  SG  CYS A 276      31.218  -3.882 -29.113  1.00 92.95           S  
ATOM   2130  N   THR A 277      31.824  -3.034 -24.193  1.00 94.04           N  
ATOM   2131  CA  THR A 277      31.493  -3.228 -22.785  1.00 94.04           C  
ATOM   2132  C   THR A 277      30.428  -2.230 -22.338  1.00 94.04           C  
ATOM   2133  CB  THR A 277      32.741  -3.085 -21.894  1.00 94.04           C  
ATOM   2134  O   THR A 277      30.251  -1.182 -22.962  1.00 94.04           O  
ATOM   2135  CG2 THR A 277      33.806  -4.109 -22.272  1.00 94.04           C  
ATOM   2136  OG1 THR A 277      33.283  -1.768 -22.047  1.00 94.04           O  
ATOM   2137  N   THR A 278      29.633  -2.661 -21.305  1.00 92.96           N  
ATOM   2138  CA  THR A 278      28.690  -1.747 -20.669  1.00 92.96           C  
ATOM   2139  C   THR A 278      28.915  -1.703 -19.161  1.00 92.96           C  
ATOM   2140  CB  THR A 278      27.234  -2.154 -20.963  1.00 92.96           C  
ATOM   2141  O   THR A 278      29.358  -2.686 -18.564  1.00 92.96           O  
ATOM   2142  CG2 THR A 278      26.979  -2.238 -22.464  1.00 92.96           C  
ATOM   2143  OG1 THR A 278      26.973  -3.433 -20.373  1.00 92.96           O  
ATOM   2144  N   ASN A 279      28.815  -0.607 -18.583  1.00 91.32           N  
ATOM   2145  CA  ASN A 279      28.850  -0.445 -17.133  1.00 91.32           C  
ATOM   2146  C   ASN A 279      27.471  -0.110 -16.572  1.00 91.32           C  
ATOM   2147  CB  ASN A 279      29.860   0.635 -16.738  1.00 91.32           C  
ATOM   2148  O   ASN A 279      27.278   0.954 -15.981  1.00 91.32           O  
ATOM   2149  CG  ASN A 279      30.219   0.589 -15.266  1.00 91.32           C  
ATOM   2150  ND2 ASN A 279      30.892   1.628 -14.787  1.00 91.32           N  
ATOM   2151  OD1 ASN A 279      29.896  -0.374 -14.566  1.00 91.32           O  
ATOM   2152  N   MET A 280      26.537  -0.972 -16.826  1.00 92.68           N  
ATOM   2153  CA  MET A 280      25.145  -0.753 -16.445  1.00 92.68           C  
ATOM   2154  C   MET A 280      24.916  -1.120 -14.983  1.00 92.68           C  
ATOM   2155  CB  MET A 280      24.208  -1.566 -17.341  1.00 92.68           C  
ATOM   2156  O   MET A 280      25.570  -2.020 -14.455  1.00 92.68           O  
ATOM   2157  CG  MET A 280      24.209  -1.120 -18.794  1.00 92.68           C  
ATOM   2158  SD  MET A 280      23.001  -2.050 -19.816  1.00 92.68           S  
ATOM   2159  CE  MET A 280      21.447  -1.472 -19.079  1.00 92.68           C  
ATOM   2160  N   ILE A 281      23.969  -0.436 -14.371  1.00 92.43           N  
ATOM   2161  CA  ILE A 281      23.567  -0.726 -12.999  1.00 92.43           C  
ATOM   2162  C   ILE A 281      22.734  -2.005 -12.965  1.00 92.43           C  
ATOM   2163  CB  ILE A 281      22.772   0.447 -12.383  1.00 92.43           C  
ATOM   2164  O   ILE A 281      21.766  -2.143 -13.716  1.00 92.43           O  
ATOM   2165  CG1 ILE A 281      23.626   1.720 -12.366  1.00 92.43           C  
ATOM   2166  CG2 ILE A 281      22.291   0.092 -10.973  1.00 92.43           C  
ATOM   2167  CD1 ILE A 281      24.867   1.622 -11.490  1.00 92.43           C  
ATOM   2168  N   ASP A 282      23.148  -2.929 -12.105  1.00 94.44           N  
ATOM   2169  CA  ASP A 282      22.456  -4.206 -11.964  1.00 94.44           C  
ATOM   2170  C   ASP A 282      21.227  -4.069 -11.069  1.00 94.44           C  
ATOM   2171  CB  ASP A 282      23.401  -5.270 -11.401  1.00 94.44           C  
ATOM   2172  O   ASP A 282      21.352  -3.918  -9.852  1.00 94.44           O  
ATOM   2173  CG  ASP A 282      22.782  -6.656 -11.369  1.00 94.44           C  
ATOM   2174  OD1 ASP A 282      21.572  -6.791 -11.655  1.00 94.44           O  
ATOM   2175  OD2 ASP A 282      23.509  -7.622 -11.051  1.00 94.44           O  
ATOM   2176  N   PRO A 283      19.986  -4.152 -11.689  1.00 94.03           N  
ATOM   2177  CA  PRO A 283      18.749  -3.995 -10.921  1.00 94.03           C  
ATOM   2178  C   PRO A 283      18.557  -5.096  -9.880  1.00 94.03           C  
ATOM   2179  CB  PRO A 283      17.658  -4.061 -11.992  1.00 94.03           C  
ATOM   2180  O   PRO A 283      17.922  -4.870  -8.846  1.00 94.03           O  
ATOM   2181  CG  PRO A 283      18.317  -4.706 -13.169  1.00 94.03           C  
ATOM   2182  CD  PRO A 283      19.779  -4.367 -13.142  1.00 94.03           C  
ATOM   2183  N   MET A 284      19.006  -6.282 -10.075  1.00 93.88           N  
ATOM   2184  CA  MET A 284      18.927  -7.377  -9.112  1.00 93.88           C  
ATOM   2185  C   MET A 284      19.739  -7.060  -7.860  1.00 93.88           C  
ATOM   2186  CB  MET A 284      19.421  -8.682  -9.739  1.00 93.88           C  
ATOM   2187  O   MET A 284      19.310  -7.361  -6.745  1.00 93.88           O  
ATOM   2188  CG  MET A 284      19.276  -9.892  -8.830  1.00 93.88           C  
ATOM   2189  SD  MET A 284      17.524 -10.382  -8.586  1.00 93.88           S  
ATOM   2190  CE  MET A 284      17.108 -10.927 -10.266  1.00 93.88           C  
ATOM   2191  N   ALA A 285      20.930  -6.631  -8.044  1.00 93.34           N  
ATOM   2192  CA  ALA A 285      21.760  -6.243  -6.907  1.00 93.34           C  
ATOM   2193  C   ALA A 285      21.055  -5.200  -6.044  1.00 93.34           C  
ATOM   2194  CB  ALA A 285      23.106  -5.708  -7.389  1.00 93.34           C  
ATOM   2195  O   ALA A 285      21.066  -5.291  -4.815  1.00 93.34           O  
ATOM   2196  N   ILE A 286      20.424  -4.155  -6.651  1.00 92.55           N  
ATOM   2197  CA  ILE A 286      19.688  -3.098  -5.965  1.00 92.55           C  
ATOM   2198  C   ILE A 286      18.453  -3.687  -5.286  1.00 92.55           C  
ATOM   2199  CB  ILE A 286      19.279  -1.971  -6.938  1.00 92.55           C  
ATOM   2200  O   ILE A 286      18.119  -3.312  -4.160  1.00 92.55           O  
ATOM   2201  CG1 ILE A 286      20.522  -1.265  -7.491  1.00 92.55           C  
ATOM   2202  CG2 ILE A 286      18.345  -0.973  -6.247  1.00 92.55           C  
ATOM   2203  CD1 ILE A 286      20.215  -0.178  -8.512  1.00 92.55           C  
ATOM   2204  N   PHE A 287      17.826  -4.573  -5.978  1.00 94.46           N  
ATOM   2205  CA  PHE A 287      16.649  -5.235  -5.427  1.00 94.46           C  
ATOM   2206  C   PHE A 287      17.002  -5.993  -4.153  1.00 94.46           C  
ATOM   2207  CB  PHE A 287      16.039  -6.193  -6.455  1.00 94.46           C  
ATOM   2208  O   PHE A 287      16.294  -5.893  -3.149  1.00 94.46           O  
ATOM   2209  CG  PHE A 287      14.742  -6.814  -6.011  1.00 94.46           C  
ATOM   2210  CD1 PHE A 287      14.732  -8.021  -5.323  1.00 94.46           C  
ATOM   2211  CD2 PHE A 287      13.531  -6.189  -6.281  1.00 94.46           C  
ATOM   2212  CE1 PHE A 287      13.533  -8.598  -4.911  1.00 94.46           C  
ATOM   2213  CE2 PHE A 287      12.329  -6.759  -5.872  1.00 94.46           C  
ATOM   2214  CZ  PHE A 287      12.332  -7.964  -5.188  1.00 94.46           C  
ATOM   2215  N   ASN A 288      18.033  -6.746  -4.156  1.00 90.84           N  
ATOM   2216  CA  ASN A 288      18.461  -7.540  -3.009  1.00 90.84           C  
ATOM   2217  C   ASN A 288      18.870  -6.654  -1.836  1.00 90.84           C  
ATOM   2218  CB  ASN A 288      19.611  -8.470  -3.399  1.00 90.84           C  
ATOM   2219  O   ASN A 288      18.625  -6.997  -0.678  1.00 90.84           O  
ATOM   2220  CG  ASN A 288      19.160  -9.622  -4.275  1.00 90.84           C  
ATOM   2221  ND2 ASN A 288      20.091 -10.195  -5.029  1.00 90.84           N  
ATOM   2222  OD1 ASN A 288      17.983  -9.994  -4.275  1.00 90.84           O  
ATOM   2223  N   ARG A 289      19.390  -5.545  -2.115  1.00 89.30           N  
ATOM   2224  CA  ARG A 289      19.841  -4.608  -1.090  1.00 89.30           C  
ATOM   2225  C   ARG A 289      18.657  -3.918  -0.421  1.00 89.30           C  
ATOM   2226  CB  ARG A 289      20.784  -3.565  -1.693  1.00 89.30           C  
ATOM   2227  O   ARG A 289      18.664  -3.699   0.792  1.00 89.30           O  
ATOM   2228  CG  ARG A 289      21.380  -2.610  -0.671  1.00 89.30           C  
ATOM   2229  CD  ARG A 289      22.382  -1.657  -1.308  1.00 89.30           C  
ATOM   2230  NE  ARG A 289      21.730  -0.716  -2.214  1.00 89.30           N  
ATOM   2231  NH1 ARG A 289      23.617   0.567  -2.572  1.00 89.30           N  
ATOM   2232  NH2 ARG A 289      21.643   1.112  -3.601  1.00 89.30           N  
ATOM   2233  CZ  ARG A 289      22.331   0.319  -2.793  1.00 89.30           C  
ATOM   2234  N   GLY A 290      17.653  -3.642  -1.190  1.00 89.36           N  
ATOM   2235  CA  GLY A 290      16.533  -2.835  -0.732  1.00 89.36           C  
ATOM   2236  C   GLY A 290      15.227  -3.604  -0.677  1.00 89.36           C  
ATOM   2237  O   GLY A 290      14.151  -3.022  -0.825  1.00 89.36           O  
ATOM   2238  N   SER A 291      15.277  -4.893  -0.478  1.00 92.43           N  
ATOM   2239  CA  SER A 291      14.092  -5.743  -0.436  1.00 92.43           C  
ATOM   2240  C   SER A 291      13.222  -5.421   0.775  1.00 92.43           C  
ATOM   2241  CB  SER A 291      14.492  -7.219  -0.408  1.00 92.43           C  
ATOM   2242  O   SER A 291      13.734  -5.234   1.881  1.00 92.43           O  
ATOM   2243  OG  SER A 291      15.191  -7.528   0.786  1.00 92.43           O  
ATOM   2244  N   LEU A 292      11.912  -5.247   0.558  1.00 91.35           N  
ATOM   2245  CA  LEU A 292      10.940  -5.019   1.621  1.00 91.35           C  
ATOM   2246  C   LEU A 292      10.677  -6.303   2.402  1.00 91.35           C  
ATOM   2247  CB  LEU A 292       9.628  -4.483   1.042  1.00 91.35           C  
ATOM   2248  O   LEU A 292      10.783  -7.402   1.852  1.00 91.35           O  
ATOM   2249  CG  LEU A 292       9.709  -3.147   0.302  1.00 91.35           C  
ATOM   2250  CD1 LEU A 292       8.327  -2.726  -0.185  1.00 91.35           C  
ATOM   2251  CD2 LEU A 292      10.315  -2.074   1.201  1.00 91.35           C  
ATOM   2252  N   PRO A 293      10.528  -6.008   3.780  1.00 91.29           N  
ATOM   2253  CA  PRO A 293      10.176  -4.830   4.577  1.00 91.29           C  
ATOM   2254  C   PRO A 293      11.394  -3.993   4.962  1.00 91.29           C  
ATOM   2255  CB  PRO A 293       9.511  -5.430   5.818  1.00 91.29           C  
ATOM   2256  O   PRO A 293      12.448  -4.545   5.292  1.00 91.29           O  
ATOM   2257  CG  PRO A 293       9.234  -6.852   5.454  1.00 91.29           C  
ATOM   2258  CD  PRO A 293      10.188  -7.262   4.369  1.00 91.29           C  
ATOM   2259  N   GLN A 294      11.307  -2.652   4.847  1.00 87.67           N  
ATOM   2260  CA  GLN A 294      12.365  -1.716   5.210  1.00 87.67           C  
ATOM   2261  C   GLN A 294      11.810  -0.542   6.012  1.00 87.67           C  
ATOM   2262  CB  GLN A 294      13.081  -1.204   3.959  1.00 87.67           C  
ATOM   2263  O   GLN A 294      10.671  -0.122   5.800  1.00 87.67           O  
ATOM   2264  CG  GLN A 294      13.835  -2.285   3.196  1.00 87.67           C  
ATOM   2265  CD  GLN A 294      15.132  -2.686   3.874  1.00 87.67           C  
ATOM   2266  NE2 GLN A 294      15.596  -3.899   3.595  1.00 87.67           N  
ATOM   2267  OE1 GLN A 294      15.712  -1.912   4.642  1.00 87.67           O  
ATOM   2268  N   VAL A 295      12.704  -0.084   6.940  1.00 86.01           N  
ATOM   2269  CA  VAL A 295      12.310   1.043   7.778  1.00 86.01           C  
ATOM   2270  C   VAL A 295      13.065   2.298   7.345  1.00 86.01           C  
ATOM   2271  CB  VAL A 295      12.569   0.756   9.274  1.00 86.01           C  
ATOM   2272  O   VAL A 295      14.296   2.293   7.265  1.00 86.01           O  
ATOM   2273  CG1 VAL A 295      12.154   1.950  10.133  1.00 86.01           C  
ATOM   2274  CG2 VAL A 295      11.825  -0.505   9.711  1.00 86.01           C  
ATOM   2275  N   ARG A 296      12.297   3.410   7.017  1.00 85.01           N  
ATOM   2276  CA  ARG A 296      12.852   4.706   6.641  1.00 85.01           C  
ATOM   2277  C   ARG A 296      12.083   5.845   7.302  1.00 85.01           C  
ATOM   2278  CB  ARG A 296      12.837   4.877   5.121  1.00 85.01           C  
ATOM   2279  O   ARG A 296      10.851   5.866   7.275  1.00 85.01           O  
ATOM   2280  CG  ARG A 296      13.713   3.880   4.380  1.00 85.01           C  
ATOM   2281  CD  ARG A 296      15.194   4.154   4.603  1.00 85.01           C  
ATOM   2282  NE  ARG A 296      16.033   3.260   3.811  1.00 85.01           N  
ATOM   2283  NH1 ARG A 296      15.940   1.507   5.313  1.00 85.01           N  
ATOM   2284  NH2 ARG A 296      17.138   1.295   3.370  1.00 85.01           N  
ATOM   2285  CZ  ARG A 296      16.369   2.023   4.167  1.00 85.01           C  
ATOM   2286  N   ASP A 297      12.795   6.698   7.965  1.00 82.14           N  
ATOM   2287  CA  ASP A 297      12.228   7.916   8.536  1.00 82.14           C  
ATOM   2288  C   ASP A 297      11.050   7.595   9.453  1.00 82.14           C  
ATOM   2289  CB  ASP A 297      11.785   8.873   7.427  1.00 82.14           C  
ATOM   2290  O   ASP A 297      10.026   8.281   9.421  1.00 82.14           O  
ATOM   2291  CG  ASP A 297      12.943   9.383   6.587  1.00 82.14           C  
ATOM   2292  OD1 ASP A 297      14.032   9.642   7.142  1.00 82.14           O  
ATOM   2293  OD2 ASP A 297      12.763   9.530   5.358  1.00 82.14           O  
ATOM   2294  N   GLY A 298      11.174   6.471  10.197  1.00 76.54           N  
ATOM   2295  CA  GLY A 298      10.186   6.182  11.225  1.00 76.54           C  
ATOM   2296  C   GLY A 298       8.965   5.457  10.692  1.00 76.54           C  
ATOM   2297  O   GLY A 298       7.998   5.239  11.424  1.00 76.54           O  
ATOM   2298  N   MET A 299       8.940   5.139   9.305  1.00 82.26           N  
ATOM   2299  CA  MET A 299       7.907   4.347   8.644  1.00 82.26           C  
ATOM   2300  C   MET A 299       8.461   3.001   8.190  1.00 82.26           C  
ATOM   2301  CB  MET A 299       7.331   5.106   7.447  1.00 82.26           C  
ATOM   2302  O   MET A 299       9.643   2.890   7.860  1.00 82.26           O  
ATOM   2303  CG  MET A 299       6.747   6.463   7.805  1.00 82.26           C  
ATOM   2304  SD  MET A 299       6.367   7.478   6.325  1.00 82.26           S  
ATOM   2305  CE  MET A 299       5.964   9.060   7.116  1.00 82.26           C  
ATOM   2306  N   THR A 300       7.608   2.021   8.285  1.00 85.35           N  
ATOM   2307  CA  THR A 300       7.976   0.699   7.792  1.00 85.35           C  
ATOM   2308  C   THR A 300       7.272   0.397   6.473  1.00 85.35           C  
ATOM   2309  CB  THR A 300       7.635  -0.396   8.821  1.00 85.35           C  
ATOM   2310  O   THR A 300       6.041   0.398   6.406  1.00 85.35           O  
ATOM   2311  CG2 THR A 300       8.107  -1.765   8.344  1.00 85.35           C  
ATOM   2312  OG1 THR A 300       8.276  -0.089  10.066  1.00 85.35           O  
ATOM   2313  N   PHE A 301       8.071   0.238   5.432  1.00 90.50           N  
ATOM   2314  CA  PHE A 301       7.531  -0.111   4.123  1.00 90.50           C  
ATOM   2315  C   PHE A 301       7.556  -1.620   3.912  1.00 90.50           C  
ATOM   2316  CB  PHE A 301       8.319   0.588   3.011  1.00 90.50           C  
ATOM   2317  O   PHE A 301       8.583  -2.266   4.132  1.00 90.50           O  
ATOM   2318  CG  PHE A 301       8.258   2.090   3.075  1.00 90.50           C  
ATOM   2319  CD1 PHE A 301       7.124   2.773   2.651  1.00 90.50           C  
ATOM   2320  CD2 PHE A 301       9.335   2.820   3.561  1.00 90.50           C  
ATOM   2321  CE1 PHE A 301       7.065   4.163   2.710  1.00 90.50           C  
ATOM   2322  CE2 PHE A 301       9.283   4.210   3.622  1.00 90.50           C  
ATOM   2323  CZ  PHE A 301       8.148   4.880   3.196  1.00 90.50           C  
ATOM   2324  N   THR A 302       6.436  -2.144   3.515  1.00 91.22           N  
ATOM   2325  CA  THR A 302       6.289  -3.573   3.262  1.00 91.22           C  
ATOM   2326  C   THR A 302       5.377  -3.820   2.064  1.00 91.22           C  
ATOM   2327  CB  THR A 302       5.728  -4.303   4.497  1.00 91.22           C  
ATOM   2328  O   THR A 302       4.835  -2.876   1.485  1.00 91.22           O  
ATOM   2329  CG2 THR A 302       4.305  -3.849   4.805  1.00 91.22           C  
ATOM   2330  OG1 THR A 302       5.724  -5.715   4.249  1.00 91.22           O  
ATOM   2331  N   GLN A 303       5.289  -5.099   1.720  1.00 90.82           N  
ATOM   2332  CA  GLN A 303       4.350  -5.451   0.661  1.00 90.82           C  
ATOM   2333  C   GLN A 303       2.911  -5.429   1.170  1.00 90.82           C  
ATOM   2334  CB  GLN A 303       4.681  -6.828   0.084  1.00 90.82           C  
ATOM   2335  O   GLN A 303       2.657  -5.727   2.339  1.00 90.82           O  
ATOM   2336  CG  GLN A 303       4.647  -7.950   1.113  1.00 90.82           C  
ATOM   2337  CD  GLN A 303       5.219  -9.251   0.582  1.00 90.82           C  
ATOM   2338  NE2 GLN A 303       4.699 -10.371   1.072  1.00 90.82           N  
ATOM   2339  OE1 GLN A 303       6.120  -9.250  -0.263  1.00 90.82           O  
ATOM   2340  N   SER A 304       1.995  -4.955   0.307  1.00 89.79           N  
ATOM   2341  CA  SER A 304       0.586  -4.958   0.686  1.00 89.79           C  
ATOM   2342  C   SER A 304       0.092  -6.374   0.968  1.00 89.79           C  
ATOM   2343  CB  SER A 304      -0.266  -4.322  -0.413  1.00 89.79           C  
ATOM   2344  O   SER A 304       0.744  -7.350   0.592  1.00 89.79           O  
ATOM   2345  OG  SER A 304      -0.313  -5.155  -1.559  1.00 89.79           O  
ATOM   2346  N   ILE A 305      -0.947  -6.519   1.657  1.00 84.29           N  
ATOM   2347  CA  ILE A 305      -1.511  -7.807   2.048  1.00 84.29           C  
ATOM   2348  C   ILE A 305      -1.811  -8.638   0.803  1.00 84.29           C  
ATOM   2349  CB  ILE A 305      -2.791  -7.629   2.895  1.00 84.29           C  
ATOM   2350  O   ILE A 305      -1.550  -9.843   0.775  1.00 84.29           O  
ATOM   2351  CG1 ILE A 305      -2.456  -6.962   4.234  1.00 84.29           C  
ATOM   2352  CG2 ILE A 305      -3.484  -8.977   3.113  1.00 84.29           C  
ATOM   2353  CD1 ILE A 305      -3.679  -6.578   5.057  1.00 84.29           C  
ATOM   2354  N   GLU A 306      -2.261  -7.965  -0.310  1.00 83.90           N  
ATOM   2355  CA  GLU A 306      -2.587  -8.626  -1.570  1.00 83.90           C  
ATOM   2356  C   GLU A 306      -1.352  -8.770  -2.454  1.00 83.90           C  
ATOM   2357  CB  GLU A 306      -3.680  -7.856  -2.315  1.00 83.90           C  
ATOM   2358  O   GLU A 306      -1.414  -9.382  -3.523  1.00 83.90           O  
ATOM   2359  CG  GLU A 306      -5.030  -7.870  -1.613  1.00 83.90           C  
ATOM   2360  CD  GLU A 306      -6.107  -7.105  -2.367  1.00 83.90           C  
ATOM   2361  OE1 GLU A 306      -7.272  -7.088  -1.909  1.00 83.90           O  
ATOM   2362  OE2 GLU A 306      -5.782  -6.519  -3.423  1.00 83.90           O  
ATOM   2363  N   LYS A 307      -0.239  -8.212  -2.027  1.00 86.70           N  
ATOM   2364  CA  LYS A 307       1.078  -8.292  -2.653  1.00 86.70           C  
ATOM   2365  C   LYS A 307       1.076  -7.626  -4.025  1.00 86.70           C  
ATOM   2366  CB  LYS A 307       1.526  -9.749  -2.778  1.00 86.70           C  
ATOM   2367  O   LYS A 307       1.768  -8.077  -4.941  1.00 86.70           O  
ATOM   2368  CG  LYS A 307       1.720 -10.454  -1.443  1.00 86.70           C  
ATOM   2369  CD  LYS A 307       2.254 -11.868  -1.630  1.00 86.70           C  
ATOM   2370  CE  LYS A 307       2.449 -12.574  -0.295  1.00 86.70           C  
ATOM   2371  NZ  LYS A 307       2.987 -13.956  -0.473  1.00 86.70           N  
ATOM   2372  N   ASN A 308       0.188  -6.712  -4.190  1.00 88.18           N  
ATOM   2373  CA  ASN A 308       0.093  -6.043  -5.484  1.00 88.18           C  
ATOM   2374  C   ASN A 308       0.717  -4.651  -5.443  1.00 88.18           C  
ATOM   2375  CB  ASN A 308      -1.366  -5.957  -5.937  1.00 88.18           C  
ATOM   2376  O   ASN A 308       1.023  -4.073  -6.487  1.00 88.18           O  
ATOM   2377  CG  ASN A 308      -2.225  -5.143  -4.990  1.00 88.18           C  
ATOM   2378  ND2 ASN A 308      -3.486  -4.943  -5.356  1.00 88.18           N  
ATOM   2379  OD1 ASN A 308      -1.759  -4.695  -3.939  1.00 88.18           O  
ATOM   2380  N   THR A 309       0.929  -4.121  -4.319  1.00 91.80           N  
ATOM   2381  CA  THR A 309       1.539  -2.803  -4.182  1.00 91.80           C  
ATOM   2382  C   THR A 309       2.301  -2.694  -2.864  1.00 91.80           C  
ATOM   2383  CB  THR A 309       0.480  -1.687  -4.260  1.00 91.80           C  
ATOM   2384  O   THR A 309       2.374  -3.660  -2.102  1.00 91.80           O  
ATOM   2385  CG2 THR A 309      -0.416  -1.692  -3.026  1.00 91.80           C  
ATOM   2386  OG1 THR A 309       1.139  -0.418  -4.353  1.00 91.80           O  
ATOM   2387  N   VAL A 310       2.896  -1.486  -2.580  1.00 92.37           N  
ATOM   2388  CA  VAL A 310       3.692  -1.230  -1.384  1.00 92.37           C  
ATOM   2389  C   VAL A 310       2.800  -0.665  -0.281  1.00 92.37           C  
ATOM   2390  CB  VAL A 310       4.859  -0.260  -1.675  1.00 92.37           C  
ATOM   2391  O   VAL A 310       1.900   0.134  -0.550  1.00 92.37           O  
ATOM   2392  CG1 VAL A 310       5.661   0.017  -0.405  1.00 92.37           C  
ATOM   2393  CG2 VAL A 310       5.763  -0.827  -2.768  1.00 92.37           C  
ATOM   2394  N   GLN A 311       3.014  -1.139   0.851  1.00 90.87           N  
ATOM   2395  CA  GLN A 311       2.282  -0.644   2.012  1.00 90.87           C  
ATOM   2396  C   GLN A 311       3.225   0.004   3.022  1.00 90.87           C  
ATOM   2397  CB  GLN A 311       1.499  -1.777   2.677  1.00 90.87           C  
ATOM   2398  O   GLN A 311       4.380  -0.408   3.153  1.00 90.87           O  
ATOM   2399  CG  GLN A 311       0.781  -1.362   3.954  1.00 90.87           C  
ATOM   2400  CD  GLN A 311       0.080  -2.521   4.637  1.00 90.87           C  
ATOM   2401  NE2 GLN A 311      -0.469  -2.268   5.820  1.00 90.87           N  
ATOM   2402  OE1 GLN A 311       0.030  -3.634   4.105  1.00 90.87           O  
ATOM   2403  N   ALA A 312       2.717   1.080   3.563  1.00 88.81           N  
ATOM   2404  CA  ALA A 312       3.467   1.744   4.627  1.00 88.81           C  
ATOM   2405  C   ALA A 312       2.789   1.550   5.980  1.00 88.81           C  
ATOM   2406  CB  ALA A 312       3.622   3.232   4.320  1.00 88.81           C  
ATOM   2407  O   ALA A 312       1.582   1.769   6.113  1.00 88.81           O  
ATOM   2408  N   LEU A 313       3.614   1.078   6.930  1.00 84.08           N  
ATOM   2409  CA  LEU A 313       3.090   0.912   8.281  1.00 84.08           C  
ATOM   2410  C   LEU A 313       3.435   2.118   9.149  1.00 84.08           C  
ATOM   2411  CB  LEU A 313       3.643  -0.365   8.918  1.00 84.08           C  
ATOM   2412  O   LEU A 313       4.603   2.498   9.255  1.00 84.08           O  
ATOM   2413  CG  LEU A 313       3.422  -1.662   8.138  1.00 84.08           C  
ATOM   2414  CD1 LEU A 313       4.162  -2.816   8.807  1.00 84.08           C  
ATOM   2415  CD2 LEU A 313       1.933  -1.970   8.024  1.00 84.08           C  
ATOM   2416  N   THR A 314       2.331   2.826   9.574  1.00 76.63           N  
ATOM   2417  CA  THR A 314       2.520   3.994  10.428  1.00 76.63           C  
ATOM   2418  C   THR A 314       1.889   3.768  11.800  1.00 76.63           C  
ATOM   2419  CB  THR A 314       1.920   5.258   9.786  1.00 76.63           C  
ATOM   2420  O   THR A 314       1.145   2.805  11.996  1.00 76.63           O  
ATOM   2421  CG2 THR A 314       2.395   5.422   8.346  1.00 76.63           C  
ATOM   2422  OG1 THR A 314       0.490   5.160   9.798  1.00 76.63           O  
ATOM   2423  N   THR A 315       2.345   4.536  12.870  1.00 67.23           N  
ATOM   2424  CA  THR A 315       1.864   4.421  14.242  1.00 67.23           C  
ATOM   2425  C   THR A 315       0.668   5.340  14.474  1.00 67.23           C  
ATOM   2426  CB  THR A 315       2.976   4.755  15.254  1.00 67.23           C  
ATOM   2427  O   THR A 315       0.168   5.445  15.596  1.00 67.23           O  
ATOM   2428  CG2 THR A 315       4.087   3.711  15.215  1.00 67.23           C  
ATOM   2429  OG1 THR A 315       3.530   6.039  14.940  1.00 67.23           O  
ATOM   2430  N   GLY A 316      -0.040   5.722  13.361  1.00 64.95           N  
ATOM   2431  CA  GLY A 316      -1.137   6.666  13.511  1.00 64.95           C  
ATOM   2432  C   GLY A 316      -2.489   5.992  13.650  1.00 64.95           C  
ATOM   2433  O   GLY A 316      -2.606   4.779  13.465  1.00 64.95           O  
ATOM   2434  N   GLU A 317      -3.393   6.734  14.405  1.00 68.79           N  
ATOM   2435  CA  GLU A 317      -4.795   6.360  14.561  1.00 68.79           C  
ATOM   2436  C   GLU A 317      -5.621   6.797  13.355  1.00 68.79           C  
ATOM   2437  CB  GLU A 317      -5.374   6.966  15.842  1.00 68.79           C  
ATOM   2438  O   GLU A 317      -5.414   7.887  12.816  1.00 68.79           O  
ATOM   2439  CG  GLU A 317      -4.721   6.451  17.116  1.00 68.79           C  
ATOM   2440  CD  GLU A 317      -5.299   7.070  18.379  1.00 68.79           C  
ATOM   2441  OE1 GLU A 317      -4.864   6.695  19.492  1.00 68.79           O  
ATOM   2442  OE2 GLU A 317      -6.193   7.936  18.255  1.00 68.79           O  
ATOM   2443  N   VAL A 318      -6.389   5.763  12.811  1.00 72.15           N  
ATOM   2444  CA  VAL A 318      -7.275   6.076  11.694  1.00 72.15           C  
ATOM   2445  C   VAL A 318      -8.721   6.126  12.180  1.00 72.15           C  
ATOM   2446  CB  VAL A 318      -7.132   5.046  10.551  1.00 72.15           C  
ATOM   2447  O   VAL A 318      -9.206   5.179  12.806  1.00 72.15           O  
ATOM   2448  CG1 VAL A 318      -8.081   5.380   9.402  1.00 72.15           C  
ATOM   2449  CG2 VAL A 318      -5.687   4.996  10.057  1.00 72.15           C  
ATOM   2450  N   LYS A 319      -9.277   7.359  12.059  1.00 81.27           N  
ATOM   2451  CA  LYS A 319     -10.707   7.497  12.322  1.00 81.27           C  
ATOM   2452  C   LYS A 319     -11.515   7.410  11.031  1.00 81.27           C  
ATOM   2453  CB  LYS A 319     -10.996   8.820  13.033  1.00 81.27           C  
ATOM   2454  O   LYS A 319     -11.389   8.267  10.154  1.00 81.27           O  
ATOM   2455  CG  LYS A 319     -10.348   8.940  14.405  1.00 81.27           C  
ATOM   2456  CD  LYS A 319     -10.698  10.263  15.074  1.00 81.27           C  
ATOM   2457  CE  LYS A 319     -10.033  10.394  16.438  1.00 81.27           C  
ATOM   2458  NZ  LYS A 319     -10.365  11.694  17.094  1.00 81.27           N  
ATOM   2459  N   ALA A 320     -12.215   6.276  10.962  1.00 86.60           N  
ATOM   2460  CA  ALA A 320     -12.915   6.022   9.705  1.00 86.60           C  
ATOM   2461  C   ALA A 320     -14.419   5.899   9.930  1.00 86.60           C  
ATOM   2462  CB  ALA A 320     -12.375   4.758   9.041  1.00 86.60           C  
ATOM   2463  O   ALA A 320     -14.860   5.271  10.896  1.00 86.60           O  
ATOM   2464  N   SER A 321     -15.186   6.678   9.066  1.00 89.63           N  
ATOM   2465  CA  SER A 321     -16.640   6.568   9.026  1.00 89.63           C  
ATOM   2466  C   SER A 321     -17.127   6.187   7.632  1.00 89.63           C  
ATOM   2467  CB  SER A 321     -17.290   7.881   9.461  1.00 89.63           C  
ATOM   2468  O   SER A 321     -16.443   6.443   6.638  1.00 89.63           O  
ATOM   2469  OG  SER A 321     -16.887   8.232  10.774  1.00 89.63           O  
ATOM   2470  N   ILE A 322     -18.240   5.498   7.633  1.00 91.20           N  
ATOM   2471  CA  ILE A 322     -18.784   5.118   6.334  1.00 91.20           C  
ATOM   2472  C   ILE A 322     -20.137   5.793   6.124  1.00 91.20           C  
ATOM   2473  CB  ILE A 322     -18.925   3.584   6.208  1.00 91.20           C  
ATOM   2474  O   ILE A 322     -20.899   5.981   7.075  1.00 91.20           O  
ATOM   2475  CG1 ILE A 322     -19.800   3.033   7.340  1.00 91.20           C  
ATOM   2476  CG2 ILE A 322     -17.548   2.914   6.204  1.00 91.20           C  
ATOM   2477  CD1 ILE A 322     -20.222   1.584   7.146  1.00 91.20           C  
ATOM   2478  N   ARG A 323     -20.255   6.202   4.898  1.00 91.87           N  
ATOM   2479  CA  ARG A 323     -21.528   6.771   4.467  1.00 91.87           C  
ATOM   2480  C   ARG A 323     -22.330   5.763   3.652  1.00 91.87           C  
ATOM   2481  CB  ARG A 323     -21.299   8.043   3.649  1.00 91.87           C  
ATOM   2482  O   ARG A 323     -21.897   5.339   2.578  1.00 91.87           O  
ATOM   2483  CG  ARG A 323     -22.581   8.726   3.200  1.00 91.87           C  
ATOM   2484  CD  ARG A 323     -22.296   9.951   2.341  1.00 91.87           C  
ATOM   2485  NE  ARG A 323     -23.528  10.562   1.850  1.00 91.87           N  
ATOM   2486  NH1 ARG A 323     -22.478  12.352   0.835  1.00 91.87           N  
ATOM   2487  NH2 ARG A 323     -24.761  12.157   0.749  1.00 91.87           N  
ATOM   2488  CZ  ARG A 323     -23.586  11.689   1.146  1.00 91.87           C  
ATOM   2489  N   LEU A 324     -23.490   5.418   4.209  1.00 91.75           N  
ATOM   2490  CA  LEU A 324     -24.373   4.485   3.517  1.00 91.75           C  
ATOM   2491  C   LEU A 324     -25.533   5.223   2.856  1.00 91.75           C  
ATOM   2492  CB  LEU A 324     -24.912   3.434   4.491  1.00 91.75           C  
ATOM   2493  O   LEU A 324     -26.295   5.921   3.529  1.00 91.75           O  
ATOM   2494  CG  LEU A 324     -23.868   2.564   5.194  1.00 91.75           C  
ATOM   2495  CD1 LEU A 324     -24.523   1.738   6.296  1.00 91.75           C  
ATOM   2496  CD2 LEU A 324     -23.160   1.661   4.190  1.00 91.75           C  
ATOM   2497  N   THR A 325     -25.601   5.122   1.572  1.00 92.81           N  
ATOM   2498  CA  THR A 325     -26.711   5.707   0.829  1.00 92.81           C  
ATOM   2499  C   THR A 325     -27.682   4.625   0.366  1.00 92.81           C  
ATOM   2500  CB  THR A 325     -26.209   6.506  -0.389  1.00 92.81           C  
ATOM   2501  O   THR A 325     -27.329   3.778  -0.458  1.00 92.81           O  
ATOM   2502  CG2 THR A 325     -27.360   7.216  -1.093  1.00 92.81           C  
ATOM   2503  OG1 THR A 325     -25.255   7.481   0.047  1.00 92.81           O  
ATOM   2504  N   LEU A 326     -28.845   4.649   0.973  1.00 91.44           N  
ATOM   2505  CA  LEU A 326     -29.882   3.674   0.651  1.00 91.44           C  
ATOM   2506  C   LEU A 326     -30.829   4.219  -0.413  1.00 91.44           C  
ATOM   2507  CB  LEU A 326     -30.670   3.296   1.908  1.00 91.44           C  
ATOM   2508  O   LEU A 326     -31.390   5.305  -0.253  1.00 91.44           O  
ATOM   2509  CG  LEU A 326     -29.851   2.784   3.094  1.00 91.44           C  
ATOM   2510  CD1 LEU A 326     -30.714   2.733   4.351  1.00 91.44           C  
ATOM   2511  CD2 LEU A 326     -29.265   1.411   2.786  1.00 91.44           C  
ATOM   2512  N   ASP A 327     -30.921   3.502  -1.537  1.00 91.36           N  
ATOM   2513  CA  ASP A 327     -31.751   3.929  -2.660  1.00 91.36           C  
ATOM   2514  C   ASP A 327     -32.941   2.993  -2.850  1.00 91.36           C  
ATOM   2515  CB  ASP A 327     -30.923   3.995  -3.945  1.00 91.36           C  
ATOM   2516  O   ASP A 327     -32.854   2.012  -3.592  1.00 91.36           O  
ATOM   2517  CG  ASP A 327     -31.629   4.734  -5.068  1.00 91.36           C  
ATOM   2518  OD1 ASP A 327     -32.669   5.378  -4.815  1.00 91.36           O  
ATOM   2519  OD2 ASP A 327     -31.141   4.669  -6.217  1.00 91.36           O  
ATOM   2520  N   ASP A 328     -34.039   3.308  -2.167  1.00 88.38           N  
ATOM   2521  CA  ASP A 328     -35.274   2.531  -2.217  1.00 88.38           C  
ATOM   2522  C   ASP A 328     -34.997   1.046  -1.996  1.00 88.38           C  
ATOM   2523  CB  ASP A 328     -35.987   2.741  -3.554  1.00 88.38           C  
ATOM   2524  O   ASP A 328     -35.404   0.207  -2.803  1.00 88.38           O  
ATOM   2525  CG  ASP A 328     -36.598   4.124  -3.690  1.00 88.38           C  
ATOM   2526  OD1 ASP A 328     -37.043   4.697  -2.672  1.00 88.38           O  
ATOM   2527  OD2 ASP A 328     -36.639   4.645  -4.826  1.00 88.38           O  
ATOM   2528  N   TYR A 329     -34.287   0.738  -1.074  1.00 87.88           N  
ATOM   2529  CA  TYR A 329     -33.911  -0.619  -0.692  1.00 87.88           C  
ATOM   2530  C   TYR A 329     -35.080  -1.345  -0.037  1.00 87.88           C  
ATOM   2531  CB  TYR A 329     -32.711  -0.597   0.259  1.00 87.88           C  
ATOM   2532  O   TYR A 329     -35.600  -0.898   0.989  1.00 87.88           O  
ATOM   2533  CG  TYR A 329     -32.217  -1.970   0.645  1.00 87.88           C  
ATOM   2534  CD1 TYR A 329     -32.159  -2.361   1.981  1.00 87.88           C  
ATOM   2535  CD2 TYR A 329     -31.808  -2.879  -0.324  1.00 87.88           C  
ATOM   2536  CE1 TYR A 329     -31.703  -3.624   2.342  1.00 87.88           C  
ATOM   2537  CE2 TYR A 329     -31.350  -4.146   0.025  1.00 87.88           C  
ATOM   2538  OH  TYR A 329     -30.850  -5.761   1.710  1.00 87.88           O  
ATOM   2539  CZ  TYR A 329     -31.302  -4.508   1.358  1.00 87.88           C  
ATOM   2540  N   ASP A 330     -35.538  -2.485  -0.639  1.00 86.81           N  
ATOM   2541  CA  ASP A 330     -36.713  -3.221  -0.183  1.00 86.81           C  
ATOM   2542  C   ASP A 330     -36.333  -4.270   0.860  1.00 86.81           C  
ATOM   2543  CB  ASP A 330     -37.422  -3.887  -1.364  1.00 86.81           C  
ATOM   2544  O   ASP A 330     -35.440  -5.088   0.629  1.00 86.81           O  
ATOM   2545  CG  ASP A 330     -38.089  -2.889  -2.294  1.00 86.81           C  
ATOM   2546  OD1 ASP A 330     -38.589  -1.848  -1.815  1.00 86.81           O  
ATOM   2547  OD2 ASP A 330     -38.118  -3.147  -3.517  1.00 86.81           O  
ATOM   2548  N   VAL A 331     -37.028  -4.207   2.002  1.00 85.03           N  
ATOM   2549  CA  VAL A 331     -36.843  -5.206   3.050  1.00 85.03           C  
ATOM   2550  C   VAL A 331     -38.178  -5.876   3.366  1.00 85.03           C  
ATOM   2551  CB  VAL A 331     -36.243  -4.582   4.330  1.00 85.03           C  
ATOM   2552  O   VAL A 331     -39.165  -5.199   3.664  1.00 85.03           O  
ATOM   2553  CG1 VAL A 331     -35.974  -5.658   5.380  1.00 85.03           C  
ATOM   2554  CG2 VAL A 331     -34.961  -3.820   4.001  1.00 85.03           C  
ATOM   2555  N   VAL A 332     -38.192  -7.198   3.160  1.00 83.71           N  
ATOM   2556  CA  VAL A 332     -39.422  -7.937   3.424  1.00 83.71           C  
ATOM   2557  C   VAL A 332     -39.307  -8.675   4.756  1.00 83.71           C  
ATOM   2558  CB  VAL A 332     -39.739  -8.935   2.288  1.00 83.71           C  
ATOM   2559  O   VAL A 332     -38.358  -9.432   4.974  1.00 83.71           O  
ATOM   2560  CG1 VAL A 332     -41.042  -9.681   2.573  1.00 83.71           C  
ATOM   2561  CG2 VAL A 332     -39.818  -8.209   0.947  1.00 83.71           C  
ATOM   2562  N   TYR A 333     -40.292  -8.381   5.678  1.00 81.11           N  
ATOM   2563  CA  TYR A 333     -40.328  -9.044   6.977  1.00 81.11           C  
ATOM   2564  C   TYR A 333     -41.399 -10.128   7.008  1.00 81.11           C  
ATOM   2565  CB  TYR A 333     -40.583  -8.026   8.093  1.00 81.11           C  
ATOM   2566  O   TYR A 333     -42.573  -9.856   6.748  1.00 81.11           O  
ATOM   2567  CG  TYR A 333     -39.522  -6.958   8.195  1.00 81.11           C  
ATOM   2568  CD1 TYR A 333     -38.346  -7.183   8.908  1.00 81.11           C  
ATOM   2569  CD2 TYR A 333     -39.692  -5.722   7.581  1.00 81.11           C  
ATOM   2570  CE1 TYR A 333     -37.366  -6.200   9.006  1.00 81.11           C  
ATOM   2571  CE2 TYR A 333     -38.719  -4.733   7.672  1.00 81.11           C  
ATOM   2572  OH  TYR A 333     -36.594  -4.005   8.480  1.00 81.11           O  
ATOM   2573  CZ  TYR A 333     -37.561  -4.981   8.386  1.00 81.11           C  
ATOM   2574  N   GLN A 334     -40.865 -11.427   7.185  1.00 71.69           N  
ATOM   2575  CA  GLN A 334     -41.839 -12.508   7.306  1.00 71.69           C  
ATOM   2576  C   GLN A 334     -42.350 -12.629   8.739  1.00 71.69           C  
ATOM   2577  CB  GLN A 334     -41.228 -13.835   6.853  1.00 71.69           C  
ATOM   2578  O   GLN A 334     -41.628 -12.323   9.690  1.00 71.69           O  
ATOM   2579  CG  GLN A 334     -40.887 -13.880   5.369  1.00 71.69           C  
ATOM   2580  CD  GLN A 334     -40.303 -15.213   4.941  1.00 71.69           C  
ATOM   2581  NE2 GLN A 334     -40.126 -15.391   3.637  1.00 71.69           N  
ATOM   2582  OE1 GLN A 334     -40.013 -16.075   5.777  1.00 71.69           O  
ATOM   2583  N   ASN A 335     -43.623 -12.935   8.951  1.00 65.86           N  
ATOM   2584  CA  ASN A 335     -44.367 -13.029  10.202  1.00 65.86           C  
ATOM   2585  C   ASN A 335     -44.032 -14.311  10.958  1.00 65.86           C  
ATOM   2586  CB  ASN A 335     -45.872 -12.945   9.940  1.00 65.86           C  
ATOM   2587  O   ASN A 335     -44.393 -14.460  12.127  1.00 65.86           O  
ATOM   2588  CG  ASN A 335     -46.388 -11.519   9.948  1.00 65.86           C  
ATOM   2589  ND2 ASN A 335     -47.682 -11.355   9.702  1.00 65.86           N  
ATOM   2590  OD1 ASN A 335     -45.629 -10.573  10.173  1.00 65.86           O  
ATOM   2591  N   SER A 336     -43.035 -15.253  10.413  1.00 64.97           N  
ATOM   2592  CA  SER A 336     -42.761 -16.477  11.159  1.00 64.97           C  
ATOM   2593  C   SER A 336     -41.491 -16.343  11.992  1.00 64.97           C  
ATOM   2594  CB  SER A 336     -42.633 -17.667  10.207  1.00 64.97           C  
ATOM   2595  O   SER A 336     -40.389 -16.259  11.445  1.00 64.97           O  
ATOM   2596  OG  SER A 336     -41.528 -17.499   9.336  1.00 64.97           O  
ATOM   2597  N   GLN A 337     -41.686 -15.922  13.228  1.00 71.28           N  
ATOM   2598  CA  GLN A 337     -40.581 -15.679  14.149  1.00 71.28           C  
ATOM   2599  C   GLN A 337     -40.420 -16.835  15.132  1.00 71.28           C  
ATOM   2600  CB  GLN A 337     -40.793 -14.369  14.909  1.00 71.28           C  
ATOM   2601  O   GLN A 337     -41.406 -17.454  15.537  1.00 71.28           O  
ATOM   2602  CG  GLN A 337     -40.718 -13.128  14.030  1.00 71.28           C  
ATOM   2603  CD  GLN A 337     -40.835 -11.840  14.822  1.00 71.28           C  
ATOM   2604  NE2 GLN A 337     -40.794 -10.709  14.125  1.00 71.28           N  
ATOM   2605  OE1 GLN A 337     -40.961 -11.860  16.051  1.00 71.28           O  
ATOM   2606  N   SER A 338     -39.273 -17.407  15.218  1.00 81.24           N  
ATOM   2607  CA  SER A 338     -38.885 -18.456  16.156  1.00 81.24           C  
ATOM   2608  C   SER A 338     -38.283 -17.865  17.427  1.00 81.24           C  
ATOM   2609  CB  SER A 338     -37.886 -19.414  15.506  1.00 81.24           C  
ATOM   2610  O   SER A 338     -37.692 -16.784  17.396  1.00 81.24           O  
ATOM   2611  OG  SER A 338     -36.740 -18.714  15.052  1.00 81.24           O  
ATOM   2612  N   ASP A 339     -38.719 -18.370  18.535  1.00 85.89           N  
ATOM   2613  CA  ASP A 339     -38.231 -17.915  19.833  1.00 85.89           C  
ATOM   2614  C   ASP A 339     -36.858 -18.508  20.143  1.00 85.89           C  
ATOM   2615  CB  ASP A 339     -39.223 -18.281  20.938  1.00 85.89           C  
ATOM   2616  O   ASP A 339     -36.453 -19.501  19.535  1.00 85.89           O  
ATOM   2617  CG  ASP A 339     -39.090 -17.403  22.170  1.00 85.89           C  
ATOM   2618  OD1 ASP A 339     -38.275 -16.455  22.158  1.00 85.89           O  
ATOM   2619  OD2 ASP A 339     -39.804 -17.662  23.163  1.00 85.89           O  
ATOM   2620  N   CYS A 340     -36.154 -17.832  21.064  1.00 89.81           N  
ATOM   2621  CA  CYS A 340     -34.824 -18.307  21.428  1.00 89.81           C  
ATOM   2622  C   CYS A 340     -34.540 -18.057  22.904  1.00 89.81           C  
ATOM   2623  CB  CYS A 340     -33.758 -17.625  20.571  1.00 89.81           C  
ATOM   2624  O   CYS A 340     -35.214 -17.245  23.541  1.00 89.81           O  
ATOM   2625  SG  CYS A 340     -33.604 -15.851  20.877  1.00 89.81           S  
ATOM   2626  N   SER A 341     -33.653 -18.971  23.463  1.00 92.77           N  
ATOM   2627  CA  SER A 341     -33.151 -18.790  24.822  1.00 92.77           C  
ATOM   2628  C   SER A 341     -31.652 -18.510  24.825  1.00 92.77           C  
ATOM   2629  CB  SER A 341     -33.450 -20.025  25.673  1.00 92.77           C  
ATOM   2630  O   SER A 341     -30.895 -19.146  24.089  1.00 92.77           O  
ATOM   2631  OG  SER A 341     -32.773 -21.161  25.165  1.00 92.77           O  
ATOM   2632  N   ALA A 342     -31.301 -17.470  25.605  1.00 93.51           N  
ATOM   2633  CA  ALA A 342     -29.900 -17.058  25.624  1.00 93.51           C  
ATOM   2634  C   ALA A 342     -29.326 -17.132  27.036  1.00 93.51           C  
ATOM   2635  CB  ALA A 342     -29.754 -15.644  25.067  1.00 93.51           C  
ATOM   2636  O   ALA A 342     -30.024 -16.849  28.012  1.00 93.51           O  
ATOM   2637  N   THR A 343     -28.100 -17.541  27.080  1.00 93.56           N  
ATOM   2638  CA  THR A 343     -27.390 -17.609  28.353  1.00 93.56           C  
ATOM   2639  C   THR A 343     -26.042 -16.901  28.259  1.00 93.56           C  
ATOM   2640  CB  THR A 343     -27.177 -19.068  28.796  1.00 93.56           C  
ATOM   2641  O   THR A 343     -25.308 -17.079  27.284  1.00 93.56           O  
ATOM   2642  CG2 THR A 343     -26.589 -19.135  30.202  1.00 93.56           C  
ATOM   2643  OG1 THR A 343     -28.436 -19.754  28.784  1.00 93.56           O  
ATOM   2644  N   PHE A 344     -25.819 -16.049  29.306  1.00 93.63           N  
ATOM   2645  CA  PHE A 344     -24.528 -15.379  29.414  1.00 93.63           C  
ATOM   2646  C   PHE A 344     -23.427 -16.378  29.748  1.00 93.63           C  
ATOM   2647  CB  PHE A 344     -24.580 -14.278  30.478  1.00 93.63           C  
ATOM   2648  O   PHE A 344     -23.563 -17.170  30.683  1.00 93.63           O  
ATOM   2649  CG  PHE A 344     -23.230 -13.719  30.839  1.00 93.63           C  
ATOM   2650  CD1 PHE A 344     -22.689 -13.931  32.101  1.00 93.63           C  
ATOM   2651  CD2 PHE A 344     -22.501 -12.982  29.915  1.00 93.63           C  
ATOM   2652  CE1 PHE A 344     -21.439 -13.415  32.438  1.00 93.63           C  
ATOM   2653  CE2 PHE A 344     -21.252 -12.463  30.244  1.00 93.63           C  
ATOM   2654  CZ  PHE A 344     -20.724 -12.680  31.506  1.00 93.63           C  
ATOM   2655  N   LYS A 345     -22.321 -16.355  29.044  1.00 93.45           N  
ATOM   2656  CA  LYS A 345     -21.205 -17.268  29.275  1.00 93.45           C  
ATOM   2657  C   LYS A 345     -20.063 -16.566  30.004  1.00 93.45           C  
ATOM   2658  CB  LYS A 345     -20.704 -17.849  27.952  1.00 93.45           C  
ATOM   2659  O   LYS A 345     -19.749 -16.903  31.147  1.00 93.45           O  
ATOM   2660  CG  LYS A 345     -21.545 -19.002  27.424  1.00 93.45           C  
ATOM   2661  CD  LYS A 345     -20.782 -19.824  26.394  1.00 93.45           C  
ATOM   2662  CE  LYS A 345     -21.460 -21.163  26.132  1.00 93.45           C  
ATOM   2663  NZ  LYS A 345     -20.691 -21.992  25.157  1.00 93.45           N  
ATOM   2664  N   ASN A 346     -19.498 -15.568  29.342  1.00 93.20           N  
ATOM   2665  CA  ASN A 346     -18.402 -14.856  29.992  1.00 93.20           C  
ATOM   2666  C   ASN A 346     -18.132 -13.512  29.323  1.00 93.20           C  
ATOM   2667  CB  ASN A 346     -17.134 -15.712  29.996  1.00 93.20           C  
ATOM   2668  O   ASN A 346     -18.617 -13.253  28.221  1.00 93.20           O  
ATOM   2669  CG  ASN A 346     -16.616 -15.995  28.600  1.00 93.20           C  
ATOM   2670  ND2 ASN A 346     -15.724 -16.972  28.485  1.00 93.20           N  
ATOM   2671  OD1 ASN A 346     -17.012 -15.339  27.633  1.00 93.20           O  
ATOM   2672  N   LEU A 347     -17.433 -12.624  30.056  1.00 91.68           N  
ATOM   2673  CA  LEU A 347     -16.956 -11.318  29.616  1.00 91.68           C  
ATOM   2674  C   LEU A 347     -15.477 -11.141  29.940  1.00 91.68           C  
ATOM   2675  CB  LEU A 347     -17.771 -10.201  30.274  1.00 91.68           C  
ATOM   2676  O   LEU A 347     -15.094 -11.096  31.112  1.00 91.68           O  
ATOM   2677  CG  LEU A 347     -17.405  -8.770  29.876  1.00 91.68           C  
ATOM   2678  CD1 LEU A 347     -17.732  -8.528  28.406  1.00 91.68           C  
ATOM   2679  CD2 LEU A 347     -18.132  -7.765  30.764  1.00 91.68           C  
ATOM   2680  N   THR A 348     -14.709 -11.162  28.782  1.00 90.45           N  
ATOM   2681  CA  THR A 348     -13.262 -11.083  28.955  1.00 90.45           C  
ATOM   2682  C   THR A 348     -12.679  -9.947  28.120  1.00 90.45           C  
ATOM   2683  CB  THR A 348     -12.581 -12.409  28.570  1.00 90.45           C  
ATOM   2684  O   THR A 348     -13.172  -9.655  27.029  1.00 90.45           O  
ATOM   2685  CG2 THR A 348     -13.019 -13.541  29.493  1.00 90.45           C  
ATOM   2686  OG1 THR A 348     -12.930 -12.745  27.221  1.00 90.45           O  
ATOM   2687  N   GLY A 349     -11.753  -9.301  28.631  1.00 87.27           N  
ATOM   2688  CA  GLY A 349     -11.093  -8.251  27.871  1.00 87.27           C  
ATOM   2689  C   GLY A 349     -10.639  -7.087  28.732  1.00 87.27           C  
ATOM   2690  O   GLY A 349     -10.177  -7.285  29.858  1.00 87.27           O  
ATOM   2691  N   CYS A 350     -10.714  -5.931  28.136  1.00 82.52           N  
ATOM   2692  CA  CYS A 350     -10.224  -4.737  28.817  1.00 82.52           C  
ATOM   2693  C   CYS A 350     -11.240  -3.605  28.730  1.00 82.52           C  
ATOM   2694  CB  CYS A 350      -8.893  -4.287  28.217  1.00 82.52           C  
ATOM   2695  O   CYS A 350     -12.155  -3.647  27.905  1.00 82.52           O  
ATOM   2696  SG  CYS A 350      -8.997  -3.833  26.472  1.00 82.52           S  
ATOM   2697  N   TYR A 351     -11.204  -2.702  29.737  1.00 80.96           N  
ATOM   2698  CA  TYR A 351     -12.019  -1.493  29.680  1.00 80.96           C  
ATOM   2699  C   TYR A 351     -11.175  -0.283  29.299  1.00 80.96           C  
ATOM   2700  CB  TYR A 351     -12.709  -1.247  31.026  1.00 80.96           C  
ATOM   2701  O   TYR A 351      -9.956  -0.285  29.486  1.00 80.96           O  
ATOM   2702  CG  TYR A 351     -11.761  -0.844  32.129  1.00 80.96           C  
ATOM   2703  CD1 TYR A 351     -11.016  -1.799  32.817  1.00 80.96           C  
ATOM   2704  CD2 TYR A 351     -11.608   0.492  32.485  1.00 80.96           C  
ATOM   2705  CE1 TYR A 351     -10.143  -1.433  33.836  1.00 80.96           C  
ATOM   2706  CE2 TYR A 351     -10.737   0.870  33.502  1.00 80.96           C  
ATOM   2707  OH  TYR A 351      -9.146   0.270  35.178  1.00 80.96           O  
ATOM   2708  CZ  TYR A 351     -10.010  -0.098  34.170  1.00 80.96           C  
ATOM   2709  N   SER A 352     -11.780   0.591  28.521  1.00 75.44           N  
ATOM   2710  CA  SER A 352     -11.102   1.784  28.025  1.00 75.44           C  
ATOM   2711  C   SER A 352      -9.868   1.419  27.207  1.00 75.44           C  
ATOM   2712  CB  SER A 352     -10.702   2.696  29.187  1.00 75.44           C  
ATOM   2713  O   SER A 352      -8.811   2.036  27.359  1.00 75.44           O  
ATOM   2714  OG  SER A 352     -11.849   3.182  29.862  1.00 75.44           O  
ATOM   2715  N   CYS A 353     -10.043   0.300  26.403  1.00 71.27           N  
ATOM   2716  CA  CYS A 353      -8.987  -0.180  25.519  1.00 71.27           C  
ATOM   2717  C   CYS A 353      -9.513  -0.390  24.104  1.00 71.27           C  
ATOM   2718  CB  CYS A 353      -8.394  -1.485  26.051  1.00 71.27           C  
ATOM   2719  O   CYS A 353     -10.720  -0.526  23.900  1.00 71.27           O  
ATOM   2720  SG  CYS A 353      -9.574  -2.851  26.108  1.00 71.27           S  
ATOM   2721  N   ASP A 354      -8.548  -0.380  23.113  1.00 67.23           N  
ATOM   2722  CA  ASP A 354      -8.900  -0.533  21.705  1.00 67.23           C  
ATOM   2723  C   ASP A 354      -9.383  -1.951  21.410  1.00 67.23           C  
ATOM   2724  CB  ASP A 354      -7.707  -0.187  20.812  1.00 67.23           C  
ATOM   2725  O   ASP A 354     -10.241  -2.154  20.549  1.00 67.23           O  
ATOM   2726  CG  ASP A 354      -7.365   1.292  20.825  1.00 67.23           C  
ATOM   2727  OD1 ASP A 354      -8.256   2.121  21.109  1.00 67.23           O  
ATOM   2728  OD2 ASP A 354      -6.195   1.632  20.545  1.00 67.23           O  
ATOM   2729  N   GLU A 355      -8.815  -2.866  22.133  1.00 73.38           N  
ATOM   2730  CA  GLU A 355      -9.159  -4.273  21.947  1.00 73.38           C  
ATOM   2731  C   GLU A 355     -10.571  -4.567  22.444  1.00 73.38           C  
ATOM   2732  CB  GLU A 355      -8.150  -5.173  22.666  1.00 73.38           C  
ATOM   2733  O   GLU A 355     -11.229  -5.487  21.954  1.00 73.38           O  
ATOM   2734  CG  GLU A 355      -6.741  -5.094  22.097  1.00 73.38           C  
ATOM   2735  CD  GLU A 355      -6.643  -5.597  20.665  1.00 73.38           C  
ATOM   2736  OE1 GLU A 355      -5.742  -5.145  19.923  1.00 73.38           O  
ATOM   2737  OE2 GLU A 355      -7.475  -6.450  20.283  1.00 73.38           O  
ATOM   2738  N   GLY A 356     -11.048  -3.698  23.342  1.00 80.54           N  
ATOM   2739  CA  GLY A 356     -12.391  -3.846  23.879  1.00 80.54           C  
ATOM   2740  C   GLY A 356     -12.574  -5.116  24.689  1.00 80.54           C  
ATOM   2741  O   GLY A 356     -11.595  -5.765  25.064  1.00 80.54           O  
ATOM   2742  N   SER A 357     -13.757  -5.435  25.084  1.00 86.93           N  
ATOM   2743  CA  SER A 357     -14.101  -6.606  25.885  1.00 86.93           C  
ATOM   2744  C   SER A 357     -14.991  -7.568  25.104  1.00 86.93           C  
ATOM   2745  CB  SER A 357     -14.802  -6.185  27.177  1.00 86.93           C  
ATOM   2746  O   SER A 357     -15.926  -7.142  24.422  1.00 86.93           O  
ATOM   2747  OG  SER A 357     -15.996  -5.476  26.894  1.00 86.93           O  
ATOM   2748  N   ARG A 358     -14.574  -8.844  25.157  1.00 89.32           N  
ATOM   2749  CA  ARG A 358     -15.291  -9.876  24.414  1.00 89.32           C  
ATOM   2750  C   ARG A 358     -16.430 -10.457  25.245  1.00 89.32           C  
ATOM   2751  CB  ARG A 358     -14.335 -10.991  23.984  1.00 89.32           C  
ATOM   2752  O   ARG A 358     -16.194 -11.080  26.283  1.00 89.32           O  
ATOM   2753  CG  ARG A 358     -14.948 -11.987  23.013  1.00 89.32           C  
ATOM   2754  CD  ARG A 358     -13.932 -13.022  22.551  1.00 89.32           C  
ATOM   2755  NE  ARG A 358     -14.519 -13.970  21.608  1.00 89.32           N  
ATOM   2756  NH1 ARG A 358     -12.577 -15.183  21.299  1.00 89.32           N  
ATOM   2757  NH2 ARG A 358     -14.493 -15.777  20.191  1.00 89.32           N  
ATOM   2758  CZ  ARG A 358     -13.862 -14.975  21.034  1.00 89.32           C  
ATOM   2759  N   LEU A 359     -17.659 -10.225  24.776  1.00 90.79           N  
ATOM   2760  CA  LEU A 359     -18.876 -10.748  25.388  1.00 90.79           C  
ATOM   2761  C   LEU A 359     -19.338 -12.018  24.681  1.00 90.79           C  
ATOM   2762  CB  LEU A 359     -19.988  -9.696  25.352  1.00 90.79           C  
ATOM   2763  O   LEU A 359     -19.641 -11.993  23.486  1.00 90.79           O  
ATOM   2764  CG  LEU A 359     -21.373 -10.159  25.807  1.00 90.79           C  
ATOM   2765  CD1 LEU A 359     -21.370 -10.447  27.304  1.00 90.79           C  
ATOM   2766  CD2 LEU A 359     -22.427  -9.113  25.460  1.00 90.79           C  
ATOM   2767  N   CYS A 360     -19.364 -13.121  25.409  1.00 92.67           N  
ATOM   2768  CA  CYS A 360     -19.783 -14.396  24.839  1.00 92.67           C  
ATOM   2769  C   CYS A 360     -21.084 -14.876  25.473  1.00 92.67           C  
ATOM   2770  CB  CYS A 360     -18.694 -15.452  25.028  1.00 92.67           C  
ATOM   2771  O   CYS A 360     -21.222 -14.867  26.697  1.00 92.67           O  
ATOM   2772  SG  CYS A 360     -17.128 -15.032  24.232  1.00 92.67           S  
ATOM   2773  N   TYR A 361     -21.991 -15.315  24.657  1.00 93.06           N  
ATOM   2774  CA  TYR A 361     -23.281 -15.807  25.126  1.00 93.06           C  
ATOM   2775  C   TYR A 361     -23.762 -16.975  24.273  1.00 93.06           C  
ATOM   2776  CB  TYR A 361     -24.324 -14.685  25.109  1.00 93.06           C  
ATOM   2777  O   TYR A 361     -23.310 -17.152  23.139  1.00 93.06           O  
ATOM   2778  CG  TYR A 361     -24.462 -14.005  23.769  1.00 93.06           C  
ATOM   2779  CD1 TYR A 361     -23.647 -12.929  23.425  1.00 93.06           C  
ATOM   2780  CD2 TYR A 361     -25.408 -14.436  22.845  1.00 93.06           C  
ATOM   2781  CE1 TYR A 361     -23.772 -12.298  22.191  1.00 93.06           C  
ATOM   2782  CE2 TYR A 361     -25.542 -13.812  21.609  1.00 93.06           C  
ATOM   2783  OH  TYR A 361     -24.849 -12.125  20.069  1.00 93.06           O  
ATOM   2784  CZ  TYR A 361     -24.721 -12.746  21.292  1.00 93.06           C  
ATOM   2785  N   GLN A 362     -24.497 -17.781  24.848  1.00 94.08           N  
ATOM   2786  CA  GLN A 362     -25.027 -18.964  24.179  1.00 94.08           C  
ATOM   2787  C   GLN A 362     -26.508 -18.793  23.850  1.00 94.08           C  
ATOM   2788  CB  GLN A 362     -24.822 -20.209  25.045  1.00 94.08           C  
ATOM   2789  O   GLN A 362     -27.290 -18.353  24.695  1.00 94.08           O  
ATOM   2790  CG  GLN A 362     -25.205 -21.509  24.352  1.00 94.08           C  
ATOM   2791  CD  GLN A 362     -24.963 -22.730  25.220  1.00 94.08           C  
ATOM   2792  NE2 GLN A 362     -24.177 -23.673  24.711  1.00 94.08           N  
ATOM   2793  OE1 GLN A 362     -25.477 -22.824  26.339  1.00 94.08           O  
ATOM   2794  N   VAL A 363     -26.819 -19.094  22.558  1.00 93.34           N  
ATOM   2795  CA  VAL A 363     -28.201 -18.926  22.120  1.00 93.34           C  
ATOM   2796  C   VAL A 363     -28.753 -20.262  21.628  1.00 93.34           C  
ATOM   2797  CB  VAL A 363     -28.319 -17.859  21.009  1.00 93.34           C  
ATOM   2798  O   VAL A 363     -28.122 -20.940  20.814  1.00 93.34           O  
ATOM   2799  CG1 VAL A 363     -29.773 -17.691  20.574  1.00 93.34           C  
ATOM   2800  CG2 VAL A 363     -27.743 -16.527  21.485  1.00 93.34           C  
ATOM   2801  N   LYS A 364     -29.821 -20.597  22.172  1.00 93.60           N  
ATOM   2802  CA  LYS A 364     -30.580 -21.761  21.723  1.00 93.60           C  
ATOM   2803  C   LYS A 364     -31.840 -21.340  20.972  1.00 93.60           C  
ATOM   2804  CB  LYS A 364     -30.950 -22.651  22.910  1.00 93.60           C  
ATOM   2805  O   LYS A 364     -32.724 -20.699  21.544  1.00 93.60           O  
ATOM   2806  CG  LYS A 364     -31.631 -23.954  22.517  1.00 93.60           C  
ATOM   2807  CD  LYS A 364     -31.967 -24.800  23.739  1.00 93.60           C  
ATOM   2808  CE  LYS A 364     -32.698 -26.078  23.352  1.00 93.60           C  
ATOM   2809  NZ  LYS A 364     -33.007 -26.922  24.545  1.00 93.60           N  
ATOM   2810  N   ALA A 365     -31.893 -21.711  19.643  1.00 91.78           N  
ATOM   2811  CA  ALA A 365     -33.010 -21.276  18.809  1.00 91.78           C  
ATOM   2812  C   ALA A 365     -33.687 -22.466  18.136  1.00 91.78           C  
ATOM   2813  CB  ALA A 365     -32.532 -20.276  17.759  1.00 91.78           C  
ATOM   2814  O   ALA A 365     -33.032 -23.459  17.810  1.00 91.78           O  
ATOM   2815  N   GLU A 366     -34.998 -22.451  17.954  1.00 85.51           N  
ATOM   2816  CA  GLU A 366     -35.820 -23.493  17.346  1.00 85.51           C  
ATOM   2817  C   GLU A 366     -35.910 -23.312  15.834  1.00 85.51           C  
ATOM   2818  CB  GLU A 366     -37.222 -23.499  17.960  1.00 85.51           C  
ATOM   2819  O   GLU A 366     -36.106 -24.282  15.098  1.00 85.51           O  
ATOM   2820  CG  GLU A 366     -37.249 -23.894  19.430  1.00 85.51           C  
ATOM   2821  CD  GLU A 366     -38.651 -23.930  20.016  1.00 85.51           C  
ATOM   2822  OE1 GLU A 366     -38.801 -24.280  21.209  1.00 85.51           O  
ATOM   2823  OE2 GLU A 366     -39.607 -23.606  19.277  1.00 85.51           O  
ATOM   2824  N   GLY A 367     -35.544 -22.204  15.312  1.00 85.70           N  
ATOM   2825  CA  GLY A 367     -35.501 -21.818  13.911  1.00 85.70           C  
ATOM   2826  C   GLY A 367     -34.622 -20.610  13.650  1.00 85.70           C  
ATOM   2827  O   GLY A 367     -34.042 -20.046  14.581  1.00 85.70           O  
ATOM   2828  N   GLU A 368     -34.452 -20.280  12.402  1.00 85.92           N  
ATOM   2829  CA  GLU A 368     -33.673 -19.097  12.050  1.00 85.92           C  
ATOM   2830  C   GLU A 368     -34.335 -17.825  12.571  1.00 85.92           C  
ATOM   2831  CB  GLU A 368     -33.484 -19.009  10.534  1.00 85.92           C  
ATOM   2832  O   GLU A 368     -35.508 -17.570  12.290  1.00 85.92           O  
ATOM   2833  CG  GLU A 368     -32.420 -18.010  10.103  1.00 85.92           C  
ATOM   2834  CD  GLU A 368     -32.151 -18.027   8.607  1.00 85.92           C  
ATOM   2835  OE1 GLU A 368     -31.306 -17.234   8.133  1.00 85.92           O  
ATOM   2836  OE2 GLU A 368     -32.791 -18.839   7.903  1.00 85.92           O  
ATOM   2837  N   THR A 369     -33.650 -17.115  13.463  1.00 87.43           N  
ATOM   2838  CA  THR A 369     -34.179 -15.901  14.074  1.00 87.43           C  
ATOM   2839  C   THR A 369     -33.061 -14.895  14.334  1.00 87.43           C  
ATOM   2840  CB  THR A 369     -34.909 -16.212  15.393  1.00 87.43           C  
ATOM   2841  O   THR A 369     -31.886 -15.191  14.102  1.00 87.43           O  
ATOM   2842  CG2 THR A 369     -33.935 -16.699  16.461  1.00 87.43           C  
ATOM   2843  OG1 THR A 369     -35.562 -15.026  15.863  1.00 87.43           O  
ATOM   2844  N   ILE A 370     -33.461 -13.651  14.762  1.00 87.17           N  
ATOM   2845  CA  ILE A 370     -32.504 -12.592  15.063  1.00 87.17           C  
ATOM   2846  C   ILE A 370     -32.475 -12.335  16.568  1.00 87.17           C  
ATOM   2847  CB  ILE A 370     -32.845 -11.290  14.303  1.00 87.17           C  
ATOM   2848  O   ILE A 370     -33.504 -12.019  17.170  1.00 87.17           O  
ATOM   2849  CG1 ILE A 370     -32.792 -11.526  12.789  1.00 87.17           C  
ATOM   2850  CG2 ILE A 370     -31.895 -10.161  14.715  1.00 87.17           C  
ATOM   2851  CD1 ILE A 370     -33.241 -10.330  11.961  1.00 87.17           C  
ATOM   2852  N   PHE A 371     -31.336 -12.566  17.160  1.00 89.39           N  
ATOM   2853  CA  PHE A 371     -31.103 -12.272  18.569  1.00 89.39           C  
ATOM   2854  C   PHE A 371     -30.762 -10.799  18.765  1.00 89.39           C  
ATOM   2855  CB  PHE A 371     -29.976 -13.149  19.124  1.00 89.39           C  
ATOM   2856  O   PHE A 371     -29.880 -10.265  18.089  1.00 89.39           O  
ATOM   2857  CG  PHE A 371     -29.557 -12.786  20.523  1.00 89.39           C  
ATOM   2858  CD1 PHE A 371     -28.476 -11.941  20.741  1.00 89.39           C  
ATOM   2859  CD2 PHE A 371     -30.243 -13.290  21.619  1.00 89.39           C  
ATOM   2860  CE1 PHE A 371     -28.085 -11.603  22.035  1.00 89.39           C  
ATOM   2861  CE2 PHE A 371     -29.859 -12.957  22.915  1.00 89.39           C  
ATOM   2862  CZ  PHE A 371     -28.778 -12.114  23.120  1.00 89.39           C  
ATOM   2863  N   HIS A 372     -31.511 -10.095  19.698  1.00 89.60           N  
ATOM   2864  CA  HIS A 372     -31.286  -8.677  19.954  1.00 89.60           C  
ATOM   2865  C   HIS A 372     -31.250  -8.387  21.451  1.00 89.60           C  
ATOM   2866  CB  HIS A 372     -32.369  -7.833  19.282  1.00 89.60           C  
ATOM   2867  O   HIS A 372     -32.261  -8.538  22.141  1.00 89.60           O  
ATOM   2868  CG  HIS A 372     -32.129  -6.360  19.380  1.00 89.60           C  
ATOM   2869  CD2 HIS A 372     -30.997  -5.658  19.620  1.00 89.60           C  
ATOM   2870  ND1 HIS A 372     -33.135  -5.430  19.224  1.00 89.60           N  
ATOM   2871  CE1 HIS A 372     -32.629  -4.216  19.365  1.00 89.60           C  
ATOM   2872  NE2 HIS A 372     -31.333  -4.326  19.606  1.00 89.60           N  
ATOM   2873  N   PHE A 373     -30.113  -7.996  21.924  1.00 90.04           N  
ATOM   2874  CA  PHE A 373     -29.928  -7.622  23.321  1.00 90.04           C  
ATOM   2875  C   PHE A 373     -29.795  -6.111  23.464  1.00 90.04           C  
ATOM   2876  CB  PHE A 373     -28.694  -8.315  23.906  1.00 90.04           C  
ATOM   2877  O   PHE A 373     -28.999  -5.483  22.762  1.00 90.04           O  
ATOM   2878  CG  PHE A 373     -28.334  -7.848  25.290  1.00 90.04           C  
ATOM   2879  CD1 PHE A 373     -27.412  -6.826  25.477  1.00 90.04           C  
ATOM   2880  CD2 PHE A 373     -28.919  -8.433  26.407  1.00 90.04           C  
ATOM   2881  CE1 PHE A 373     -27.077  -6.392  26.757  1.00 90.04           C  
ATOM   2882  CE2 PHE A 373     -28.589  -8.004  27.689  1.00 90.04           C  
ATOM   2883  CZ  PHE A 373     -27.667  -6.984  27.863  1.00 90.04           C  
ATOM   2884  N   ILE A 374     -30.607  -5.569  24.400  1.00 88.27           N  
ATOM   2885  CA  ILE A 374     -30.580  -4.132  24.650  1.00 88.27           C  
ATOM   2886  C   ILE A 374     -30.515  -3.870  26.152  1.00 88.27           C  
ATOM   2887  CB  ILE A 374     -31.811  -3.429  24.036  1.00 88.27           C  
ATOM   2888  O   ILE A 374     -31.209  -4.525  26.934  1.00 88.27           O  
ATOM   2889  CG1 ILE A 374     -31.878  -3.690  22.526  1.00 88.27           C  
ATOM   2890  CG2 ILE A 374     -31.777  -1.926  24.331  1.00 88.27           C  
ATOM   2891  CD1 ILE A 374     -33.204  -3.298  21.889  1.00 88.27           C  
ATOM   2892  N   ASN A 375     -29.620  -2.975  26.444  1.00 87.74           N  
ATOM   2893  CA  ASN A 375     -29.565  -2.607  27.855  1.00 87.74           C  
ATOM   2894  C   ASN A 375     -30.618  -1.558  28.202  1.00 87.74           C  
ATOM   2895  CB  ASN A 375     -28.169  -2.099  28.223  1.00 87.74           C  
ATOM   2896  O   ASN A 375     -31.275  -1.014  27.313  1.00 87.74           O  
ATOM   2897  CG  ASN A 375     -27.879  -0.724  27.655  1.00 87.74           C  
ATOM   2898  ND2 ASN A 375     -27.060   0.048  28.359  1.00 87.74           N  
ATOM   2899  OD1 ASN A 375     -28.387  -0.358  26.592  1.00 87.74           O  
ATOM   2900  N   GLU A 376     -30.847  -1.213  29.457  1.00 81.27           N  
ATOM   2901  CA  GLU A 376     -31.875  -0.307  29.960  1.00 81.27           C  
ATOM   2902  C   GLU A 376     -31.653   1.115  29.452  1.00 81.27           C  
ATOM   2903  CB  GLU A 376     -31.901  -0.320  31.490  1.00 81.27           C  
ATOM   2904  O   GLU A 376     -32.611   1.823  29.134  1.00 81.27           O  
ATOM   2905  CG  GLU A 376     -32.486  -1.593  32.084  1.00 81.27           C  
ATOM   2906  CD  GLU A 376     -32.652  -1.530  33.594  1.00 81.27           C  
ATOM   2907  OE1 GLU A 376     -33.202  -2.487  34.185  1.00 81.27           O  
ATOM   2908  OE2 GLU A 376     -32.229  -0.515  34.191  1.00 81.27           O  
ATOM   2909  N   GLU A 377     -30.415   1.521  29.236  1.00 75.47           N  
ATOM   2910  CA  GLU A 377     -29.994   2.848  28.796  1.00 75.47           C  
ATOM   2911  C   GLU A 377     -29.844   2.904  27.278  1.00 75.47           C  
ATOM   2912  CB  GLU A 377     -28.677   3.245  29.469  1.00 75.47           C  
ATOM   2913  O   GLU A 377     -29.589   3.969  26.713  1.00 75.47           O  
ATOM   2914  CG  GLU A 377     -28.785   3.419  30.977  1.00 75.47           C  
ATOM   2915  CD  GLU A 377     -27.465   3.787  31.634  1.00 75.47           C  
ATOM   2916  OE1 GLU A 377     -27.431   3.954  32.875  1.00 75.47           O  
ATOM   2917  OE2 GLU A 377     -26.457   3.911  30.903  1.00 75.47           O  
ATOM   2918  N   GLU A 378     -30.157   1.807  26.578  1.00 73.86           N  
ATOM   2919  CA  GLU A 378     -30.112   1.622  25.131  1.00 73.86           C  
ATOM   2920  C   GLU A 378     -28.765   2.058  24.560  1.00 73.86           C  
ATOM   2921  CB  GLU A 378     -31.246   2.396  24.454  1.00 73.86           C  
ATOM   2922  O   GLU A 378     -28.699   2.590  23.450  1.00 73.86           O  
ATOM   2923  CG  GLU A 378     -32.634   1.868  24.784  1.00 73.86           C  
ATOM   2924  CD  GLU A 378     -33.738   2.538  23.982  1.00 73.86           C  
ATOM   2925  OE1 GLU A 378     -34.928   2.224  24.207  1.00 73.86           O  
ATOM   2926  OE2 GLU A 378     -33.409   3.385  23.121  1.00 73.86           O  
ATOM   2927  N   SER A 379     -27.798   1.934  25.378  1.00 73.59           N  
ATOM   2928  CA  SER A 379     -26.442   2.317  24.999  1.00 73.59           C  
ATOM   2929  C   SER A 379     -25.669   1.129  24.434  1.00 73.59           C  
ATOM   2930  CB  SER A 379     -25.694   2.898  26.199  1.00 73.59           C  
ATOM   2931  O   SER A 379     -24.738   1.306  23.646  1.00 73.59           O  
ATOM   2932  OG  SER A 379     -25.559   1.930  27.225  1.00 73.59           O  
ATOM   2933  N   ILE A 380     -26.082  -0.084  24.702  1.00 79.29           N  
ATOM   2934  CA  ILE A 380     -25.461  -1.305  24.201  1.00 79.29           C  
ATOM   2935  C   ILE A 380     -26.480  -2.109  23.396  1.00 79.29           C  
ATOM   2936  CB  ILE A 380     -24.891  -2.162  25.353  1.00 79.29           C  
ATOM   2937  O   ILE A 380     -27.560  -2.431  23.896  1.00 79.29           O  
ATOM   2938  CG1 ILE A 380     -23.824  -1.378  26.125  1.00 79.29           C  
ATOM   2939  CG2 ILE A 380     -24.322  -3.479  24.815  1.00 79.29           C  
ATOM   2940  CD1 ILE A 380     -23.332  -2.078  27.384  1.00 79.29           C  
ATOM   2941  N   ASN A 381     -26.074  -2.338  22.160  1.00 83.45           N  
ATOM   2942  CA  ASN A 381     -26.924  -3.109  21.259  1.00 83.45           C  
ATOM   2943  C   ASN A 381     -26.167  -4.280  20.639  1.00 83.45           C  
ATOM   2944  CB  ASN A 381     -27.501  -2.210  20.164  1.00 83.45           C  
ATOM   2945  O   ASN A 381     -25.153  -4.083  19.967  1.00 83.45           O  
ATOM   2946  CG  ASN A 381     -28.442  -1.154  20.711  1.00 83.45           C  
ATOM   2947  ND2 ASN A 381     -27.975   0.088  20.760  1.00 83.45           N  
ATOM   2948  OD1 ASN A 381     -29.578  -1.453  21.086  1.00 83.45           O  
ATOM   2949  N   VAL A 382     -26.684  -5.470  21.022  1.00 86.64           N  
ATOM   2950  CA  VAL A 382     -26.061  -6.658  20.447  1.00 86.64           C  
ATOM   2951  C   VAL A 382     -27.069  -7.396  19.568  1.00 86.64           C  
ATOM   2952  CB  VAL A 382     -25.518  -7.602  21.543  1.00 86.64           C  
ATOM   2953  O   VAL A 382     -28.156  -7.756  20.027  1.00 86.64           O  
ATOM   2954  CG1 VAL A 382     -24.865  -8.834  20.920  1.00 86.64           C  
ATOM   2955  CG2 VAL A 382     -24.525  -6.862  22.439  1.00 86.64           C  
ATOM   2956  N   ILE A 383     -26.642  -7.616  18.273  1.00 86.38           N  
ATOM   2957  CA  ILE A 383     -27.579  -8.245  17.349  1.00 86.38           C  
ATOM   2958  C   ILE A 383     -26.865  -9.332  16.549  1.00 86.38           C  
ATOM   2959  CB  ILE A 383     -28.216  -7.209  16.396  1.00 86.38           C  
ATOM   2960  O   ILE A 383     -25.747  -9.125  16.071  1.00 86.38           O  
ATOM   2961  CG1 ILE A 383     -29.370  -7.844  15.611  1.00 86.38           C  
ATOM   2962  CG2 ILE A 383     -27.163  -6.628  15.449  1.00 86.38           C  
ATOM   2963  CD1 ILE A 383     -30.290  -6.835  14.939  1.00 86.38           C  
ATOM   2964  N   ASN A 384     -27.511 -10.553  16.434  1.00 85.69           N  
ATOM   2965  CA  ASN A 384     -26.939 -11.672  15.693  1.00 85.69           C  
ATOM   2966  C   ASN A 384     -28.021 -12.495  14.998  1.00 85.69           C  
ATOM   2967  CB  ASN A 384     -26.108 -12.562  16.620  1.00 85.69           C  
ATOM   2968  O   ASN A 384     -29.101 -12.702  15.552  1.00 85.69           O  
ATOM   2969  CG  ASN A 384     -24.906 -11.842  17.198  1.00 85.69           C  
ATOM   2970  ND2 ASN A 384     -24.156 -12.530  18.051  1.00 85.69           N  
ATOM   2971  OD1 ASN A 384     -24.654 -10.677  16.881  1.00 85.69           O  
ATOM   2972  N   LYS A 385     -27.561 -12.917  13.741  1.00 85.76           N  
ATOM   2973  CA  LYS A 385     -28.391 -13.956  13.138  1.00 85.76           C  
ATOM   2974  C   LYS A 385     -28.119 -15.315  13.775  1.00 85.76           C  
ATOM   2975  CB  LYS A 385     -28.152 -14.026  11.629  1.00 85.76           C  
ATOM   2976  O   LYS A 385     -26.965 -15.737  13.881  1.00 85.76           O  
ATOM   2977  CG  LYS A 385     -29.195 -14.836  10.874  1.00 85.76           C  
ATOM   2978  CD  LYS A 385     -29.008 -14.722   9.366  1.00 85.76           C  
ATOM   2979  CE  LYS A 385     -30.039 -15.548   8.610  1.00 85.76           C  
ATOM   2980  NZ  LYS A 385     -29.894 -15.397   7.131  1.00 85.76           N  
ATOM   2981  N   VAL A 386     -29.197 -15.994  14.188  1.00 87.84           N  
ATOM   2982  CA  VAL A 386     -29.040 -17.233  14.942  1.00 87.84           C  
ATOM   2983  C   VAL A 386     -29.642 -18.396  14.157  1.00 87.84           C  
ATOM   2984  CB  VAL A 386     -29.696 -17.135  16.338  1.00 87.84           C  
ATOM   2985  O   VAL A 386     -30.767 -18.302  13.662  1.00 87.84           O  
ATOM   2986  CG1 VAL A 386     -29.528 -18.445  17.107  1.00 87.84           C  
ATOM   2987  CG2 VAL A 386     -29.102 -15.969  17.126  1.00 87.84           C  
ATOM   2988  N   ASN A 387     -28.761 -19.356  13.995  1.00 87.08           N  
ATOM   2989  CA  ASN A 387     -29.228 -20.577  13.347  1.00 87.08           C  
ATOM   2990  C   ASN A 387     -29.860 -21.538  14.350  1.00 87.08           C  
ATOM   2991  CB  ASN A 387     -28.079 -21.264  12.605  1.00 87.08           C  
ATOM   2992  O   ASN A 387     -29.627 -21.426  15.555  1.00 87.08           O  
ATOM   2993  CG  ASN A 387     -27.527 -20.420  11.473  1.00 87.08           C  
ATOM   2994  ND2 ASN A 387     -26.214 -20.467  11.285  1.00 87.08           N  
ATOM   2995  OD1 ASN A 387     -28.275 -19.731  10.775  1.00 87.08           O  
ATOM   2996  N   PRO A 388     -30.731 -22.479  13.767  1.00 88.62           N  
ATOM   2997  CA  PRO A 388     -31.362 -23.432  14.684  1.00 88.62           C  
ATOM   2998  C   PRO A 388     -30.346 -24.287  15.437  1.00 88.62           C  
ATOM   2999  CB  PRO A 388     -32.223 -24.295  13.759  1.00 88.62           C  
ATOM   3000  O   PRO A 388     -29.307 -24.651  14.881  1.00 88.62           O  
ATOM   3001  CG  PRO A 388     -32.300 -23.525  12.480  1.00 88.62           C  
ATOM   3002  CD  PRO A 388     -31.171 -22.534  12.452  1.00 88.62           C  
ATOM   3003  N   GLY A 389     -30.531 -24.548  16.718  1.00 90.91           N  
ATOM   3004  CA  GLY A 389     -29.615 -25.303  17.557  1.00 90.91           C  
ATOM   3005  C   GLY A 389     -28.955 -24.458  18.631  1.00 90.91           C  
ATOM   3006  O   GLY A 389     -29.425 -23.361  18.940  1.00 90.91           O  
ATOM   3007  N   VAL A 390     -27.945 -24.972  19.268  1.00 92.63           N  
ATOM   3008  CA  VAL A 390     -27.207 -24.285  20.323  1.00 92.63           C  
ATOM   3009  C   VAL A 390     -25.861 -23.804  19.785  1.00 92.63           C  
ATOM   3010  CB  VAL A 390     -26.995 -25.196  21.553  1.00 92.63           C  
ATOM   3011  O   VAL A 390     -25.042 -24.609  19.336  1.00 92.63           O  
ATOM   3012  CG1 VAL A 390     -26.268 -24.441  22.665  1.00 92.63           C  
ATOM   3013  CG2 VAL A 390     -28.333 -25.734  22.055  1.00 92.63           C  
ATOM   3014  N   SER A 391     -25.701 -22.460  19.803  1.00 92.47           N  
ATOM   3015  CA  SER A 391     -24.452 -21.905  19.291  1.00 92.47           C  
ATOM   3016  C   SER A 391     -23.930 -20.792  20.194  1.00 92.47           C  
ATOM   3017  CB  SER A 391     -24.643 -21.372  17.871  1.00 92.47           C  
ATOM   3018  O   SER A 391     -24.714 -20.044  20.782  1.00 92.47           O  
ATOM   3019  OG  SER A 391     -25.073 -22.405  17.000  1.00 92.47           O  
ATOM   3020  N   ASP A 392     -22.589 -20.727  20.270  1.00 92.17           N  
ATOM   3021  CA  ASP A 392     -21.910 -19.681  21.029  1.00 92.17           C  
ATOM   3022  C   ASP A 392     -21.600 -18.475  20.146  1.00 92.17           C  
ATOM   3023  CB  ASP A 392     -20.622 -20.221  21.653  1.00 92.17           C  
ATOM   3024  O   ASP A 392     -21.103 -18.629  19.028  1.00 92.17           O  
ATOM   3025  CG  ASP A 392     -20.876 -21.256  22.735  1.00 92.17           C  
ATOM   3026  OD1 ASP A 392     -21.994 -21.296  23.291  1.00 92.17           O  
ATOM   3027  OD2 ASP A 392     -19.948 -22.038  23.035  1.00 92.17           O  
ATOM   3028  N   TYR A 393     -21.980 -17.340  20.667  1.00 90.59           N  
ATOM   3029  CA  TYR A 393     -21.716 -16.087  19.967  1.00 90.59           C  
ATOM   3030  C   TYR A 393     -20.860 -15.157  20.818  1.00 90.59           C  
ATOM   3031  CB  TYR A 393     -23.029 -15.393  19.593  1.00 90.59           C  
ATOM   3032  O   TYR A 393     -21.074 -15.039  22.027  1.00 90.59           O  
ATOM   3033  CG  TYR A 393     -23.884 -16.186  18.635  1.00 90.59           C  
ATOM   3034  CD1 TYR A 393     -23.769 -16.008  17.258  1.00 90.59           C  
ATOM   3035  CD2 TYR A 393     -24.808 -17.114  19.103  1.00 90.59           C  
ATOM   3036  CE1 TYR A 393     -24.556 -16.735  16.371  1.00 90.59           C  
ATOM   3037  CE2 TYR A 393     -25.600 -17.847  18.225  1.00 90.59           C  
ATOM   3038  OH  TYR A 393     -26.248 -18.373  15.989  1.00 90.59           O  
ATOM   3039  CZ  TYR A 393     -25.467 -17.651  16.863  1.00 90.59           C  
ATOM   3040  N   CYS A 394     -19.943 -14.495  20.144  1.00 89.10           N  
ATOM   3041  CA  CYS A 394     -19.082 -13.545  20.839  1.00 89.10           C  
ATOM   3042  C   CYS A 394     -19.021 -12.217  20.093  1.00 89.10           C  
ATOM   3043  CB  CYS A 394     -17.674 -14.115  21.000  1.00 89.10           C  
ATOM   3044  O   CYS A 394     -18.945 -12.194  18.864  1.00 89.10           O  
ATOM   3045  SG  CYS A 394     -17.615 -15.658  21.938  1.00 89.10           S  
ATOM   3046  N   THR A 395     -19.087 -11.159  20.942  1.00 85.77           N  
ATOM   3047  CA  THR A 395     -18.990  -9.826  20.358  1.00 85.77           C  
ATOM   3048  C   THR A 395     -18.084  -8.931  21.199  1.00 85.77           C  
ATOM   3049  CB  THR A 395     -20.378  -9.173  20.224  1.00 85.77           C  
ATOM   3050  O   THR A 395     -17.948  -9.137  22.407  1.00 85.77           O  
ATOM   3051  CG2 THR A 395     -20.977  -8.866  21.593  1.00 85.77           C  
ATOM   3052  OG1 THR A 395     -20.256  -7.952  19.483  1.00 85.77           O  
ATOM   3053  N   VAL A 396     -17.485  -8.001  20.487  1.00 84.68           N  
ATOM   3054  CA  VAL A 396     -16.585  -7.081  21.175  1.00 84.68           C  
ATOM   3055  C   VAL A 396     -17.342  -5.813  21.566  1.00 84.68           C  
ATOM   3056  CB  VAL A 396     -15.363  -6.723  20.301  1.00 84.68           C  
ATOM   3057  O   VAL A 396     -17.960  -5.165  20.719  1.00 84.68           O  
ATOM   3058  CG1 VAL A 396     -14.466  -5.712  21.013  1.00 84.68           C  
ATOM   3059  CG2 VAL A 396     -14.575  -7.983  19.945  1.00 84.68           C  
ATOM   3060  N   LEU A 397     -17.361  -5.459  22.931  1.00 84.94           N  
ATOM   3061  CA  LEU A 397     -17.976  -4.247  23.463  1.00 84.94           C  
ATOM   3062  C   LEU A 397     -16.938  -3.371  24.156  1.00 84.94           C  
ATOM   3063  CB  LEU A 397     -19.099  -4.601  24.441  1.00 84.94           C  
ATOM   3064  O   LEU A 397     -15.954  -3.878  24.698  1.00 84.94           O  
ATOM   3065  CG  LEU A 397     -20.278  -5.386  23.866  1.00 84.94           C  
ATOM   3066  CD1 LEU A 397     -21.246  -5.779  24.977  1.00 84.94           C  
ATOM   3067  CD2 LEU A 397     -20.991  -4.570  22.793  1.00 84.94           C  
ATOM   3068  N   HIS A 398     -17.205  -2.090  24.175  1.00 82.02           N  
ATOM   3069  CA  HIS A 398     -16.308  -1.144  24.829  1.00 82.02           C  
ATOM   3070  C   HIS A 398     -16.958  -0.533  26.066  1.00 82.02           C  
ATOM   3071  CB  HIS A 398     -15.892  -0.040  23.855  1.00 82.02           C  
ATOM   3072  O   HIS A 398     -18.052   0.029  25.984  1.00 82.02           O  
ATOM   3073  CG  HIS A 398     -15.067  -0.532  22.708  1.00 82.02           C  
ATOM   3074  CD2 HIS A 398     -15.425  -0.958  21.474  1.00 82.02           C  
ATOM   3075  ND1 HIS A 398     -13.694  -0.627  22.767  1.00 82.02           N  
ATOM   3076  CE1 HIS A 398     -13.241  -1.092  21.614  1.00 82.02           C  
ATOM   3077  NE2 HIS A 398     -14.271  -1.300  20.812  1.00 82.02           N  
ATOM   3078  N   PHE A 399     -16.112  -0.665  27.124  1.00 83.07           N  
ATOM   3079  CA  PHE A 399     -16.599  -0.173  28.407  1.00 83.07           C  
ATOM   3080  C   PHE A 399     -15.646   0.865  28.986  1.00 83.07           C  
ATOM   3081  CB  PHE A 399     -16.778  -1.330  29.395  1.00 83.07           C  
ATOM   3082  O   PHE A 399     -14.458   0.876  28.658  1.00 83.07           O  
ATOM   3083  CG  PHE A 399     -17.798  -2.348  28.960  1.00 83.07           C  
ATOM   3084  CD1 PHE A 399     -19.155  -2.115  29.146  1.00 83.07           C  
ATOM   3085  CD2 PHE A 399     -17.399  -3.538  28.366  1.00 83.07           C  
ATOM   3086  CE1 PHE A 399     -20.101  -3.056  28.744  1.00 83.07           C  
ATOM   3087  CE2 PHE A 399     -18.338  -4.482  27.962  1.00 83.07           C  
ATOM   3088  CZ  PHE A 399     -19.689  -4.240  28.153  1.00 83.07           C  
ATOM   3089  N   SER A 400     -16.196   1.698  29.834  1.00 78.77           N  
ATOM   3090  CA  SER A 400     -15.393   2.753  30.445  1.00 78.77           C  
ATOM   3091  C   SER A 400     -15.128   2.463  31.918  1.00 78.77           C  
ATOM   3092  CB  SER A 400     -16.089   4.107  30.301  1.00 78.77           C  
ATOM   3093  O   SER A 400     -14.382   3.192  32.575  1.00 78.77           O  
ATOM   3094  OG  SER A 400     -17.378   4.076  30.888  1.00 78.77           O  
ATOM   3095  N   ARG A 401     -15.606   1.446  32.442  1.00 80.23           N  
ATOM   3096  CA  ARG A 401     -15.435   1.063  33.840  1.00 80.23           C  
ATOM   3097  C   ARG A 401     -14.954  -0.379  33.958  1.00 80.23           C  
ATOM   3098  CB  ARG A 401     -16.744   1.244  34.612  1.00 80.23           C  
ATOM   3099  O   ARG A 401     -15.224  -1.203  33.081  1.00 80.23           O  
ATOM   3100  CG  ARG A 401     -17.908   0.448  34.045  1.00 80.23           C  
ATOM   3101  CD  ARG A 401     -19.212   0.766  34.763  1.00 80.23           C  
ATOM   3102  NE  ARG A 401     -20.328  -0.002  34.219  1.00 80.23           N  
ATOM   3103  NH1 ARG A 401     -21.899   0.854  35.680  1.00 80.23           N  
ATOM   3104  NH2 ARG A 401     -22.518  -0.685  34.099  1.00 80.23           N  
ATOM   3105  CZ  ARG A 401     -21.579   0.057  34.667  1.00 80.23           C  
ATOM   3106  N   PRO A 402     -14.201  -0.780  34.995  1.00 78.24           N  
ATOM   3107  CA  PRO A 402     -13.574  -2.087  35.205  1.00 78.24           C  
ATOM   3108  C   PRO A 402     -14.568  -3.149  35.669  1.00 78.24           C  
ATOM   3109  CB  PRO A 402     -12.529  -1.807  36.288  1.00 78.24           C  
ATOM   3110  O   PRO A 402     -14.433  -4.323  35.314  1.00 78.24           O  
ATOM   3111  CG  PRO A 402     -13.029  -0.588  36.995  1.00 78.24           C  
ATOM   3112  CD  PRO A 402     -13.797   0.251  36.015  1.00 78.24           C  
ATOM   3113  N   VAL A 403     -15.595  -2.823  36.492  1.00 86.90           N  
ATOM   3114  CA  VAL A 403     -16.631  -3.752  36.931  1.00 86.90           C  
ATOM   3115  C   VAL A 403     -17.916  -3.502  36.144  1.00 86.90           C  
ATOM   3116  CB  VAL A 403     -16.902  -3.625  38.447  1.00 86.90           C  
ATOM   3117  O   VAL A 403     -18.495  -2.416  36.218  1.00 86.90           O  
ATOM   3118  CG1 VAL A 403     -17.966  -4.628  38.891  1.00 86.90           C  
ATOM   3119  CG2 VAL A 403     -15.611  -3.827  39.238  1.00 86.90           C  
ATOM   3120  N   ILE A 404     -18.239  -4.582  35.392  1.00 88.41           N  
ATOM   3121  CA  ILE A 404     -19.400  -4.475  34.515  1.00 88.41           C  
ATOM   3122  C   ILE A 404     -20.573  -5.246  35.115  1.00 88.41           C  
ATOM   3123  CB  ILE A 404     -19.085  -4.997  33.095  1.00 88.41           C  
ATOM   3124  O   ILE A 404     -20.442  -6.424  35.453  1.00 88.41           O  
ATOM   3125  CG1 ILE A 404     -17.856  -4.281  32.523  1.00 88.41           C  
ATOM   3126  CG2 ILE A 404     -20.297  -4.823  32.175  1.00 88.41           C  
ATOM   3127  CD1 ILE A 404     -18.000  -2.767  32.449  1.00 88.41           C  
ATOM   3128  N   SER A 405     -21.637  -4.555  35.364  1.00 89.05           N  
ATOM   3129  CA  SER A 405     -22.909  -5.155  35.751  1.00 89.05           C  
ATOM   3130  C   SER A 405     -24.077  -4.482  35.038  1.00 89.05           C  
ATOM   3131  CB  SER A 405     -23.105  -5.066  37.265  1.00 89.05           C  
ATOM   3132  O   SER A 405     -24.510  -3.397  35.433  1.00 89.05           O  
ATOM   3133  OG  SER A 405     -24.312  -5.699  37.654  1.00 89.05           O  
ATOM   3134  N   ILE A 406     -24.513  -5.152  34.000  1.00 88.38           N  
ATOM   3135  CA  ILE A 406     -25.524  -4.561  33.130  1.00 88.38           C  
ATOM   3136  C   ILE A 406     -26.765  -5.451  33.102  1.00 88.38           C  
ATOM   3137  CB  ILE A 406     -24.984  -4.348  31.698  1.00 88.38           C  
ATOM   3138  O   ILE A 406     -26.661  -6.665  32.909  1.00 88.38           O  
ATOM   3139  CG1 ILE A 406     -23.766  -3.418  31.720  1.00 88.38           C  
ATOM   3140  CG2 ILE A 406     -26.081  -3.793  30.785  1.00 88.38           C  
ATOM   3141  CD1 ILE A 406     -23.001  -3.370  30.405  1.00 88.38           C  
ATOM   3142  N   GLU A 407     -27.841  -4.838  33.382  1.00 90.98           N  
ATOM   3143  CA  GLU A 407     -29.123  -5.520  33.231  1.00 90.98           C  
ATOM   3144  C   GLU A 407     -29.810  -5.122  31.928  1.00 90.98           C  
ATOM   3145  CB  GLU A 407     -30.036  -5.216  34.422  1.00 90.98           C  
ATOM   3146  O   GLU A 407     -29.958  -3.934  31.636  1.00 90.98           O  
ATOM   3147  CG  GLU A 407     -29.519  -5.756  35.747  1.00 90.98           C  
ATOM   3148  CD  GLU A 407     -30.443  -5.459  36.917  1.00 90.98           C  
ATOM   3149  OE1 GLU A 407     -30.101  -5.819  38.067  1.00 90.98           O  
ATOM   3150  OE2 GLU A 407     -31.518  -4.863  36.683  1.00 90.98           O  
ATOM   3151  N   GLY A 408     -30.147  -6.087  31.173  1.00 90.69           N  
ATOM   3152  CA  GLY A 408     -30.795  -5.814  29.900  1.00 90.69           C  
ATOM   3153  C   GLY A 408     -31.838  -6.852  29.527  1.00 90.69           C  
ATOM   3154  O   GLY A 408     -32.193  -7.704  30.344  1.00 90.69           O  
ATOM   3155  N   THR A 409     -32.406  -6.585  28.327  1.00 92.53           N  
ATOM   3156  CA  THR A 409     -33.410  -7.507  27.808  1.00 92.53           C  
ATOM   3157  C   THR A 409     -33.020  -8.006  26.419  1.00 92.53           C  
ATOM   3158  CB  THR A 409     -34.799  -6.844  27.746  1.00 92.53           C  
ATOM   3159  O   THR A 409     -32.436  -7.262  25.628  1.00 92.53           O  
ATOM   3160  CG2 THR A 409     -35.283  -6.451  29.139  1.00 92.53           C  
ATOM   3161  OG1 THR A 409     -34.725  -5.669  26.930  1.00 92.53           O  
ATOM   3162  N   TYR A 410     -33.139  -9.312  26.261  1.00 91.91           N  
ATOM   3163  CA  TYR A 410     -32.920  -9.839  24.918  1.00 91.91           C  
ATOM   3164  C   TYR A 410     -34.221 -10.357  24.316  1.00 91.91           C  
ATOM   3165  CB  TYR A 410     -31.875 -10.959  24.944  1.00 91.91           C  
ATOM   3166  O   TYR A 410     -35.131 -10.762  25.043  1.00 91.91           O  
ATOM   3167  CG  TYR A 410     -32.368 -12.235  25.582  1.00 91.91           C  
ATOM   3168  CD1 TYR A 410     -32.199 -12.465  26.945  1.00 91.91           C  
ATOM   3169  CD2 TYR A 410     -33.002 -13.212  24.823  1.00 91.91           C  
ATOM   3170  CE1 TYR A 410     -32.649 -13.640  27.538  1.00 91.91           C  
ATOM   3171  CE2 TYR A 410     -33.457 -14.391  25.405  1.00 91.91           C  
ATOM   3172  OH  TYR A 410     -33.725 -15.761  27.341  1.00 91.91           O  
ATOM   3173  CZ  TYR A 410     -33.277 -14.596  26.760  1.00 91.91           C  
ATOM   3174  N   ASP A 411     -34.286 -10.218  22.952  1.00 89.98           N  
ATOM   3175  CA  ASP A 411     -35.466 -10.693  22.237  1.00 89.98           C  
ATOM   3176  C   ASP A 411     -35.076 -11.392  20.936  1.00 89.98           C  
ATOM   3177  CB  ASP A 411     -36.420  -9.533  21.945  1.00 89.98           C  
ATOM   3178  O   ASP A 411     -34.068 -11.045  20.317  1.00 89.98           O  
ATOM   3179  CG  ASP A 411     -37.602  -9.939  21.082  1.00 89.98           C  
ATOM   3180  OD1 ASP A 411     -38.215 -10.995  21.347  1.00 89.98           O  
ATOM   3181  OD2 ASP A 411     -37.921  -9.198  20.128  1.00 89.98           O  
ATOM   3182  N   CYS A 412     -35.784 -12.471  20.556  1.00 85.67           N  
ATOM   3183  CA  CYS A 412     -35.557 -13.233  19.333  1.00 85.67           C  
ATOM   3184  C   CYS A 412     -36.793 -13.211  18.440  1.00 85.67           C  
ATOM   3185  CB  CYS A 412     -35.180 -14.676  19.662  1.00 85.67           C  
ATOM   3186  O   CYS A 412     -36.884 -13.978  17.480  1.00 85.67           O  
ATOM   3187  SG  CYS A 412     -33.622 -14.834  20.563  1.00 85.67           S  
ATOM   3188  N   GLY A 413     -37.772 -12.158  18.787  1.00 77.33           N  
ATOM   3189  CA  GLY A 413     -38.895 -12.063  17.868  1.00 77.33           C  
ATOM   3190  C   GLY A 413     -40.241 -12.196  18.556  1.00 77.33           C  
ATOM   3191  O   GLY A 413     -41.229 -11.603  18.118  1.00 77.33           O  
ATOM   3192  N   LEU A 414     -40.412 -12.914  19.728  1.00 77.95           N  
ATOM   3193  CA  LEU A 414     -41.723 -13.177  20.310  1.00 77.95           C  
ATOM   3194  C   LEU A 414     -41.825 -12.586  21.712  1.00 77.95           C  
ATOM   3195  CB  LEU A 414     -41.998 -14.682  20.356  1.00 77.95           C  
ATOM   3196  O   LEU A 414     -42.774 -11.861  22.018  1.00 77.95           O  
ATOM   3197  CG  LEU A 414     -42.266 -15.365  19.014  1.00 77.95           C  
ATOM   3198  CD1 LEU A 414     -42.253 -16.881  19.178  1.00 77.95           C  
ATOM   3199  CD2 LEU A 414     -43.595 -14.896  18.431  1.00 77.95           C  
ATOM   3200  N   SER A 415     -40.770 -12.808  22.514  1.00 84.07           N  
ATOM   3201  CA  SER A 415     -40.840 -12.306  23.882  1.00 84.07           C  
ATOM   3202  C   SER A 415     -39.492 -11.763  24.342  1.00 84.07           C  
ATOM   3203  CB  SER A 415     -41.307 -13.409  24.834  1.00 84.07           C  
ATOM   3204  O   SER A 415     -38.443 -12.232  23.896  1.00 84.07           O  
ATOM   3205  OG  SER A 415     -40.395 -14.494  24.833  1.00 84.07           O  
ATOM   3206  N   LYS A 416     -39.602 -10.682  25.156  1.00 88.17           N  
ATOM   3207  CA  LYS A 416     -38.413 -10.096  25.767  1.00 88.17           C  
ATOM   3208  C   LYS A 416     -38.075 -10.788  27.085  1.00 88.17           C  
ATOM   3209  CB  LYS A 416     -38.611  -8.597  25.997  1.00 88.17           C  
ATOM   3210  O   LYS A 416     -38.952 -10.991  27.928  1.00 88.17           O  
ATOM   3211  CG  LYS A 416     -38.696  -7.780  24.716  1.00 88.17           C  
ATOM   3212  CD  LYS A 416     -38.788  -6.289  25.010  1.00 88.17           C  
ATOM   3213  CE  LYS A 416     -38.879  -5.470  23.729  1.00 88.17           C  
ATOM   3214  NZ  LYS A 416     -38.906  -4.004  24.009  1.00 88.17           N  
ATOM   3215  N   ARG A 417     -36.833 -11.256  27.221  1.00 92.44           N  
ATOM   3216  CA  ARG A 417     -36.357 -11.919  28.430  1.00 92.44           C  
ATOM   3217  C   ARG A 417     -35.158 -11.185  29.022  1.00 92.44           C  
ATOM   3218  CB  ARG A 417     -35.987 -13.374  28.136  1.00 92.44           C  
ATOM   3219  O   ARG A 417     -34.346 -10.620  28.287  1.00 92.44           O  
ATOM   3220  CG  ARG A 417     -37.154 -14.221  27.654  1.00 92.44           C  
ATOM   3221  CD  ARG A 417     -36.742 -15.669  27.422  1.00 92.44           C  
ATOM   3222  NE  ARG A 417     -37.843 -16.462  26.882  1.00 92.44           N  
ATOM   3223  NH1 ARG A 417     -36.761 -18.491  27.102  1.00 92.44           N  
ATOM   3224  NH2 ARG A 417     -38.883 -18.406  26.239  1.00 92.44           N  
ATOM   3225  CZ  ARG A 417     -37.826 -17.784  26.742  1.00 92.44           C  
ATOM   3226  N   PRO A 418     -35.147 -11.123  30.350  1.00 92.88           N  
ATOM   3227  CA  PRO A 418     -34.042 -10.408  30.993  1.00 92.88           C  
ATOM   3228  C   PRO A 418     -32.725 -11.178  30.930  1.00 92.88           C  
ATOM   3229  CB  PRO A 418     -34.516 -10.255  32.441  1.00 92.88           C  
ATOM   3230  O   PRO A 418     -32.726 -12.411  30.939  1.00 92.88           O  
ATOM   3231  CG  PRO A 418     -35.406 -11.432  32.678  1.00 92.88           C  
ATOM   3232  CD  PRO A 418     -36.128 -11.749  31.399  1.00 92.88           C  
ATOM   3233  N   MET A 419     -31.644 -10.537  30.814  1.00 91.45           N  
ATOM   3234  CA  MET A 419     -30.291 -11.085  30.857  1.00 91.45           C  
ATOM   3235  C   MET A 419     -29.347 -10.146  31.601  1.00 91.45           C  
ATOM   3236  CB  MET A 419     -29.768 -11.338  29.442  1.00 91.45           C  
ATOM   3237  O   MET A 419     -29.383  -8.932  31.395  1.00 91.45           O  
ATOM   3238  CG  MET A 419     -28.382 -11.961  29.404  1.00 91.45           C  
ATOM   3239  SD  MET A 419     -27.783 -12.238  27.691  1.00 91.45           S  
ATOM   3240  CE  MET A 419     -26.528 -13.514  27.994  1.00 91.45           C  
ATOM   3241  N   VAL A 420     -28.626 -10.736  32.504  1.00 91.61           N  
ATOM   3242  CA  VAL A 420     -27.664  -9.959  33.278  1.00 91.61           C  
ATOM   3243  C   VAL A 420     -26.243 -10.319  32.849  1.00 91.61           C  
ATOM   3244  CB  VAL A 420     -27.837 -10.190  34.796  1.00 91.61           C  
ATOM   3245  O   VAL A 420     -25.873 -11.495  32.828  1.00 91.61           O  
ATOM   3246  CG1 VAL A 420     -26.813  -9.377  35.586  1.00 91.61           C  
ATOM   3247  CG2 VAL A 420     -29.257  -9.834  35.231  1.00 91.61           C  
ATOM   3248  N   ILE A 421     -25.499  -9.223  32.495  1.00 91.14           N  
ATOM   3249  CA  ILE A 421     -24.105  -9.384  32.099  1.00 91.14           C  
ATOM   3250  C   ILE A 421     -23.191  -8.872  33.211  1.00 91.14           C  
ATOM   3251  CB  ILE A 421     -23.804  -8.646  30.776  1.00 91.14           C  
ATOM   3252  O   ILE A 421     -23.316  -7.726  33.647  1.00 91.14           O  
ATOM   3253  CG1 ILE A 421     -24.713  -9.165  29.656  1.00 91.14           C  
ATOM   3254  CG2 ILE A 421     -22.328  -8.797  30.396  1.00 91.14           C  
ATOM   3255  CD1 ILE A 421     -24.650  -8.344  28.376  1.00 91.14           C  
ATOM   3256  N   LYS A 422     -22.316  -9.779  33.610  1.00 91.70           N  
ATOM   3257  CA  LYS A 422     -21.371  -9.405  34.658  1.00 91.70           C  
ATOM   3258  C   LYS A 422     -19.945  -9.794  34.277  1.00 91.70           C  
ATOM   3259  CB  LYS A 422     -21.755 -10.057  35.987  1.00 91.70           C  
ATOM   3260  O   LYS A 422     -19.731 -10.802  33.600  1.00 91.70           O  
ATOM   3261  CG  LYS A 422     -23.102  -9.605  36.531  1.00 91.70           C  
ATOM   3262  CD  LYS A 422     -23.421 -10.275  37.862  1.00 91.70           C  
ATOM   3263  CE  LYS A 422     -24.765  -9.818  38.412  1.00 91.70           C  
ATOM   3264  NZ  LYS A 422     -25.093 -10.491  39.703  1.00 91.70           N  
ATOM   3265  N   GLY A 423     -19.059  -9.012  34.682  1.00 88.62           N  
ATOM   3266  CA  GLY A 423     -17.663  -9.328  34.424  1.00 88.62           C  
ATOM   3267  C   GLY A 423     -16.704  -8.292  34.979  1.00 88.62           C  
ATOM   3268  O   GLY A 423     -17.106  -7.168  35.288  1.00 88.62           O  
ATOM   3269  N   THR A 424     -15.531  -8.683  35.280  1.00 88.14           N  
ATOM   3270  CA  THR A 424     -14.453  -7.806  35.722  1.00 88.14           C  
ATOM   3271  C   THR A 424     -13.382  -7.679  34.643  1.00 88.14           C  
ATOM   3272  CB  THR A 424     -13.814  -8.320  37.026  1.00 88.14           C  
ATOM   3273  O   THR A 424     -12.817  -8.681  34.200  1.00 88.14           O  
ATOM   3274  CG2 THR A 424     -12.797  -7.323  37.570  1.00 88.14           C  
ATOM   3275  OG1 THR A 424     -14.839  -8.524  38.006  1.00 88.14           O  
ATOM   3276  N   LEU A 425     -13.103  -6.362  34.256  1.00 87.20           N  
ATOM   3277  CA  LEU A 425     -12.191  -6.108  33.146  1.00 87.20           C  
ATOM   3278  C   LEU A 425     -10.861  -5.558  33.651  1.00 87.20           C  
ATOM   3279  CB  LEU A 425     -12.817  -5.128  32.150  1.00 87.20           C  
ATOM   3280  O   LEU A 425     -10.778  -5.059  34.775  1.00 87.20           O  
ATOM   3281  CG  LEU A 425     -14.153  -5.549  31.534  1.00 87.20           C  
ATOM   3282  CD1 LEU A 425     -14.704  -4.433  30.653  1.00 87.20           C  
ATOM   3283  CD2 LEU A 425     -13.992  -6.837  30.736  1.00 87.20           C  
ATOM   3284  N   ILE A 426      -9.920  -5.733  32.867  1.00 83.71           N  
ATOM   3285  CA  ILE A 426      -8.579  -5.294  33.236  1.00 83.71           C  
ATOM   3286  C   ILE A 426      -8.229  -4.014  32.482  1.00 83.71           C  
ATOM   3287  CB  ILE A 426      -7.527  -6.389  32.950  1.00 83.71           C  
ATOM   3288  O   ILE A 426      -8.741  -3.772  31.386  1.00 83.71           O  
ATOM   3289  CG1 ILE A 426      -7.533  -6.760  31.462  1.00 83.71           C  
ATOM   3290  CG2 ILE A 426      -7.780  -7.622  33.823  1.00 83.71           C  
ATOM   3291  CD1 ILE A 426      -6.371  -7.648  31.041  1.00 83.71           C  
ATOM   3292  N   ALA A 427      -7.624  -3.156  33.206  1.00 73.70           N  
ATOM   3293  CA  ALA A 427      -7.097  -1.959  32.557  1.00 73.70           C  
ATOM   3294  C   ALA A 427      -5.818  -2.271  31.785  1.00 73.70           C  
ATOM   3295  CB  ALA A 427      -6.838  -0.864  33.590  1.00 73.70           C  
ATOM   3296  O   ALA A 427      -4.878  -2.847  32.337  1.00 73.70           O  
ATOM   3297  N   THR A 428      -5.924  -2.158  30.486  1.00 65.50           N  
ATOM   3298  CA  THR A 428      -4.722  -2.357  29.684  1.00 65.50           C  
ATOM   3299  C   THR A 428      -4.144  -1.017  29.235  1.00 65.50           C  
ATOM   3300  CB  THR A 428      -5.011  -3.233  28.451  1.00 65.50           C  
ATOM   3301  O   THR A 428      -4.879  -0.143  28.770  1.00 65.50           O  
ATOM   3302  CG2 THR A 428      -5.355  -4.662  28.861  1.00 65.50           C  
ATOM   3303  OG1 THR A 428      -6.115  -2.677  27.725  1.00 65.50           O  
ATOM   3304  N   ALA A 429      -3.167  -0.423  29.962  1.00 52.86           N  
ATOM   3305  CA  ALA A 429      -2.463   0.760  29.475  1.00 52.86           C  
ATOM   3306  C   ALA A 429      -2.022   0.576  28.025  1.00 52.86           C  
ATOM   3307  CB  ALA A 429      -1.257   1.064  30.360  1.00 52.86           C  
ATOM   3308  O   ALA A 429      -1.699  -0.537  27.604  1.00 52.86           O  
ATOM   3309  N   PRO A 430      -2.505   1.602  27.062  1.00 50.64           N  
ATOM   3310  CA  PRO A 430      -1.929   1.419  25.728  1.00 50.64           C  
ATOM   3311  C   PRO A 430      -0.421   1.181  25.764  1.00 50.64           C  
ATOM   3312  CB  PRO A 430      -2.257   2.736  25.019  1.00 50.64           C  
ATOM   3313  O   PRO A 430       0.331   2.033  26.244  1.00 50.64           O  
ATOM   3314  CG  PRO A 430      -2.683   3.662  26.111  1.00 50.64           C  
ATOM   3315  CD  PRO A 430      -2.836   2.869  27.377  1.00 50.64           C  
ATOM   3316  N   HIS A 431       0.126   0.262  26.625  1.00 41.24           N  
ATOM   3317  CA  HIS A 431       1.566   0.087  26.770  1.00 41.24           C  
ATOM   3318  C   HIS A 431       2.142  -0.723  25.612  1.00 41.24           C  
ATOM   3319  CB  HIS A 431       1.892  -0.595  28.100  1.00 41.24           C  
ATOM   3320  O   HIS A 431       1.604  -1.773  25.255  1.00 41.24           O  
ATOM   3321  CG  HIS A 431       2.032   0.358  29.244  1.00 41.24           C  
ATOM   3322  CD2 HIS A 431       1.273   0.535  30.351  1.00 41.24           C  
ATOM   3323  ND1 HIS A 431       3.055   1.277  29.326  1.00 41.24           N  
ATOM   3324  CE1 HIS A 431       2.920   1.980  30.438  1.00 41.24           C  
ATOM   3325  NE2 HIS A 431       1.846   1.549  31.078  1.00 41.24           N  
ATOM   3326  N   ASP A 432       2.801   0.004  24.651  1.00 39.50           N  
ATOM   3327  CA  ASP A 432       3.842  -0.422  23.720  1.00 39.50           C  
ATOM   3328  C   ASP A 432       5.100  -0.859  24.466  1.00 39.50           C  
ATOM   3329  CB  ASP A 432       4.176   0.703  22.738  1.00 39.50           C  
ATOM   3330  O   ASP A 432       5.831  -0.024  25.005  1.00 39.50           O  
ATOM   3331  CG  ASP A 432       4.958   0.221  21.529  1.00 39.50           C  
ATOM   3332  OD1 ASP A 432       5.333  -0.970  21.480  1.00 39.50           O  
ATOM   3333  OD2 ASP A 432       5.204   1.041  20.618  1.00 39.50           O  
ATOM   3334  N   ASP A 433       5.146  -1.960  25.246  1.00 38.67           N  
ATOM   3335  CA  ASP A 433       6.306  -2.581  25.877  1.00 38.67           C  
ATOM   3336  C   ASP A 433       7.242  -3.185  24.832  1.00 38.67           C  
ATOM   3337  CB  ASP A 433       5.865  -3.656  26.872  1.00 38.67           C  
ATOM   3338  O   ASP A 433       8.118  -3.985  25.165  1.00 38.67           O  
ATOM   3339  CG  ASP A 433       5.210  -3.079  28.115  1.00 38.67           C  
ATOM   3340  OD1 ASP A 433       5.529  -1.933  28.497  1.00 38.67           O  
ATOM   3341  OD2 ASP A 433       4.370  -3.780  28.721  1.00 38.67           O  
ATOM   3342  N   ARG A 434       7.356  -2.767  23.549  1.00 39.44           N  
ATOM   3343  CA  ARG A 434       8.266  -3.265  22.523  1.00 39.44           C  
ATOM   3344  C   ARG A 434       9.425  -2.298  22.304  1.00 39.44           C  
ATOM   3345  CB  ARG A 434       7.520  -3.495  21.208  1.00 39.44           C  
ATOM   3346  O   ARG A 434       9.247  -1.080  22.378  1.00 39.44           O  
ATOM   3347  CG  ARG A 434       6.514  -4.634  21.262  1.00 39.44           C  
ATOM   3348  CD  ARG A 434       5.860  -4.874  19.908  1.00 39.44           C  
ATOM   3349  NE  ARG A 434       4.893  -5.967  19.962  1.00 39.44           N  
ATOM   3350  NH1 ARG A 434       4.055  -5.606  17.840  1.00 39.44           N  
ATOM   3351  NH2 ARG A 434       3.219  -7.303  19.135  1.00 39.44           N  
ATOM   3352  CZ  ARG A 434       4.058  -6.289  18.979  1.00 39.44           C  
ATOM   3353  N   LYS A 435      10.692  -2.646  22.675  1.00 35.59           N  
ATOM   3354  CA  LYS A 435      11.960  -2.061  22.249  1.00 35.59           C  
ATOM   3355  C   LYS A 435      11.848  -1.469  20.847  1.00 35.59           C  
ATOM   3356  CB  LYS A 435      13.075  -3.106  22.290  1.00 35.59           C  
ATOM   3357  O   LYS A 435      11.319  -2.111  19.937  1.00 35.59           O  
ATOM   3358  CG  LYS A 435      14.041  -2.936  23.454  1.00 35.59           C  
ATOM   3359  CD  LYS A 435      15.327  -3.721  23.232  1.00 35.59           C  
ATOM   3360  CE  LYS A 435      16.257  -3.623  24.434  1.00 35.59           C  
ATOM   3361  NZ  LYS A 435      17.514  -4.402  24.226  1.00 35.59           N  
ATOM   3362  N   HIS A 436      11.689  -0.114  20.685  1.00 38.23           N  
ATOM   3363  CA  HIS A 436      11.677   0.817  19.562  1.00 38.23           C  
ATOM   3364  C   HIS A 436      12.820   0.528  18.595  1.00 38.23           C  
ATOM   3365  CB  HIS A 436      11.765   2.260  20.062  1.00 38.23           C  
ATOM   3366  O   HIS A 436      13.982   0.808  18.899  1.00 38.23           O  
ATOM   3367  CG  HIS A 436      10.463   2.803  20.558  1.00 38.23           C  
ATOM   3368  CD2 HIS A 436      10.191   3.776  21.460  1.00 38.23           C  
ATOM   3369  ND1 HIS A 436       9.244   2.334  20.118  1.00 38.23           N  
ATOM   3370  CE1 HIS A 436       8.277   2.996  20.729  1.00 38.23           C  
ATOM   3371  NE2 HIS A 436       8.824   3.877  21.549  1.00 38.23           N  
ATOM   3372  N   GLU A 437      12.793  -0.697  18.034  1.00 33.04           N  
ATOM   3373  CA  GLU A 437      13.468  -0.856  16.750  1.00 33.04           C  
ATOM   3374  C   GLU A 437      12.597  -1.623  15.759  1.00 33.04           C  
ATOM   3375  CB  GLU A 437      14.810  -1.570  16.932  1.00 33.04           C  
ATOM   3376  O   GLU A 437      12.204  -2.761  16.021  1.00 33.04           O  
ATOM   3377  CG  GLU A 437      15.957  -0.639  17.298  1.00 33.04           C  
ATOM   3378  CD  GLU A 437      17.313  -1.327  17.291  1.00 33.04           C  
ATOM   3379  OE1 GLU A 437      18.342  -0.642  17.491  1.00 33.04           O  
ATOM   3380  OE2 GLU A 437      17.347  -2.561  17.083  1.00 33.04           O  
ATOM   3381  N   GLY A 438      11.621  -0.839  15.025  1.00 44.70           N  
ATOM   3382  CA  GLY A 438      10.709  -1.332  14.005  1.00 44.70           C  
ATOM   3383  C   GLY A 438       9.296  -0.802  14.161  1.00 44.70           C  
ATOM   3384  O   GLY A 438       9.005  -0.065  15.105  1.00 44.70           O  
ATOM   3385  N   GLY A 439       8.490  -0.474  13.030  1.00 42.44           N  
ATOM   3386  CA  GLY A 439       7.246   0.184  12.662  1.00 42.44           C  
ATOM   3387  C   GLY A 439       6.035  -0.390  13.372  1.00 42.44           C  
ATOM   3388  O   GLY A 439       5.979  -1.591  13.644  1.00 42.44           O  
ATOM   3389  N   SER A 440       5.329   0.260  14.341  1.00 46.24           N  
ATOM   3390  CA  SER A 440       4.077   0.120  15.077  1.00 46.24           C  
ATOM   3391  C   SER A 440       2.879   0.106  14.133  1.00 46.24           C  
ATOM   3392  CB  SER A 440       3.923   1.252  16.093  1.00 46.24           C  
ATOM   3393  O   SER A 440       2.963   0.602  13.008  1.00 46.24           O  
ATOM   3394  OG  SER A 440       3.947   2.514  15.448  1.00 46.24           O  
ATOM   3395  N   SER A 441       1.964  -0.924  14.140  1.00 44.76           N  
ATOM   3396  CA  SER A 441       0.742  -1.251  13.412  1.00 44.76           C  
ATOM   3397  C   SER A 441      -0.302  -0.150  13.563  1.00 44.76           C  
ATOM   3398  CB  SER A 441       0.167  -2.581  13.899  1.00 44.76           C  
ATOM   3399  O   SER A 441      -0.281   0.604  14.538  1.00 44.76           O  
ATOM   3400  OG  SER A 441      -0.349  -2.455  15.213  1.00 44.76           O  
ATOM   3401  N   LEU A 442      -1.052   0.257  12.413  1.00 49.31           N  
ATOM   3402  CA  LEU A 442      -2.153   1.209  12.318  1.00 49.31           C  
ATOM   3403  C   LEU A 442      -3.391   0.682  13.035  1.00 49.31           C  
ATOM   3404  CB  LEU A 442      -2.483   1.502  10.852  1.00 49.31           C  
ATOM   3405  O   LEU A 442      -3.710  -0.505  12.940  1.00 49.31           O  
ATOM   3406  CG  LEU A 442      -1.563   2.491  10.134  1.00 49.31           C  
ATOM   3407  CD1 LEU A 442      -1.165   1.946   8.766  1.00 49.31           C  
ATOM   3408  CD2 LEU A 442      -2.240   3.850   9.998  1.00 49.31           C  
ATOM   3409  N   VAL A 443      -3.987   1.502  13.954  1.00 50.94           N  
ATOM   3410  CA  VAL A 443      -5.211   1.158  14.672  1.00 50.94           C  
ATOM   3411  C   VAL A 443      -6.374   1.991  14.138  1.00 50.94           C  
ATOM   3412  CB  VAL A 443      -5.055   1.373  16.194  1.00 50.94           C  
ATOM   3413  O   VAL A 443      -6.255   3.209  13.985  1.00 50.94           O  
ATOM   3414  CG1 VAL A 443      -6.330   0.963  16.930  1.00 50.94           C  
ATOM   3415  CG2 VAL A 443      -3.854   0.590  16.723  1.00 50.94           C  
ATOM   3416  N   VAL A 444      -7.482   1.346  13.583  1.00 50.47           N  
ATOM   3417  CA  VAL A 444      -8.665   2.019  13.057  1.00 50.47           C  
ATOM   3418  C   VAL A 444      -9.637   2.323  14.196  1.00 50.47           C  
ATOM   3419  CB  VAL A 444      -9.365   1.171  11.972  1.00 50.47           C  
ATOM   3420  O   VAL A 444     -10.058   1.417  14.919  1.00 50.47           O  
ATOM   3421  CG1 VAL A 444     -10.605   1.889  11.441  1.00 50.47           C  
ATOM   3422  CG2 VAL A 444      -8.396   0.859  10.832  1.00 50.47           C  
ATOM   3423  N   ASN A 445      -9.970   3.767  14.372  1.00 56.72           N  
ATOM   3424  CA  ASN A 445     -10.897   4.288  15.372  1.00 56.72           C  
ATOM   3425  C   ASN A 445     -10.550   3.789  16.772  1.00 56.72           C  
ATOM   3426  CB  ASN A 445     -12.337   3.912  15.016  1.00 56.72           C  
ATOM   3427  O   ASN A 445     -11.303   3.013  17.363  1.00 56.72           O  
ATOM   3428  CG  ASN A 445     -12.861   4.676  13.816  1.00 56.72           C  
ATOM   3429  ND2 ASN A 445     -13.744   4.046  13.051  1.00 56.72           N  
ATOM   3430  OD1 ASN A 445     -12.474   5.823  13.578  1.00 56.72           O  
ATOM   3431  N   PRO A 446      -9.323   4.100  17.325  1.00 42.24           N  
ATOM   3432  CA  PRO A 446      -8.985   3.690  18.690  1.00 42.24           C  
ATOM   3433  C   PRO A 446      -9.952   4.248  19.731  1.00 42.24           C  
ATOM   3434  CB  PRO A 446      -7.578   4.259  18.890  1.00 42.24           C  
ATOM   3435  O   PRO A 446     -10.471   5.355  19.566  1.00 42.24           O  
ATOM   3436  CG  PRO A 446      -7.514   5.446  17.984  1.00 42.24           C  
ATOM   3437  CD  PRO A 446      -8.390   5.185  16.793  1.00 42.24           C  
ATOM   3438  N   LYS A 447     -10.506   3.537  20.584  1.00 49.60           N  
ATOM   3439  CA  LYS A 447     -11.401   4.004  21.638  1.00 49.60           C  
ATOM   3440  C   LYS A 447     -10.632   4.295  22.924  1.00 49.60           C  
ATOM   3441  CB  LYS A 447     -12.498   2.972  21.906  1.00 49.60           C  
ATOM   3442  O   LYS A 447      -9.927   3.426  23.442  1.00 49.60           O  
ATOM   3443  CG  LYS A 447     -13.498   2.822  20.769  1.00 49.60           C  
ATOM   3444  CD  LYS A 447     -14.851   2.338  21.274  1.00 49.60           C  
ATOM   3445  CE  LYS A 447     -15.864   2.225  20.143  1.00 49.60           C  
ATOM   3446  NZ  LYS A 447     -17.207   1.806  20.642  1.00 49.60           N  
ATOM   3447  N   GLY A 448     -10.099   5.564  23.089  1.00 44.97           N  
ATOM   3448  CA  GLY A 448      -9.411   6.034  24.281  1.00 44.97           C  
ATOM   3449  C   GLY A 448     -10.316   6.796  25.231  1.00 44.97           C  
ATOM   3450  O   GLY A 448     -11.170   7.571  24.796  1.00 44.97           O  
ATOM   3451  N   GLY A 449     -10.775   6.214  26.287  1.00 43.62           N  
ATOM   3452  CA  GLY A 449     -11.520   6.848  27.362  1.00 43.62           C  
ATOM   3453  C   GLY A 449     -10.679   7.111  28.597  1.00 43.62           C  
ATOM   3454  O   GLY A 449      -9.567   6.594  28.718  1.00 43.62           O  
ATOM   3455  N   SER A 450     -10.660   8.455  29.136  1.00 43.56           N  
ATOM   3456  CA  SER A 450     -10.090   8.839  30.424  1.00 43.56           C  
ATOM   3457  C   SER A 450     -10.372   7.784  31.489  1.00 43.56           C  
ATOM   3458  CB  SER A 450     -10.645  10.191  30.874  1.00 43.56           C  
ATOM   3459  O   SER A 450     -11.370   7.065  31.409  1.00 43.56           O  
ATOM   3460  OG  SER A 450     -12.038  10.106  31.122  1.00 43.56           O  
ATOM   3461  N   VAL A 451      -9.387   6.959  31.809  1.00 48.17           N  
ATOM   3462  CA  VAL A 451      -9.503   6.027  32.926  1.00 48.17           C  
ATOM   3463  C   VAL A 451     -10.353   6.649  34.032  1.00 48.17           C  
ATOM   3464  CB  VAL A 451      -8.116   5.630  33.480  1.00 48.17           C  
ATOM   3465  O   VAL A 451     -10.072   7.758  34.490  1.00 48.17           O  
ATOM   3466  CG1 VAL A 451      -8.258   4.623  34.620  1.00 48.17           C  
ATOM   3467  CG2 VAL A 451      -7.240   5.060  32.366  1.00 48.17           C  
ATOM   3468  N   ASP A 452     -11.671   6.357  34.024  1.00 50.39           N  
ATOM   3469  CA  ASP A 452     -12.567   6.819  35.079  1.00 50.39           C  
ATOM   3470  C   ASP A 452     -12.028   6.450  36.459  1.00 50.39           C  
ATOM   3471  CB  ASP A 452     -13.968   6.234  34.887  1.00 50.39           C  
ATOM   3472  O   ASP A 452     -12.096   5.289  36.867  1.00 50.39           O  
ATOM   3473  CG  ASP A 452     -15.028   6.953  35.704  1.00 50.39           C  
ATOM   3474  OD1 ASP A 452     -14.716   7.990  36.329  1.00 50.39           O  
ATOM   3475  OD2 ASP A 452     -16.183   6.478  35.724  1.00 50.39           O  
ATOM   3476  N   PHE A 453     -11.162   7.295  36.963  1.00 53.40           N  
ATOM   3477  CA  PHE A 453     -10.522   7.167  38.266  1.00 53.40           C  
ATOM   3478  C   PHE A 453     -11.543   6.807  39.338  1.00 53.40           C  
ATOM   3479  CB  PHE A 453      -9.800   8.465  38.643  1.00 53.40           C  
ATOM   3480  O   PHE A 453     -11.288   5.945  40.182  1.00 53.40           O  
ATOM   3481  CG  PHE A 453      -9.005   8.369  39.917  1.00 53.40           C  
ATOM   3482  CD1 PHE A 453      -9.516   8.863  41.111  1.00 53.40           C  
ATOM   3483  CD2 PHE A 453      -7.745   7.785  39.920  1.00 53.40           C  
ATOM   3484  CE1 PHE A 453      -8.782   8.776  42.291  1.00 53.40           C  
ATOM   3485  CE2 PHE A 453      -7.005   7.695  41.096  1.00 53.40           C  
ATOM   3486  CZ  PHE A 453      -7.525   8.192  42.280  1.00 53.40           C  
ATOM   3487  N   PHE A 454     -12.785   7.352  39.243  1.00 58.66           N  
ATOM   3488  CA  PHE A 454     -13.855   7.128  40.208  1.00 58.66           C  
ATOM   3489  C   PHE A 454     -14.513   5.772  39.981  1.00 58.66           C  
ATOM   3490  CB  PHE A 454     -14.903   8.242  40.118  1.00 58.66           C  
ATOM   3491  O   PHE A 454     -14.914   5.104  40.936  1.00 58.66           O  
ATOM   3492  CG  PHE A 454     -14.570   9.457  40.941  1.00 58.66           C  
ATOM   3493  CD1 PHE A 454     -14.794   9.467  42.312  1.00 58.66           C  
ATOM   3494  CD2 PHE A 454     -14.033  10.589  40.343  1.00 58.66           C  
ATOM   3495  CE1 PHE A 454     -14.486  10.590  43.077  1.00 58.66           C  
ATOM   3496  CE2 PHE A 454     -13.723  11.715  41.100  1.00 58.66           C  
ATOM   3497  CZ  PHE A 454     -13.951  11.714  42.467  1.00 58.66           C  
ATOM   3498  N   GLY A 455     -14.581   5.339  38.696  1.00 56.29           N  
ATOM   3499  CA  GLY A 455     -15.020   4.008  38.307  1.00 56.29           C  
ATOM   3500  C   GLY A 455     -14.020   2.923  38.662  1.00 56.29           C  
ATOM   3501  O   GLY A 455     -14.407   1.810  39.026  1.00 56.29           O  
ATOM   3502  N   TRP A 456     -12.689   3.122  38.532  1.00 61.98           N  
ATOM   3503  CA  TRP A 456     -11.589   2.284  38.998  1.00 61.98           C  
ATOM   3504  C   TRP A 456     -11.646   2.102  40.511  1.00 61.98           C  
ATOM   3505  CB  TRP A 456     -10.242   2.890  38.594  1.00 61.98           C  
ATOM   3506  O   TRP A 456     -11.484   0.988  41.015  1.00 61.98           O  
ATOM   3507  CG  TRP A 456      -9.055   2.109  39.072  1.00 61.98           C  
ATOM   3508  CD1 TRP A 456      -8.525   0.984  38.503  1.00 61.98           C  
ATOM   3509  CD2 TRP A 456      -8.252   2.394  40.222  1.00 61.98           C  
ATOM   3510  CE2 TRP A 456      -7.251   1.399  40.289  1.00 61.98           C  
ATOM   3511  CE3 TRP A 456      -8.281   3.395  41.202  1.00 61.98           C  
ATOM   3512  NE1 TRP A 456      -7.440   0.552  39.231  1.00 61.98           N  
ATOM   3513  CH2 TRP A 456      -6.339   2.368  42.247  1.00 61.98           C  
ATOM   3514  CZ2 TRP A 456      -6.288   1.377  41.300  1.00 61.98           C  
ATOM   3515  CZ3 TRP A 456      -7.321   3.371  42.207  1.00 61.98           C  
ATOM   3516  N   LEU A 457     -11.894   3.199  41.330  1.00 57.16           N  
ATOM   3517  CA  LEU A 457     -11.980   3.219  42.786  1.00 57.16           C  
ATOM   3518  C   LEU A 457     -13.211   2.459  43.269  1.00 57.16           C  
ATOM   3519  CB  LEU A 457     -12.021   4.660  43.301  1.00 57.16           C  
ATOM   3520  O   LEU A 457     -13.146   1.730  44.261  1.00 57.16           O  
ATOM   3521  CG  LEU A 457     -11.555   4.878  44.742  1.00 57.16           C  
ATOM   3522  CD1 LEU A 457     -10.255   5.675  44.764  1.00 57.16           C  
ATOM   3523  CD2 LEU A 457     -12.636   5.587  45.551  1.00 57.16           C  
ATOM   3524  N   SER A 458     -14.306   2.601  42.574  1.00 64.54           N  
ATOM   3525  CA  SER A 458     -15.544   1.881  42.855  1.00 64.54           C  
ATOM   3526  C   SER A 458     -15.397   0.392  42.558  1.00 64.54           C  
ATOM   3527  CB  SER A 458     -16.699   2.461  42.038  1.00 64.54           C  
ATOM   3528  O   SER A 458     -15.970  -0.445  43.257  1.00 64.54           O  
ATOM   3529  OG  SER A 458     -16.519   2.199  40.656  1.00 64.54           O  
ATOM   3530  N   GLY A 459     -14.633   0.101  41.466  1.00 61.18           N  
ATOM   3531  CA  GLY A 459     -14.290  -1.264  41.097  1.00 61.18           C  
ATOM   3532  C   GLY A 459     -13.336  -1.924  42.074  1.00 61.18           C  
ATOM   3533  O   GLY A 459     -13.480  -3.108  42.387  1.00 61.18           O  
ATOM   3534  N   LEU A 460     -12.379  -1.220  42.611  1.00 63.67           N  
ATOM   3535  CA  LEU A 460     -11.444  -1.625  43.655  1.00 63.67           C  
ATOM   3536  C   LEU A 460     -12.165  -1.821  44.985  1.00 63.67           C  
ATOM   3537  CB  LEU A 460     -10.332  -0.585  43.812  1.00 63.67           C  
ATOM   3538  O   LEU A 460     -11.874  -2.766  45.721  1.00 63.67           O  
ATOM   3539  CG  LEU A 460      -9.159  -0.978  44.712  1.00 63.67           C  
ATOM   3540  CD1 LEU A 460      -8.244  -1.962  43.991  1.00 63.67           C  
ATOM   3541  CD2 LEU A 460      -8.383   0.260  45.149  1.00 63.67           C  
ATOM   3542  N   THR A 461     -13.161  -0.993  45.305  1.00 62.71           N  
ATOM   3543  CA  THR A 461     -13.991  -1.057  46.502  1.00 62.71           C  
ATOM   3544  C   THR A 461     -14.928  -2.260  46.447  1.00 62.71           C  
ATOM   3545  CB  THR A 461     -14.816   0.231  46.679  1.00 62.71           C  
ATOM   3546  O   THR A 461     -15.161  -2.920  47.462  1.00 62.71           O  
ATOM   3547  CG2 THR A 461     -13.913   1.427  46.964  1.00 62.71           C  
ATOM   3548  OG1 THR A 461     -15.561   0.484  45.482  1.00 62.71           O  
ATOM   3549  N   SER A 462     -15.414  -2.627  45.316  1.00 64.03           N  
ATOM   3550  CA  SER A 462     -16.276  -3.781  45.085  1.00 64.03           C  
ATOM   3551  C   SER A 462     -15.474  -5.078  45.081  1.00 64.03           C  
ATOM   3552  CB  SER A 462     -17.028  -3.633  43.761  1.00 64.03           C  
ATOM   3553  O   SER A 462     -15.974  -6.124  45.501  1.00 64.03           O  
ATOM   3554  OG  SER A 462     -16.134  -3.711  42.664  1.00 64.03           O  
ATOM   3555  N   TRP A 463     -14.214  -5.056  44.585  1.00 62.49           N  
ATOM   3556  CA  TRP A 463     -13.283  -6.179  44.598  1.00 62.49           C  
ATOM   3557  C   TRP A 463     -12.858  -6.518  46.023  1.00 62.49           C  
ATOM   3558  CB  TRP A 463     -12.051  -5.867  43.744  1.00 62.49           C  
ATOM   3559  O   TRP A 463     -12.737  -7.693  46.378  1.00 62.49           O  
ATOM   3560  CG  TRP A 463     -11.128  -7.033  43.558  1.00 62.49           C  
ATOM   3561  CD1 TRP A 463     -11.453  -8.274  43.086  1.00 62.49           C  
ATOM   3562  CD2 TRP A 463      -9.726  -7.067  43.845  1.00 62.49           C  
ATOM   3563  CE2 TRP A 463      -9.265  -8.362  43.523  1.00 62.49           C  
ATOM   3564  CE3 TRP A 463      -8.815  -6.126  44.344  1.00 62.49           C  
ATOM   3565  NE1 TRP A 463     -10.337  -9.079  43.062  1.00 62.49           N  
ATOM   3566  CH2 TRP A 463      -7.059  -7.802  44.172  1.00 62.49           C  
ATOM   3567  CZ2 TRP A 463      -7.930  -8.741  43.683  1.00 62.49           C  
ATOM   3568  CZ3 TRP A 463      -7.487  -6.505  44.502  1.00 62.49           C  
ATOM   3569  N   LEU A 464     -12.765  -5.589  46.823  1.00 62.16           N  
ATOM   3570  CA  LEU A 464     -12.262  -5.708  48.187  1.00 62.16           C  
ATOM   3571  C   LEU A 464     -13.411  -5.775  49.187  1.00 62.16           C  
ATOM   3572  CB  LEU A 464     -11.344  -4.529  48.524  1.00 62.16           C  
ATOM   3573  O   LEU A 464     -13.184  -5.815  50.399  1.00 62.16           O  
ATOM   3574  CG  LEU A 464      -9.945  -4.561  47.907  1.00 62.16           C  
ATOM   3575  CD1 LEU A 464      -9.317  -3.172  47.947  1.00 62.16           C  
ATOM   3576  CD2 LEU A 464      -9.064  -5.573  48.631  1.00 62.16           C  
ATOM   3577  N   GLY A 465     -14.665  -6.003  48.647  1.00 64.28           N  
ATOM   3578  CA  GLY A 465     -15.771  -6.415  49.496  1.00 64.28           C  
ATOM   3579  C   GLY A 465     -16.483  -5.250  50.157  1.00 64.28           C  
ATOM   3580  O   GLY A 465     -17.160  -5.425  51.172  1.00 64.28           O  
ATOM   3581  N   GLY A 466     -16.425  -3.957  49.551  1.00 71.52           N  
ATOM   3582  CA  GLY A 466     -17.111  -2.790  50.082  1.00 71.52           C  
ATOM   3583  C   GLY A 466     -16.166  -1.672  50.480  1.00 71.52           C  
ATOM   3584  O   GLY A 466     -14.949  -1.867  50.525  1.00 71.52           O  
ATOM   3585  N   PRO A 467     -16.605  -0.476  50.592  1.00 65.78           N  
ATOM   3586  CA  PRO A 467     -15.807   0.732  50.813  1.00 65.78           C  
ATOM   3587  C   PRO A 467     -15.091   0.728  52.162  1.00 65.78           C  
ATOM   3588  CB  PRO A 467     -16.845   1.856  50.750  1.00 65.78           C  
ATOM   3589  O   PRO A 467     -13.949   1.184  52.259  1.00 65.78           O  
ATOM   3590  CG  PRO A 467     -18.164   1.155  50.697  1.00 65.78           C  
ATOM   3591  CD  PRO A 467     -17.918  -0.308  50.469  1.00 65.78           C  
ATOM   3592  N   LEU A 468     -15.541   0.015  53.182  1.00 66.57           N  
ATOM   3593  CA  LEU A 468     -14.978  -0.045  54.526  1.00 66.57           C  
ATOM   3594  C   LEU A 468     -13.873  -1.093  54.607  1.00 66.57           C  
ATOM   3595  CB  LEU A 468     -16.072  -0.361  55.551  1.00 66.57           C  
ATOM   3596  O   LEU A 468     -12.815  -0.842  55.188  1.00 66.57           O  
ATOM   3597  CG  LEU A 468     -15.991   0.390  56.881  1.00 66.57           C  
ATOM   3598  CD1 LEU A 468     -17.243   1.236  57.088  1.00 66.57           C  
ATOM   3599  CD2 LEU A 468     -15.803  -0.587  58.036  1.00 66.57           C  
ATOM   3600  N   LYS A 469     -14.029  -2.170  53.968  1.00 66.92           N  
ATOM   3601  CA  LYS A 469     -13.048  -3.250  53.931  1.00 66.92           C  
ATOM   3602  C   LYS A 469     -11.875  -2.896  53.022  1.00 66.92           C  
ATOM   3603  CB  LYS A 469     -13.700  -4.552  53.462  1.00 66.92           C  
ATOM   3604  O   LYS A 469     -10.729  -3.243  53.315  1.00 66.92           O  
ATOM   3605  CG  LYS A 469     -14.236  -5.418  54.593  1.00 66.92           C  
ATOM   3606  CD  LYS A 469     -14.698  -6.777  54.085  1.00 66.92           C  
ATOM   3607  CE  LYS A 469     -15.276  -7.628  55.208  1.00 66.92           C  
ATOM   3608  NZ  LYS A 469     -15.803  -8.930  54.701  1.00 66.92           N  
ATOM   3609  N   THR A 470     -12.095  -2.121  51.946  1.00 64.61           N  
ATOM   3610  CA  THR A 470     -11.094  -1.609  51.017  1.00 64.61           C  
ATOM   3611  C   THR A 470     -10.232  -0.541  51.684  1.00 64.61           C  
ATOM   3612  CB  THR A 470     -11.752  -1.025  49.753  1.00 64.61           C  
ATOM   3613  O   THR A 470      -9.007  -0.546  51.541  1.00 64.61           O  
ATOM   3614  CG2 THR A 470     -10.747  -0.916  48.610  1.00 64.61           C  
ATOM   3615  OG1 THR A 470     -12.830  -1.877  49.346  1.00 64.61           O  
ATOM   3616  N   PHE A 471     -10.874   0.322  52.506  1.00 72.55           N  
ATOM   3617  CA  PHE A 471     -10.162   1.339  53.271  1.00 72.55           C  
ATOM   3618  C   PHE A 471      -9.295   0.698  54.348  1.00 72.55           C  
ATOM   3619  CB  PHE A 471     -11.148   2.324  53.907  1.00 72.55           C  
ATOM   3620  O   PHE A 471      -8.134   1.074  54.523  1.00 72.55           O  
ATOM   3621  CG  PHE A 471     -10.485   3.451  54.652  1.00 72.55           C  
ATOM   3622  CD1 PHE A 471     -10.365   3.412  56.035  1.00 72.55           C  
ATOM   3623  CD2 PHE A 471      -9.981   4.550  53.967  1.00 72.55           C  
ATOM   3624  CE1 PHE A 471      -9.751   4.454  56.727  1.00 72.55           C  
ATOM   3625  CE2 PHE A 471      -9.367   5.594  54.652  1.00 72.55           C  
ATOM   3626  CZ  PHE A 471      -9.254   5.545  56.032  1.00 72.55           C  
ATOM   3627  N   LEU A 472      -9.692  -0.337  55.051  1.00 72.82           N  
ATOM   3628  CA  LEU A 472      -8.983  -1.035  56.119  1.00 72.82           C  
ATOM   3629  C   LEU A 472      -7.842  -1.875  55.555  1.00 72.82           C  
ATOM   3630  CB  LEU A 472      -9.946  -1.924  56.909  1.00 72.82           C  
ATOM   3631  O   LEU A 472      -6.769  -1.957  56.156  1.00 72.82           O  
ATOM   3632  CG  LEU A 472     -10.781  -1.230  57.986  1.00 72.82           C  
ATOM   3633  CD1 LEU A 472     -11.902  -2.148  58.461  1.00 72.82           C  
ATOM   3634  CD2 LEU A 472      -9.899  -0.806  59.156  1.00 72.82           C  
ATOM   3635  N   THR A 473      -8.025  -2.462  54.379  1.00 73.87           N  
ATOM   3636  CA  THR A 473      -7.023  -3.289  53.716  1.00 73.87           C  
ATOM   3637  C   THR A 473      -5.909  -2.424  53.133  1.00 73.87           C  
ATOM   3638  CB  THR A 473      -7.652  -4.142  52.600  1.00 73.87           C  
ATOM   3639  O   THR A 473      -4.731  -2.778  53.219  1.00 73.87           O  
ATOM   3640  CG2 THR A 473      -8.398  -5.340  53.177  1.00 73.87           C  
ATOM   3641  OG1 THR A 473      -8.570  -3.337  51.850  1.00 73.87           O  
ATOM   3642  N   ILE A 474      -6.265  -1.249  52.585  1.00 77.62           N  
ATOM   3643  CA  ILE A 474      -5.296  -0.302  52.044  1.00 77.62           C  
ATOM   3644  C   ILE A 474      -4.498   0.327  53.183  1.00 77.62           C  
ATOM   3645  CB  ILE A 474      -5.988   0.795  51.204  1.00 77.62           C  
ATOM   3646  O   ILE A 474      -3.276   0.462  53.092  1.00 77.62           O  
ATOM   3647  CG1 ILE A 474      -6.590   0.192  49.930  1.00 77.62           C  
ATOM   3648  CG2 ILE A 474      -5.002   1.918  50.865  1.00 77.62           C  
ATOM   3649  CD1 ILE A 474      -7.414   1.176  49.109  1.00 77.62           C  
ATOM   3650  N   LEU A 475      -5.146   0.722  54.260  1.00 80.05           N  
ATOM   3651  CA  LEU A 475      -4.497   1.219  55.468  1.00 80.05           C  
ATOM   3652  C   LEU A 475      -3.608   0.146  56.088  1.00 80.05           C  
ATOM   3653  CB  LEU A 475      -5.542   1.683  56.486  1.00 80.05           C  
ATOM   3654  O   LEU A 475      -2.517   0.445  56.578  1.00 80.05           O  
ATOM   3655  CG  LEU A 475      -5.395   3.114  57.005  1.00 80.05           C  
ATOM   3656  CD1 LEU A 475      -6.684   3.896  56.775  1.00 80.05           C  
ATOM   3657  CD2 LEU A 475      -5.021   3.112  58.483  1.00 80.05           C  
ATOM   3658  N   GLY A 476      -4.037  -1.067  56.034  1.00 81.32           N  
ATOM   3659  CA  GLY A 476      -3.254  -2.194  56.516  1.00 81.32           C  
ATOM   3660  C   GLY A 476      -1.993  -2.434  55.708  1.00 81.32           C  
ATOM   3661  O   GLY A 476      -0.923  -2.672  56.272  1.00 81.32           O  
ATOM   3662  N   PHE A 477      -2.043  -2.345  54.394  1.00 82.50           N  
ATOM   3663  CA  PHE A 477      -0.918  -2.536  53.487  1.00 82.50           C  
ATOM   3664  C   PHE A 477       0.058  -1.370  53.582  1.00 82.50           C  
ATOM   3665  CB  PHE A 477      -1.409  -2.694  52.044  1.00 82.50           C  
ATOM   3666  O   PHE A 477       1.275  -1.567  53.540  1.00 82.50           O  
ATOM   3667  CG  PHE A 477      -1.737  -4.113  51.666  1.00 82.50           C  
ATOM   3668  CD1 PHE A 477      -0.729  -5.057  51.513  1.00 82.50           C  
ATOM   3669  CD2 PHE A 477      -3.055  -4.503  51.464  1.00 82.50           C  
ATOM   3670  CE1 PHE A 477      -1.029  -6.371  51.163  1.00 82.50           C  
ATOM   3671  CE2 PHE A 477      -3.363  -5.815  51.114  1.00 82.50           C  
ATOM   3672  CZ  PHE A 477      -2.349  -6.747  50.963  1.00 82.50           C  
ATOM   3673  N   LEU A 478      -0.446  -0.139  53.799  1.00 84.54           N  
ATOM   3674  CA  LEU A 478       0.372   1.056  53.982  1.00 84.54           C  
ATOM   3675  C   LEU A 478       1.118   1.006  55.311  1.00 84.54           C  
ATOM   3676  CB  LEU A 478      -0.498   2.314  53.919  1.00 84.54           C  
ATOM   3677  O   LEU A 478       2.286   1.393  55.386  1.00 84.54           O  
ATOM   3678  CG  LEU A 478      -0.824   2.844  52.521  1.00 84.54           C  
ATOM   3679  CD1 LEU A 478      -1.918   3.903  52.597  1.00 84.54           C  
ATOM   3680  CD2 LEU A 478       0.428   3.407  51.857  1.00 84.54           C  
ATOM   3681  N   ALA A 479       0.523   0.516  56.347  1.00 82.84           N  
ATOM   3682  CA  ALA A 479       1.127   0.336  57.665  1.00 82.84           C  
ATOM   3683  C   ALA A 479       2.217  -0.732  57.628  1.00 82.84           C  
ATOM   3684  CB  ALA A 479       0.060  -0.033  58.693  1.00 82.84           C  
ATOM   3685  O   ALA A 479       3.288  -0.555  58.213  1.00 82.84           O  
ATOM   3686  N   VAL A 480       1.947  -1.832  56.917  1.00 84.80           N  
ATOM   3687  CA  VAL A 480       2.918  -2.911  56.768  1.00 84.80           C  
ATOM   3688  C   VAL A 480       4.104  -2.429  55.936  1.00 84.80           C  
ATOM   3689  CB  VAL A 480       2.283  -4.161  56.118  1.00 84.80           C  
ATOM   3690  O   VAL A 480       5.257  -2.735  56.252  1.00 84.80           O  
ATOM   3691  CG1 VAL A 480       3.352  -5.201  55.788  1.00 84.80           C  
ATOM   3692  CG2 VAL A 480       1.218  -4.757  57.036  1.00 84.80           C  
ATOM   3693  N   GLY A 481       3.758  -1.690  54.841  1.00 85.50           N  
ATOM   3694  CA  GLY A 481       4.797  -1.080  54.028  1.00 85.50           C  
ATOM   3695  C   GLY A 481       5.662  -0.101  54.800  1.00 85.50           C  
ATOM   3696  O   GLY A 481       6.886  -0.102  54.660  1.00 85.50           O  
ATOM   3697  N   LEU A 482       5.201   0.748  55.637  1.00 86.45           N  
ATOM   3698  CA  LEU A 482       5.914   1.683  56.501  1.00 86.45           C  
ATOM   3699  C   LEU A 482       6.744   0.938  57.541  1.00 86.45           C  
ATOM   3700  CB  LEU A 482       4.929   2.626  57.197  1.00 86.45           C  
ATOM   3701  O   LEU A 482       7.887   1.312  57.812  1.00 86.45           O  
ATOM   3702  CG  LEU A 482       5.453   4.022  57.538  1.00 86.45           C  
ATOM   3703  CD1 LEU A 482       4.413   5.080  57.185  1.00 86.45           C  
ATOM   3704  CD2 LEU A 482       5.830   4.106  59.013  1.00 86.45           C  
ATOM   3705  N   LEU A 483       6.246  -0.108  58.065  1.00 86.41           N  
ATOM   3706  CA  LEU A 483       6.963  -0.951  59.016  1.00 86.41           C  
ATOM   3707  C   LEU A 483       8.172  -1.607  58.357  1.00 86.41           C  
ATOM   3708  CB  LEU A 483       6.033  -2.026  59.587  1.00 86.41           C  
ATOM   3709  O   LEU A 483       9.251  -1.669  58.952  1.00 86.41           O  
ATOM   3710  CG  LEU A 483       5.678  -1.897  61.069  1.00 86.41           C  
ATOM   3711  CD1 LEU A 483       4.374  -2.629  61.367  1.00 86.41           C  
ATOM   3712  CD2 LEU A 483       6.810  -2.434  61.939  1.00 86.41           C  
ATOM   3713  N   LEU A 484       8.032  -2.054  57.097  1.00 86.82           N  
ATOM   3714  CA  LEU A 484       9.113  -2.679  56.343  1.00 86.82           C  
ATOM   3715  C   LEU A 484      10.209  -1.667  56.024  1.00 86.82           C  
ATOM   3716  CB  LEU A 484       8.578  -3.294  55.047  1.00 86.82           C  
ATOM   3717  O   LEU A 484      11.397  -1.986  56.107  1.00 86.82           O  
ATOM   3718  CG  LEU A 484       7.939  -4.678  55.167  1.00 86.82           C  
ATOM   3719  CD1 LEU A 484       7.298  -5.083  53.844  1.00 86.82           C  
ATOM   3720  CD2 LEU A 484       8.974  -5.709  55.604  1.00 86.82           C  
ATOM   3721  N   VAL A 485       9.850  -0.467  55.693  1.00 85.53           N  
ATOM   3722  CA  VAL A 485      10.784   0.618  55.409  1.00 85.53           C  
ATOM   3723  C   VAL A 485      11.554   0.982  56.677  1.00 85.53           C  
ATOM   3724  CB  VAL A 485      10.057   1.861  54.850  1.00 85.53           C  
ATOM   3725  O   VAL A 485      12.770   1.184  56.636  1.00 85.53           O  
ATOM   3726  CG1 VAL A 485      11.004   3.058  54.789  1.00 85.53           C  
ATOM   3727  CG2 VAL A 485       9.477   1.564  53.469  1.00 85.53           C  
ATOM   3728  N   VAL A 486      10.941   1.066  57.795  1.00 85.93           N  
ATOM   3729  CA  VAL A 486      11.550   1.347  59.091  1.00 85.93           C  
ATOM   3730  C   VAL A 486      12.529   0.233  59.455  1.00 85.93           C  
ATOM   3731  CB  VAL A 486      10.483   1.503  60.198  1.00 85.93           C  
ATOM   3732  O   VAL A 486      13.632   0.500  59.938  1.00 85.93           O  
ATOM   3733  CG1 VAL A 486      11.142   1.590  61.574  1.00 85.93           C  
ATOM   3734  CG2 VAL A 486       9.619   2.735  59.936  1.00 85.93           C  
ATOM   3735  N   ILE A 487      12.173  -0.992  59.208  1.00 86.12           N  
ATOM   3736  CA  ILE A 487      13.013  -2.154  59.477  1.00 86.12           C  
ATOM   3737  C   ILE A 487      14.244  -2.121  58.574  1.00 86.12           C  
ATOM   3738  CB  ILE A 487      12.235  -3.473  59.273  1.00 86.12           C  
ATOM   3739  O   ILE A 487      15.357  -2.411  59.020  1.00 86.12           O  
ATOM   3740  CG1 ILE A 487      11.168  -3.637  60.362  1.00 86.12           C  
ATOM   3741  CG2 ILE A 487      13.192  -4.669  59.261  1.00 86.12           C  
ATOM   3742  CD1 ILE A 487      10.256  -4.840  60.160  1.00 86.12           C  
ATOM   3743  N   ILE A 488      14.041  -1.766  57.313  1.00 85.85           N  
ATOM   3744  CA  ILE A 488      15.123  -1.667  56.339  1.00 85.85           C  
ATOM   3745  C   ILE A 488      16.080  -0.547  56.743  1.00 85.85           C  
ATOM   3746  CB  ILE A 488      14.578  -1.418  54.914  1.00 85.85           C  
ATOM   3747  O   ILE A 488      17.300  -0.701  56.649  1.00 85.85           O  
ATOM   3748  CG1 ILE A 488      13.863  -2.669  54.390  1.00 85.85           C  
ATOM   3749  CG2 ILE A 488      15.709  -0.998  53.970  1.00 85.85           C  
ATOM   3750  CD1 ILE A 488      13.190  -2.477  53.038  1.00 85.85           C  
ATOM   3751  N   ILE A 489      15.585   0.568  57.146  1.00 85.24           N  
ATOM   3752  CA  ILE A 489      16.371   1.708  57.605  1.00 85.24           C  
ATOM   3753  C   ILE A 489      17.162   1.321  58.852  1.00 85.24           C  
ATOM   3754  CB  ILE A 489      15.474   2.932  57.898  1.00 85.24           C  
ATOM   3755  O   ILE A 489      18.335   1.679  58.986  1.00 85.24           O  
ATOM   3756  CG1 ILE A 489      14.906   3.503  56.593  1.00 85.24           C  
ATOM   3757  CG2 ILE A 489      16.253   4.001  58.670  1.00 85.24           C  
ATOM   3758  CD1 ILE A 489      13.929   4.653  56.794  1.00 85.24           C  
ATOM   3759  N   ILE A 490      16.607   0.606  59.771  1.00 84.69           N  
ATOM   3760  CA  ILE A 490      17.252   0.136  60.992  1.00 84.69           C  
ATOM   3761  C   ILE A 490      18.350  -0.866  60.642  1.00 84.69           C  
ATOM   3762  CB  ILE A 490      16.231  -0.504  61.960  1.00 84.69           C  
ATOM   3763  O   ILE A 490      19.435  -0.836  61.226  1.00 84.69           O  
ATOM   3764  CG1 ILE A 490      15.274   0.561  62.507  1.00 84.69           C  
ATOM   3765  CG2 ILE A 490      16.950  -1.232  63.099  1.00 84.69           C  
ATOM   3766  CD1 ILE A 490      14.157   0.002  63.377  1.00 84.69           C  
ATOM   3767  N   ILE A 491      18.139  -1.747  59.675  1.00 85.18           N  
ATOM   3768  CA  ILE A 491      19.109  -2.736  59.218  1.00 85.18           C  
ATOM   3769  C   ILE A 491      20.275  -2.034  58.526  1.00 85.18           C  
ATOM   3770  CB  ILE A 491      18.461  -3.765  58.265  1.00 85.18           C  
ATOM   3771  O   ILE A 491      21.435  -2.405  58.721  1.00 85.18           O  
ATOM   3772  CG1 ILE A 491      17.452  -4.635  59.025  1.00 85.18           C  
ATOM   3773  CG2 ILE A 491      19.532  -4.629  57.593  1.00 85.18           C  
ATOM   3774  CD1 ILE A 491      16.669  -5.593  58.137  1.00 85.18           C  
ATOM   3775  N   ILE A 492      20.001  -1.045  57.702  1.00 83.72           N  
ATOM   3776  CA  ILE A 492      21.014  -0.262  57.002  1.00 83.72           C  
ATOM   3777  C   ILE A 492      21.822   0.553  58.009  1.00 83.72           C  
ATOM   3778  CB  ILE A 492      20.379   0.669  55.945  1.00 83.72           C  
ATOM   3779  O   ILE A 492      23.046   0.656  57.895  1.00 83.72           O  
ATOM   3780  CG1 ILE A 492      19.769  -0.155  54.805  1.00 83.72           C  
ATOM   3781  CG2 ILE A 492      21.413   1.663  55.410  1.00 83.72           C  
ATOM   3782  CD1 ILE A 492      18.998   0.673  53.787  1.00 83.72           C  
ATOM   3783  N   ARG A 493      21.176   1.112  58.993  1.00 80.24           N  
ATOM   3784  CA  ARG A 493      21.818   1.902  60.039  1.00 80.24           C  
ATOM   3785  C   ARG A 493      22.675   1.021  60.941  1.00 80.24           C  
ATOM   3786  CB  ARG A 493      20.771   2.645  60.872  1.00 80.24           C  
ATOM   3787  O   ARG A 493      23.787   1.402  61.315  1.00 80.24           O  
ATOM   3788  CG  ARG A 493      20.909   4.158  60.827  1.00 80.24           C  
ATOM   3789  CD  ARG A 493      19.965   4.840  61.808  1.00 80.24           C  
ATOM   3790  NE  ARG A 493      20.092   6.293  61.756  1.00 80.24           N  
ATOM   3791  NH1 ARG A 493      18.267   6.707  63.112  1.00 80.24           N  
ATOM   3792  NH2 ARG A 493      19.488   8.451  62.262  1.00 80.24           N  
ATOM   3793  CZ  ARG A 493      19.282   7.147  62.377  1.00 80.24           C  
ATOM   3794  N   THR A 494      22.200  -0.135  61.288  1.00 79.74           N  
ATOM   3795  CA  THR A 494      22.939  -1.096  62.100  1.00 79.74           C  
ATOM   3796  C   THR A 494      24.080  -1.715  61.299  1.00 79.74           C  
ATOM   3797  CB  THR A 494      22.014  -2.209  62.627  1.00 79.74           C  
ATOM   3798  O   THR A 494      25.157  -1.975  61.841  1.00 79.74           O  
ATOM   3799  CG2 THR A 494      21.163  -1.711  63.791  1.00 79.74           C  
ATOM   3800  OG1 THR A 494      21.151  -2.646  61.570  1.00 79.74           O  
ATOM   3801  N   GLY A 495      23.886  -1.899  59.958  1.00 76.72           N  
ATOM   3802  CA  GLY A 495      24.921  -2.362  59.047  1.00 76.72           C  
ATOM   3803  C   GLY A 495      26.007  -1.331  58.803  1.00 76.72           C  
ATOM   3804  O   GLY A 495      27.189  -1.673  58.730  1.00 76.72           O  
ATOM   3805  N   MET A 496      25.702  -0.032  58.761  1.00 76.11           N  
ATOM   3806  CA  MET A 496      26.626   1.085  58.588  1.00 76.11           C  
ATOM   3807  C   MET A 496      27.379   1.373  59.883  1.00 76.11           C  
ATOM   3808  CB  MET A 496      25.878   2.338  58.129  1.00 76.11           C  
ATOM   3809  O   MET A 496      28.565   1.707  59.856  1.00 76.11           O  
ATOM   3810  CG  MET A 496      25.503   2.322  56.656  1.00 76.11           C  
ATOM   3811  SD  MET A 496      24.827   3.930  56.086  1.00 76.11           S  
ATOM   3812  CE  MET A 496      26.324   4.952  56.160  1.00 76.11           C  
ATOM   3813  N   GLN A 497      26.795   1.161  61.067  1.00 73.63           N  
ATOM   3814  CA  GLN A 497      27.419   1.321  62.377  1.00 73.63           C  
ATOM   3815  C   GLN A 497      28.375   0.170  62.675  1.00 73.63           C  
ATOM   3816  CB  GLN A 497      26.354   1.417  63.471  1.00 73.63           C  
ATOM   3817  O   GLN A 497      29.428   0.372  63.283  1.00 73.63           O  
ATOM   3818  CG  GLN A 497      25.652   2.767  63.530  1.00 73.63           C  
ATOM   3819  CD  GLN A 497      24.654   2.860  64.668  1.00 73.63           C  
ATOM   3820  NE2 GLN A 497      24.283   4.083  65.033  1.00 73.63           N  
ATOM   3821  OE1 GLN A 497      24.220   1.842  65.216  1.00 73.63           O  
ATOM   3822  N   GLN A 498      28.093  -1.014  62.152  1.00 71.83           N  
ATOM   3823  CA  GLN A 498      28.953  -2.188  62.263  1.00 71.83           C  
ATOM   3824  C   GLN A 498      30.104  -2.124  61.263  1.00 71.83           C  
ATOM   3825  CB  GLN A 498      28.144  -3.468  62.052  1.00 71.83           C  
ATOM   3826  O   GLN A 498      31.214  -2.572  61.556  1.00 71.83           O  
ATOM   3827  CG  GLN A 498      27.405  -3.941  63.296  1.00 71.83           C  
ATOM   3828  CD  GLN A 498      26.700  -5.269  63.092  1.00 71.83           C  
ATOM   3829  NE2 GLN A 498      26.161  -5.827  64.170  1.00 71.83           N  
ATOM   3830  OE1 GLN A 498      26.641  -5.790  61.973  1.00 71.83           O  
ATOM   3831  N   ALA A 499      29.936  -1.437  60.143  1.00 67.77           N  
ATOM   3832  CA  ALA A 499      30.957  -1.196  59.127  1.00 67.77           C  
ATOM   3833  C   ALA A 499      31.860  -0.032  59.522  1.00 67.77           C  
ATOM   3834  CB  ALA A 499      30.306  -0.925  57.772  1.00 67.77           C  
ATOM   3835  O   ALA A 499      33.059  -0.042  59.233  1.00 67.77           O  
ATOM   3836  N   LEU A 500      31.374   0.922  60.297  1.00 67.50           N  
ATOM   3837  CA  LEU A 500      32.120   2.063  60.817  1.00 67.50           C  
ATOM   3838  C   LEU A 500      32.862   1.690  62.096  1.00 67.50           C  
ATOM   3839  CB  LEU A 500      31.179   3.241  61.083  1.00 67.50           C  
ATOM   3840  O   LEU A 500      33.946   2.212  62.364  1.00 67.50           O  
ATOM   3841  CG  LEU A 500      30.916   4.179  59.904  1.00 67.50           C  
ATOM   3842  CD1 LEU A 500      29.484   4.702  59.952  1.00 67.50           C  
ATOM   3843  CD2 LEU A 500      31.913   5.333  59.905  1.00 67.50           C  
ATOM   3844  N   LYS A 501      32.473   0.657  62.855  1.00 65.97           N  
ATOM   3845  CA  LYS A 501      33.149   0.109  64.027  1.00 65.97           C  
ATOM   3846  C   LYS A 501      34.238  -0.880  63.621  1.00 65.97           C  
ATOM   3847  CB  LYS A 501      32.144  -0.570  64.958  1.00 65.97           C  
ATOM   3848  O   LYS A 501      35.250  -1.016  64.312  1.00 65.97           O  
ATOM   3849  CG  LYS A 501      31.454   0.381  65.924  1.00 65.97           C  
ATOM   3850  CD  LYS A 501      30.588  -0.371  66.927  1.00 65.97           C  
ATOM   3851  CE  LYS A 501      29.844   0.583  67.851  1.00 65.97           C  
ATOM   3852  NZ  LYS A 501      29.017  -0.150  68.856  1.00 65.97           N  
ATOM   3853  N   LYS A 502      34.235  -1.357  62.366  1.00 60.31           N  
ATOM   3854  CA  LYS A 502      35.243  -2.237  61.780  1.00 60.31           C  
ATOM   3855  C   LYS A 502      36.317  -1.433  61.052  1.00 60.31           C  
ATOM   3856  CB  LYS A 502      34.593  -3.233  60.819  1.00 60.31           C  
ATOM   3857  O   LYS A 502      37.475  -1.851  60.987  1.00 60.31           O  
ATOM   3858  CG  LYS A 502      34.348  -4.607  61.425  1.00 60.31           C  
ATOM   3859  CD  LYS A 502      33.764  -5.573  60.402  1.00 60.31           C  
ATOM   3860  CE  LYS A 502      33.503  -6.944  61.012  1.00 60.31           C  
ATOM   3861  NZ  LYS A 502      32.967  -7.906  60.003  1.00 60.31           N  
ATOM   3862  N   LYS A 503      36.153  -0.131  60.909  1.00 54.51           N  
ATOM   3863  CA  LYS A 503      37.099   0.804  60.306  1.00 54.51           C  
ATOM   3864  C   LYS A 503      37.784   1.656  61.370  1.00 54.51           C  
ATOM   3865  CB  LYS A 503      36.392   1.702  59.290  1.00 54.51           C  
ATOM   3866  O   LYS A 503      38.925   2.087  61.188  1.00 54.51           O  
ATOM   3867  CG  LYS A 503      36.456   1.189  57.859  1.00 54.51           C  
ATOM   3868  CD  LYS A 503      35.969   2.237  56.866  1.00 54.51           C  
ATOM   3869  CE  LYS A 503      35.980   1.705  55.440  1.00 54.51           C  
ATOM   3870  NZ  LYS A 503      35.565   2.749  54.456  1.00 54.51           N  
ATOM   3871  N   ILE A 504      37.449   1.516  62.687  1.00 51.89           N  
ATOM   3872  CA  ILE A 504      38.034   2.184  63.845  1.00 51.89           C  
ATOM   3873  C   ILE A 504      38.658   1.148  64.778  1.00 51.89           C  
ATOM   3874  CB  ILE A 504      36.982   3.024  64.604  1.00 51.89           C  
ATOM   3875  O   ILE A 504      39.470   1.489  65.640  1.00 51.89           O  
ATOM   3876  CG1 ILE A 504      36.500   4.189  63.733  1.00 51.89           C  
ATOM   3877  CG2 ILE A 504      37.553   3.532  65.932  1.00 51.89           C  
ATOM   3878  CD1 ILE A 504      35.269   4.901  64.278  1.00 51.89           C  
ATOM   3879  N   LYS A 505      39.043  -0.133  64.382  1.00 41.15           N  
ATOM   3880  CA  LYS A 505      39.941  -1.112  64.987  1.00 41.15           C  
ATOM   3881  C   LYS A 505      41.072  -1.485  64.033  1.00 41.15           C  
ATOM   3882  CB  LYS A 505      39.169  -2.367  65.399  1.00 41.15           C  
ATOM   3883  O   LYS A 505      40.862  -1.589  62.823  1.00 41.15           O  
ATOM   3884  CG  LYS A 505      38.924  -2.479  66.897  1.00 41.15           C  
ATOM   3885  CD  LYS A 505      38.187  -3.765  67.247  1.00 41.15           C  
ATOM   3886  CE  LYS A 505      37.891  -3.852  68.739  1.00 41.15           C  
ATOM   3887  NZ  LYS A 505      37.190  -5.123  69.091  1.00 41.15           N  
TER    3888      LYS A 505                                                      
ENDMDL                                                                          
END                                                                             
