# Supplementary material for: The phenuivirus Toscana virus makes an atypical use of vacuolar acidity to enter host cells
Source: PLoS Pathog. 2023 Aug 14;19(8):e1011562. doi: 10.1371/journal.ppat.1011562 (PMC10449198; doi:10.1371/journal.ppat.1011562)
Supplement: S3 File — (XLSX) [file ppat.1011562.s010.xlsx]

## Sheet: 1B
Infection kinetics of TOSV in iPSC-derived neurons
h	NI		MOI 0.1		MOI 1		MOI 10
0	0.2	0.37	0.08	0	0.26	0.23	0.24	0.19
8	0.29	0.39	0.07	0.09	1.33	1.95	25.1	21
16	0.14	0.12	1.69	1.46	11.7	10	59.8	58.8
24	0.14	0.73	2.77	2.28	16.2	16.6	61.4	61.5
48	0.32	0.2	4.04	4.34	19.8	18.9	69.3	70.8
	NI	MOI 0.1	MOI 1	MOI 10
h	mean	mean	mean	mean
0	0.285	0.04	0.245	0.215
8	0.34	0.08	1.64	23.05
16	0.13	1.575	10.85	59.3
24	0.435	2.525	16.4	61.45
48	0.26	4.19	19.35	70.05

## Sheet: 1E
Infection kinetics of TOSV in A549 cells
h	NI		MOI 0.3			MOI 1			MOI 3
1	0.46	0.01	0.13	0.21	0.19	0.48	0.42	0.43	1.72	1.18	1.19
3	0.01	0.02	0.16	0.18	0.11	1.53	0.32	0.23	1.49	2.48	2.48
5	0.03	0.01	3.15	2.45	3.09	13.8	10.6	8.77	29.9	35.2	34.8
7	0.05	0.01	9.47	8.17	9.21	9.01	24	21.4	52.5	48.3	47
9	2.77	0.73	11.2	10.9	9.6	25.9	27.5	25.8	56.7	55	59.6
24	0	0.04	70.1	72.9	68.8	86.6	84.2	85.8	93	93	92.2
	NI		MOI 0.3		MOI 1		MOI 3
h	mean	SD	mean	SD	mean	SD	mean	SD
1	0.235		0.176667	0.0339935	0.443333	0.0262467	1.36333	0.252234
3	0.015		0.15	0.0294392	0.693333	0.592753	2.15	0.46669
5	0.02		2.89667	0.316789	11.0567	2.07872	33.3	2.4097
7	0.03		8.95	0.561664	18.1367	6.54024	49.2667	2.3471
9	1.75		10.5667	0.694422	26.4	0.778888	57.1	1.89912
24	0.02		70.6	1.71075	85.5333	0.997775	92.7333	0.377124

## Sheet: 1F
Production of de novo TOSV in A549 cells over time
h					mean	SD
1	35000	42500	30000		35833.3	5137.01
9	50000	50000	37500		45833.3	5892.56
16	325000	325000	200000		283333	58925.6
24	1500000	1000000	1790000		1430000	326292
48	2000000	1930000	1640000		1.85667e+06	155849

## Sheet: 2B
Analysis of diameter and sphericity of TOSV particles
	spike-to-spike diameter			membrane-to-membrane diameter			Sphericity
	126.548			106.583			0.9054
	117.556			99.611			0.962
	118.56			96.945			0.9813
	126.167			102.113			0.994
	120.716			104.898			0.9266
	126.911			106.868			0.939
	121.006			103.833			0.9127
	123.492			109.692			0.851
	139.469			111.844			0.9758
	122.279			104.564			0.9726
	114.152			101.96			0.9345
	186.045			172.605			0.7261
	124.974			102.289			0.9832
	119.931			103.373			0.9851
	115.258			99.635			0.9644
	132.114			113.143			0.9682
	133.315			116.279			0.9836
	126.259			107.922			0.933
	114.519			99.454			0.9927
	117.639			104.611			0.9562
	120.104			104.275			0.9082
	118.82			101.569			0.9398
	133.84			114.969			0.9665
	117.656			103.218			0.8674
	117.523			103.941			0.9311
	127.869			111.096			0.8637
	121.289			104.41			0.9179
	120.324			101.313			0.9958
	117.772			104.921			0.9447
	119.902			104.622			0.9539
	124.13			102.947			0.9739
	119.813			102.541			0.878
	121.828			100.192			0.9643
	123.044			104.302			0.9667
	121.441			104.218			0.9471
	123.789			99.448			0.968
	118.064			102.206			0.8659
	110.569			96.118			0.8586
	106.539			88.239			0.9579
	112.381			94.48			0.8382
	105.562			87.779			0.9586
	102.674			81.997			0.9437
	105.403			88.042			0.9279
	108.576			92.855			0.8686
	99.075			88.194			0.9212
	115.218			98.568			0.9197
	106.595			91.177			0.9856
	133.466			116.693			0.816
	113.817			98.289			0.9785
	131.543			113.869			0.9333
	120.272			97.173			0.9898
	117.211			100.348			0.9874
	121.933			105.933			0.8169
	123.271			99.993			0.855
	119.969			104.125			0.7458
	153.903			133.755			0.8182
	123.316			104.185			0.8391
	109.943			96.682			0.8092
	114.101			100.269			0.9012
	119.426			106.636			0.9004
	112.768			103.309			0.8209
	123.446			104.868			0.9288
	118.603			109.547			0.9139
	137.527			123.466			0.7719
	120.115			102.139			0.9514
	110.125			96.983			0.9908
	118.476			101.664			0.9433
	109.297			96.528			0.9449
	120.989			98.421			0.9865
	132.94			108.193			0.8335
	114.416			94.086			0.9294
	119.917			95.002			0.8931
	111.315			92.299			0.9902
	114.639			93.636			0.9842
	118.007			97.333			0.9647
	121.462			100.79			0.8703
	121.305			100.802			0.9779
	115.596			99.67			0.9341
	125.016			103.324			0.8935
	121.676			100.134			0.8969
	143.707			126.776			0.6953
	121.782			101.523			0.9601
	135.712			113.402			0.8747
	115.415			93.356			0.9223
	119.511			105.121			0.9115
	118.997			105.09			0.949
	100.968			81.815			0.8698
	126.301			102.514			0.9738
	136.14			116.375			0.9229
	131.301			111.875			0.8362
	116.927			99.344			0.9499
	99.178			84.078			0.9631
	118.684			107.108			0.9534
	116.791			93.061			0.9429
	112.888			95.798			0.8826
	127.339			101.304			0.8757
mean	120.814			102.964			0.918484
SD	11.3006			11.0728			0.0628742
SEM	1.15336			1.13011			0.00641707

## Sheet: 2C
TOSV Binding to A549 cells
					mean	SD
-	0.541176	1.93075	1.1301		1.20068	0.569482
+	17.4214	33.1649	29.4397		26.6753	6.71792

## Sheet: 2F
Competition binding of prebound TOSV and SFV to labeled TOSV
nM viral glycoprotein	TOSV		SFV
0	102.39	97.61	102.39	97.61
15.63	91.21	92.02	94.93	93.65
31.25	100.76	92.25	97.03	95.28
62.5	97.15	99.36	103.2	95.05
125	88.76	88.64	102.39	99.01
250	80.26	80.26	98.89	100.52
500	75.13	72.45	104.95	102.74
	TOSV	SFV
nM viral glycoprotein	mean	mean
0	100	100
15.63	91.615	94.29
31.25	96.505	96.155
62.5	98.255	99.125
125	88.7	100.7
250	80.26	99.705
500	73.79	103.845

## Sheet: 2H
Internalization of AF488-TOSV into A549 cells
min	- trypan blue			+ trypan blue
0	176	171	179	15	12	-27
30	98	139	120	94	92	99
	- trypan blue		+ trypan blue
min	mean	SD	mean	SD
0	175.333	3.29983	0	19.1311
30	119	16.7531	95	2.94392

## Sheet: 2I
Internalization kinetics of AF488-TOSV into A549 cells
min														mean	SD
0	2.36686	-1.47929	-0.887574	0	0	0	0.165	-0.165		-4.9	6.3	-1.5		-0.00909091	2.60387
2.5	-0.173282	-0.880829	1.24181	0	0	0	8.335	6.745	9.245	-0.4	-1.9	0.9		1.92606	3.68385
5	8.52007	5.81249	4.00743	10.8597	10.181	11.8778	16.955	13.895	13.895	10.7	17.7	17.8		11.8503	4.26405
10	19.0087	22.42	17.4033	40.4854	36.9903	45.7282	46.275	51.395	44.815	28.4	35.3	34.2		35.2017	10.8352
15	38.2711	42.9505	62.7079	56.4995	54.3501	46.0594	61.065	57.405	51.055	44.6	44	49.4		50.697	7.43594
20	77.9293	68.0663	58.2032	68.7169	62.9905	62.6723	58.005	61.165	67.965	58.4	51.7	50.1		62.1594	7.43919
30										75.7	58.1	54.7		62.8333	9.20338
40	83.7518	59.4275	89.1572	54.0832	68.4129	51.3097		67.905	75.385	65.1	66.4	64.8		67.7938	10.9417
50										60.3	85.6	71.5		72.4667	10.3513

## Sheet: 3B
Percentage of TOSV particles in vesicles positive to EGFP-Rab5a
	EGFP-Rab5a WT			EGFP-Rab5a CA
min	mean	SD	N	mean	SD	N
0	0.0001	3.80338	10	0.0001	2.05	15
2	-0.435276	6.717	12	6.02	6.48	16
5	17.7177	9.50521	10	8.39024	7.47	18
10	18	8.90028	13	23.4035	13.67	9
20	14.8	5.93421	13	25.952	10.21	6
40	8.92	6.00119	13	15.8798	6.65	8

## Sheet: 3D
Percentage of TOSV particles in vesicles positive to EGFP-Rab7a
	EGFP-Rab7a
min	mean	SD	N
0	0	6.03555	10
2	2.82	6.08029	10
5	5.8658	12.3427	14
10	7.34	10.4705	13
20	16.66	10.9583	15
40	25.34	11.1748	16

[truncated: 28 more sheets: 3F, 4B, 4C, 4D, 4E, 5A, 5B, 5C, 6A, 6B, 6C, 6D, 6E, 6F, 6G, 6H, 8A, 8B, 8C, 8D …]
